# Supplementary material for: Exploring the genetic architecture and improving genomic prediction accuracy for mastitis and milk production traits in dairy cattle by mapping variants to hepatic transcriptomic regions responsive to intra-mammary infection
Source: Genet Sel Evol. 2017 May 12;49:44. doi: 10.1186/s12711-017-0319-0 (PMC5427631; doi:10.1186/s12711-017-0319-0)
Supplement: Supplementary file 1 — Additional file 1: Table S1. The genomic features defined by RNA-Seq analysis. The data provided represent the number of genes in each of the 145 genomic features defined by using six different FDR cut-off values (i.e. ≤5×10−2, 10−2, 10−3, 10−6, 10−8, and 10−10) and four log2(fold-change)s (≤−2, ≤−1, ≥1, and ≥2). [file 12711_2017_319_MOESM1_ESM.xlsx]

## Sheet: Sheet1
Table S1. Results of differential gene expression analysis in liver post-IMI with LPS
ENSID	log2(FC)_3vs-22	FDR_3vs-22	log2(FC)_6vs-22	FDR_6vs-22	log2(FC)_9vs-22	FDR_9vs-22	log2(FC)_12vs-22	FDR_12vs-22	log2(FC)_48vs-22	FDR_48vs-22
ENSBTAG00000046619	-1.91392	0.822614	-1.91392	0.4691	-1.91392	0.428029	-1.91392	0.439497	-1.91392	0.799801
ENSBTAG00000006858	0	1	0	1	-5.12548e-15	1	0	1	0	1
ENSBTAG00000039257	0	1	0	1	-5.12548e-15	1	0	1	0	1
ENSBTAG00000035349	0	1	0	1	-5.12548e-15	1	0	1	0	1
ENSBTAG00000001753	-0.294517	1	-0.205337	1	-0.829057	0.674703	0.0378956	1	-0.303399	1
ENSBTAG00000005540	-0.0745206	1	-0.752718	0.388198	-1.53305	0.0352404	-0.671687	0.439497	-0.224626	1
ENSBTAG00000020035	4.63602	4.57306e-27	6.00377	5.40629e-41	4.95438	3.32217e-31	2.64427	2.34332e-11	-0.817425	0.310942
ENSBTAG00000001150	-1.17863	0.86394	-0.587665	0.88189	0.782456	0.56033	0.874808	0.494895	0.24855	1
ENSBTAG00000026259	-0.793017	1	-0.723273	0.944783	-0.92415	0.807973	-0.945215	0.804659	-2.70635	0.600586
ENSBTAG00000013841	-1.90796	0.822614	-1.90796	0.4691	-0.125751	1	-1.90796	0.439497	0.798877	1
ENSBTAG00000011528	-0.252783	0.957573	-0.954747	0.0017004	-1.21262	4.17278e-05	-1.2275	4.13319e-05	-0.147617	1
ENSBTAG00000026260	-0.00794623	1	-2.71242	0.242135	-0.93514	0.804523	-0.178655	1	-0.798051	1
ENSBTAG00000045984	0	1	0	1	-5.12548e-15	1	0	1	0	1
ENSBTAG00000012594	0.65933	0.192895	2.64217	5.61662e-19	1.40401	2.05629e-06	1.44078	1.43125e-06	-0.0949915	1
ENSBTAG00000046118	0	1	0	1	-5.12548e-15	1	0	1	0	1
ENSBTAG00000047487	0	1	0	1	-5.12548e-15	1	0	1	0	1
ENSBTAG00000018278	-0.110609	1	-0.415926	0.17162	-0.461185	0.116185	-0.365025	0.264485	-0.373066	0.610282
ENSBTAG00000021997	0.0918155	1	0.695738	0.0235963	0.38906	0.287166	-0.126318	0.968553	-0.077544	1
ENSBTAG00000008490	-0.0455538	1	-0.706916	0.000695599	-0.839177	3.68414e-05	-0.858602	2.98948e-05	-0.259648	0.748248
ENSBTAG00000035175	-0.318589	0.575991	-0.422474	0.0800482	-0.430424	0.0721452	-0.42979	0.0792432	-0.097024	1
ENSBTAG00000008482	0.155436	0.940098	0.944724	2.63075e-08	0.929402	3.96322e-08	0.61031	0.000629987	-0.0548816	1
ENSBTAG00000009188	0.0571495	1	0.636661	0.00428314	0.976165	4.02446e-06	1.05752	6.91576e-07	-0.108698	1
ENSBTAG00000009187	-0.13881	1	-1.06753	1.09446e-05	-1.02329	1.9406e-05	-0.402883	0.159418	0.119639	1
ENSBTAG00000001258	0.207981	1	1.06856	0.000108208	0.590233	0.0516537	0.489562	0.135047	-0.515157	0.43124
ENSBTAG00000043399	0.560032	1	-1.59695	0.410164	-1.79835	0.298337	-1.81456	0.303453	0.00658405	1
ENSBTAG00000012899	0.150917	1	-0.361228	0.135848	-0.970449	1.99114e-06	-1.26788	4.56366e-10	0.0590743	1
ENSBTAG00000021819	1.76419	8.52596e-07	2.9926	5.58421e-19	3.17755	4.03094e-21	3.23761	1.23319e-21	1.41983	0.000648863
ENSBTAG00000019404	0.976129	0.000487123	1.45628	9.85084e-10	1.35317	1.25157e-08	0.823607	0.00107459	0.300369	0.777121
ENSBTAG00000015212	0.674399	0.0476882	1.06985	9.46963e-06	0.897922	0.000241144	0.0681513	1	0.36522	0.600586
ENSBTAG00000047288	0	1	0	1	-5.12548e-15	1	0	1	1.91442	0.799801
ENSBTAG00000037547	-0.996932	0.645286	-0.924412	0.326419	-1.35943	0.101289	-0.920059	0.309357	0.031095	1
ENSBTAG00000043993	0.412888	0.974023	1.22277	0.0163423	0.205807	0.980319	0.539453	0.439497	-0.100594	1
ENSBTAG00000003064	-0.0182942	1	-0.192576	0.617043	0.290344	0.338209	-0.415478	0.126335	-0.020901	1
ENSBTAG00000003063	0.317173	0.731067	0.406501	0.163927	0.229846	0.534043	0.44336	0.12476	0.393957	0.557195
ENSBTAG00000003059	-0.182433	0.913026	-0.459861	0.0292881	-0.254654	0.313261	-0.599311	0.00334177	0.174053	0.902029
ENSBTAG00000017310	1.6396	0.00416536	1.9172	4.65104e-05	0.957416	0.0658686	0.700476	0.233402	-0.649253	0.685718
ENSBTAG00000012412	-0.0562799	1	1.50331	6.7231e-09	2.02353	3.22236e-15	1.29802	7.88278e-07	-0.017993	1
ENSBTAG00000023718	3.53748	6.80459e-11	4.62473	2.03986e-18	3.20131	3.78882e-10	3.12592	1.31048e-09	0.310185	1
ENSBTAG00000016619	0.271066	1	-0.0521603	1	-0.0836516	1	0.444337	0.535266	0.321626	1
ENSBTAG00000020762	0.56224	0.898487	1.16116	0.0685285	0.186828	1	0.683967	0.400234	0.423703	1
ENSBTAG00000018855	-0.14455	1	0.801575	0.00010338	0.822077	6.13265e-05	0.0369682	1	-0.340554	0.54166
ENSBTAG00000018854	-0.121948	1	-0.580554	0.0095406	-1.38066	2.68679e-11	-1.63166	4.39536e-15	-0.442683	0.312796
ENSBTAG00000017839	0.214143	1	0.0868041	1	-0.0638068	1	0.105095	1	-0.314048	1
ENSBTAG00000044299	0	1	0	1	-5.12548e-15	1	0	1	0	1
ENSBTAG00000046072	0	1	0	1	-5.12548e-15	1	0	1	0	1
ENSBTAG00000004530	0	1	0	1	-5.12548e-15	1	0	1	0	1
ENSBTAG00000034869	0	1	0	1	-5.12548e-15	1	0	1	0	1
ENSBTAG00000046804	0	1	0	1	-5.12548e-15	1	0	1	0	1
ENSBTAG00000015812	0	1	0	1	-5.12548e-15	1	0	1	0	1
ENSBTAG00000044154	0	1	0	1	-5.12548e-15	1	0	1	0	1
ENSBTAG00000045424	0	1	0	1	-5.12548e-15	1	0	1	0	1
ENSBTAG00000039602	0	1	0	1	-5.12548e-15	1	0	1	0	1
ENSBTAG00000037933	2.70462	0.575991	0	1	-5.12548e-15	1	0	1	0	1
ENSBTAG00000039597	0	1	0	1	-5.12548e-15	1	0	1	0	1
ENSBTAG00000046384	0	1	0	1	-5.12548e-15	1	0	1	0	1
ENSBTAG00000039820	-1.90734	0.822614	-1.90734	0.4691	-1.90734	0.428029	-1.90734	0.439497	2.93479	0.138349
ENSBTAG00000039255	0	1	0	1	-5.12548e-15	1	0	1	0	1
ENSBTAG00000030124	-0.785048	1	0.594052	0.947091	0.728718	0.822246	0.694241	0.856511	-0.791887	1
ENSBTAG00000034854	-1.22967	0.682072	0.470136	0.785101	-0.311409	0.996458	0.625681	0.567177	-0.474232	1
ENSBTAG00000045873	0	1	0	1	-5.12548e-15	1	0	1	0	1
ENSBTAG00000042595	2.70462	0.575991	0	1	2.54734	0.254711	0	1	0	1
ENSBTAG00000004139	0.537751	0.733448	1.49767	0.000421015	1.14201	0.00909925	1.06148	0.0191366	0.297411	1
ENSBTAG00000007444	2.25188	0.438247	3.85361	0.000490231	1.50435	0.447599	3.16285	0.0101128	2.28618	0.476053
ENSBTAG00000014233	1.24335	3.92351e-09	2.44218	1.15629e-34	1.94743	3.85192e-23	1.04376	2.34423e-07	-0.238415	0.799801
ENSBTAG00000020122	0.0569785	1	0.769519	5.9893e-06	0.901109	7.07074e-08	0.665058	0.000134798	-0.154576	0.906673
ENSBTAG00000020121	0.00695793	1	-0.121219	0.926039	-0.0524923	1	-0.257105	0.488472	0.100004	1
ENSBTAG00000000201	0.448636	0.565401	0.981239	0.000838465	1.14998	6.44846e-05	0.974224	0.00108425	0.166329	1
ENSBTAG00000038433	0.013435	1	2.41032	0.000183011	0.0114007	1	-0.178612	1	-1.1228	0.799801
ENSBTAG00000001412	-0.317907	0.932389	-0.45502	0.332504	0.257517	0.677259	0.0121132	1	0.152367	1
ENSBTAG00000045479	0	1	0	1	-5.12548e-15	1	0	1	0	1
ENSBTAG00000040155	1.91328	0.822614	2.79123	0.210447	2.55271	0.254419	0	1	0	1
ENSBTAG00000042331	0	1	0	1	-5.12548e-15	1	0	1	0	1
ENSBTAG00000000648	1.83298	0.00886878	2.33654	3.04713e-05	0.815341	0.235041	1.51016	0.0108788	0.322797	1
ENSBTAG00000000706	0.591957	0.62235	-1.07643	0.0165952	0.309017	0.690567	1.0204	0.025222	0.0865566	1
ENSBTAG00000045024	0	1	0	1	-5.12548e-15	1	0	1	0	1
ENSBTAG00000005742	-1.3385	0.14034	-0.346685	0.779561	-1.53989	0.00989737	-1.4279	0.0193162	-0.649607	0.785097
ENSBTAG00000043488	0	1	0	1	-5.12548e-15	1	0	1	0	1
ENSBTAG00000017753	-0.162225	1	0.151567	0.855047	-0.161459	0.815	-0.132887	0.921225	-0.367169	0.677734
ENSBTAG00000042557	0	1	0	1	-5.12548e-15	1	0	1	0	1
ENSBTAG00000019043	0.173223	0.969336	0.550693	0.0099153	0.521664	0.0151956	0.443133	0.0519707	0.470466	0.21388
ENSBTAG00000000605	-0.0742237	1	-0.266425	0.456417	-0.358752	0.252456	-0.186092	0.701879	-0.342465	0.677734
ENSBTAG00000000603	0.138502	1	1.15373	0.00041247	0.518502	0.180847	0.175794	0.877282	-0.692243	0.300335
ENSBTAG00000019542	-0.0759013	1	-0.455276	0.0551701	-0.158762	0.68811	0.0109861	1	-0.305653	0.632499
ENSBTAG00000036404	-1.91392	0.822614	0.875894	0.853185	-1.91392	0.428029	-1.91392	0.439497	-1.91392	0.799801
ENSBTAG00000042261	0	1	0	1	-5.12548e-15	1	0	1	0	1
ENSBTAG00000043064	0	1	0	1	-5.12548e-15	1	0	1	0	1
ENSBTAG00000038900	0.312068	1	0.275579	0.793884	0.621559	0.233857	1.10317	0.0132171	-0.34091	0.993678
ENSBTAG00000048165	0	1	0	1	-5.12548e-15	1	0	1	0	1
ENSBTAG00000045128	0	1	0	1	-5.12548e-15	1	0	1	0	1
ENSBTAG00000003301	-0.388248	1	-0.571315	0.741376	-1.14383	0.289374	0.667864	0.557732	-0.41873	1
ENSBTAG00000036841	0	1	0	1	-5.12548e-15	1	0	1	0	1
ENSBTAG00000039704	0	1	0	1	-5.12548e-15	1	0	1	0	1
ENSBTAG00000047337	0	1	0	1	-5.12548e-15	1	0	1	0	1
ENSBTAG00000044598	0	1	0	1	-5.12548e-15	1	0	1	0	1
ENSBTAG00000043929	0	1	0	1	-5.12548e-15	1	0	1	0	1
ENSBTAG00000000597	-1.28368	0.767395	-0.839499	0.607153	-0.335644	1	0.469742	0.839987	-1.81201	0.542529
ENSBTAG00000000588	-0.52582	1	-4.13368	0.0195628	0.209398	1	-1.10755	0.473115	0.838686	0.824008
ENSBTAG00000001395	0.883552	0.20905	1.58263	0.000111663	0.624984	0.210976	0.714853	0.144136	0.94036	0.221483
ENSBTAG00000045008	0	1	0	1	-5.12548e-15	1	0	1	0	1
ENSBTAG00000047943	3.60887	0.227806	3.9789	0.0256659	1.77735	0.478922	0	1	0	1
ENSBTAG00000018704	3.00889	7.8382e-11	4.61494	2.42585e-23	2.07314	1.80072e-06	1.2268	0.00806626	-0.442751	0.832911
ENSBTAG00000004869	-0.367256	0.782267	-0.845833	0.00836205	-1.78928	3.95638e-09	-0.850796	0.00882527	0.0856733	1
ENSBTAG00000043726	0	1	0	1	-5.12548e-15	1	0	1	0	1
ENSBTAG00000040418	0.544713	0.927811	-0.0744219	1	-0.43317	0.750605	0.303009	0.910649	-0.806753	0.799801
ENSBTAG00000029827	1.83021	0.44486	0.976115	0.651949	0.349902	1	-2.70561	0.205259	0.00148009	1
ENSBTAG00000029912	0	1	0	1	-5.12548e-15	1	0	1	0	1
ENSBTAG00000029768	0	1	0	1	-5.12548e-15	1	0	1	0	1
ENSBTAG00000047183	-1.91392	0.822614	-1.91392	0.4691	-1.91392	0.428029	-1.91392	0.439497	-1.91392	0.799801
ENSBTAG00000044220	0	1	0	1	-5.12548e-15	1	0	1	0	1
ENSBTAG00000019314	0.150541	1	0.344329	0.224609	0.617067	0.0101382	0.406042	0.136839	-0.172213	1
ENSBTAG00000047293	0.889485	0.320004	2.81304	1.76058e-09	1.97798	2.04132e-05	1.80915	0.000132339	0.107356	1
ENSBTAG00000002623	1.44313	0.000368039	1.06144	0.00387837	0.423488	0.386719	1.27952	0.000419457	-0.485347	0.708248
ENSBTAG00000012908	1.05343	0.0161186	3.01086	8.32734e-19	2.62128	5.46044e-15	2.5113	8.76375e-14	0.493201	0.613288
ENSBTAG00000034347	-0.517514	0.834668	-1.0882	0.0704271	0.674511	0.213269	1.04182	0.0275298	0.0958321	1
ENSBTAG00000038512	-0.295139	1	-0.578195	0.89139	-0.832616	0.672071	0.253094	1	-0.644963	1
ENSBTAG00000038913	-0.0466459	1	-0.339934	0.384168	-0.207691	0.702071	-0.209842	0.707077	-0.368394	0.733211
ENSBTAG00000046369	0	1	0	1	-5.12548e-15	1	0	1	0	1
ENSBTAG00000047674	0	1	0	1	-5.12548e-15	1	1.75998	0.497259	0	1
ENSBTAG00000048144	0	1	1.98307	0.443221	-5.12548e-15	1	0	1	0	1
ENSBTAG00000046755	0.470638	1	1.44749	0.481883	0.262954	1	2.19328	0.188552	2.83061	0.310942
ENSBTAG00000010462	0.143042	1	-0.506249	1	-2.43401	0.170699	-2.35422	0.199403	1.05001	1
ENSBTAG00000028813	0	1	0	1	-5.12548e-15	1	0	1	0	1
ENSBTAG00000043751	0	1	0	1	-5.12548e-15	1	0	1	0	1
ENSBTAG00000009851	0.555862	0.739945	1.82272	3.27229e-05	1.18246	0.00961811	-0.0320477	1	0.370951	0.92716
ENSBTAG00000037354	0	1	0	1	-5.12548e-15	1	0	1	0	1
ENSBTAG00000005101	0	1	0	1	-5.12548e-15	1	0	1	0	1
ENSBTAG00000008359	0.690184	0.614725	0.0848644	1	0.0852537	1	-0.247467	0.925978	0.145359	1
ENSBTAG00000036262	-0.171048	1	-0.464154	0.117889	-1.26021	6.56404e-07	-1.53323	1.60521e-09	0.000190923	1
ENSBTAG00000046383	-0.336211	1	-0.0324012	1	0.757983	0.204961	0.497037	0.497259	-0.144859	1
ENSBTAG00000045043	0	1	0	1	-5.12548e-15	1	0	1	0	1
ENSBTAG00000043669	0	1	0	1	-5.12548e-15	1	0	1	0	1
ENSBTAG00000038026	0	1	0	1	-5.12548e-15	1	0	1	0	1
ENSBTAG00000045974	0.281476	1	0.561464	0.590171	1.41296	0.0232117	0.676172	0.451782	0.496185	0.990487
ENSBTAG00000009219	-0.550456	1	-0.0403239	1	-0.606447	0.674774	0.5305	0.738225	-0.798925	0.845023
ENSBTAG00000034284	-1.11897	0.0628629	-1.189	0.00767471	-0.340977	0.575133	-0.42697	0.44357	-0.530118	0.707106
ENSBTAG00000026156	-2.69956	0.575991	0.0897229	1	-0.152696	1	1.23414	0.456886	-0.785348	1
ENSBTAG00000007939	0.0585619	1	0.0796579	1	0.216536	0.46345	0.159208	0.674966	-0.392256	0.41426
ENSBTAG00000009128	2.71031	0.575991	1.98363	0.443221	-5.12548e-15	1	3.03672	0.148994	0	1
ENSBTAG00000039151	0	1	0	1	-5.12548e-15	1	0	1	0	1
ENSBTAG00000046393	-1.91392	0.822614	-1.91392	0.4691	-0.131084	1	-0.153936	1	-1.91392	0.799801
ENSBTAG00000046959	0.500269	0.139934	1.2102	4.94637e-09	0.683075	0.00162304	0.32448	0.2242	-0.0181879	1
ENSBTAG00000023675	0.166219	1	1.02378	4.06827e-07	0.592549	0.0057414	0.678988	0.00147944	-0.116229	1
ENSBTAG00000007970	0.544916	0.128947	1.9091	1.30216e-18	1.35546	4.88739e-10	1.03635	3.95599e-06	-0.288935	0.773711
ENSBTAG00000045590	0	1	0	1	1.77734	0.478922	0	1	0	1
ENSBTAG00000006811	1.0038	0.229729	0.154446	1	-0.277479	0.856377	0.455629	0.53969	0.538942	0.799801
ENSBTAG00000023652	0.292533	0.806392	-0.128893	0.895976	-0.543462	0.0452316	-0.520848	0.0638519	0.602963	0.173834
ENSBTAG00000005155	1.75194	4.86467e-09	2.27214	7.88669e-16	1.53392	5.04445e-08	0.85936	0.00453958	0.117981	1
ENSBTAG00000005162	0	1	0	1	-5.12548e-15	1	0	1	0	1
ENSBTAG00000015728	0.824629	0.00305277	1.9359	6.04491e-18	1.48092	3.55139e-11	0.136685	0.836837	-0.153849	1
ENSBTAG00000046492	0	1	0	1	-5.12548e-15	1	0	1	0	1
ENSBTAG00000045781	-5.7071	0.000182776	-3.72359	0.000605574	-1.98743	0.0197549	-5.7071	9.36862e-06	-3.00289	0.0301737
ENSBTAG00000034182	0.209589	1	2.39786	2.35786e-12	2.58689	2.95089e-14	2.54661	1.03092e-13	-0.751456	0.348688
ENSBTAG00000044111	-0.137634	1	-1.15286	0.00226629	-2.55987	5.15813e-12	-2.43533	5.99925e-11	-0.00916343	1
ENSBTAG00000042804	0	1	0	1	-5.12548e-15	1	0	1	0	1
ENSBTAG00000043097	0	1	0	1	-5.12548e-15	1	0	1	0	1
ENSBTAG00000010091	0.052588	1	0.161163	0.616892	0.709476	0.000197958	0.635452	0.00123644	0.0970073	1
ENSBTAG00000047147	0.0960676	1	0.581626	0.341689	0.258415	0.853571	0.962984	0.0557754	-0.645387	0.733121
ENSBTAG00000008346	0.565416	0.43394	0.785057	0.0257629	0.790173	0.0234146	0.543922	0.171418	-0.135173	1
ENSBTAG00000044771	0	1	0	1	-5.12548e-15	1	0	1	0	1
ENSBTAG00000015546	0.0323774	1	0.382395	0.212244	1.09241	9.54718e-06	0.735892	0.00519956	-0.211267	0.940595
ENSBTAG00000001416	-3.59984	0.230448	0.0786578	1	-3.59984	0.0446994	-1.07091	0.588296	-1.68547	0.77815
ENSBTAG00000023668	0	1	0	1	-5.12548e-15	1	0	1	0	1
ENSBTAG00000047095	0	1	1.98307	0.443221	-5.12548e-15	1	0	1	0	1
ENSBTAG00000040456	0	1	0	1	-5.12548e-15	1	0	1	0	1
ENSBTAG00000022908	0	1	0	1	-5.12548e-15	1	0	1	0	1
ENSBTAG00000027113	0	1	0	1	-5.12548e-15	1	0	1	0	1
ENSBTAG00000033437	0	1	0	1	-5.12548e-15	1	0	1	0	1
ENSBTAG00000047371	0	1	0	1	-5.12548e-15	1	0	1	0	1
ENSBTAG00000044603	0	1	0	1	-5.12548e-15	1	0	1	0	1
ENSBTAG00000037820	0	1	0	1	1.78221	0.478922	0	1	0	1
ENSBTAG00000027782	0	1	0	1	-5.12548e-15	1	0	1	0	1
ENSBTAG00000020996	0.430806	0.119369	0.837799	1.54801e-06	0.884378	2.98955e-07	0.676774	0.000165242	-0.115314	1
ENSBTAG00000020997	0.981809	0.809771	0.319771	1	-4.11612	0.0125211	-1.58164	0.283338	0.435359	1
ENSBTAG00000028582	0	1	0	1	-5.12548e-15	1	0	1	0	1
ENSBTAG00000004124	0.388198	0.798611	1.10622	0.000893195	0.76758	0.0293198	0.786755	0.0280457	0.28586	0.913766
ENSBTAG00000044934	3.74779	4.07086e-05	2.98017	0.00162396	2.08336	0.0654622	2.06917	0.0746645	-0.775091	1
ENSBTAG00000023666	1.8685	6.54613e-13	1.66505	2.56239e-11	0.214007	0.618764	-0.451942	0.146822	0.640918	0.15294
ENSBTAG00000004471	0.00107115	1	0.435409	0.0886396	0.134187	0.822246	-0.500441	0.0479462	-0.519905	0.219785
ENSBTAG00000014889	-0.15054	1	0.766018	0.00416256	-0.181549	0.730635	-0.238983	0.56087	0.0908665	1
ENSBTAG00000013662	0.38765	1	-0.92932	0.11026	-1.56611	0.00304399	-1.52155	0.00479965	1.24582	0.15723
ENSBTAG00000013663	-0.242019	0.949403	0.19306	0.732608	0.553765	0.0672041	0.477556	0.139944	-0.844306	0.0480104
ENSBTAG00000013664	0	1	0	1	-5.12548e-15	1	0	1	0	1
ENSBTAG00000013667	0.0219784	1	0.0967691	1	1.58323	0.0456624	0.868989	0.447378	-1.42121	0.762655
ENSBTAG00000015010	0.364412	0.469497	1.27622	1.70625e-09	0.711743	0.00132342	0.507033	0.0353929	-0.102212	1
ENSBTAG00000004833	-0.0128255	1	-0.188538	0.583949	-0.723715	0.000885532	-1.11289	1.63762e-07	-0.329282	0.600586
ENSBTAG00000014302	0.179774	0.886538	1.25177	2.34988e-12	1.08018	1.49369e-09	0.976838	7.43034e-08	-0.480099	0.127844
ENSBTAG00000034442	0.0423577	1	0.31108	0.251407	-0.551344	0.0179515	-1.56812	5.98735e-13	0.536758	0.155809
ENSBTAG00000045333	0	1	0	1	-5.12548e-15	1	0	1	0	1
ENSBTAG00000013321	1.2042	0.61389	1.5216	0.102399	0.647754	0.702705	0.880049	0.494249	0.265243	1
ENSBTAG00000013806	0.0869101	1	0.111799	0.916153	-0.554139	0.0208673	-1.13622	3.93064e-07	0.271679	0.779459
ENSBTAG00000046385	0.49125	0.165508	1.85235	5.27412e-19	1.37203	4.20446e-11	0.826226	0.000159698	-0.162231	1
ENSBTAG00000004061	0.543837	0.750513	1.77405	1.5663e-05	1.04727	0.0184619	0.208138	0.931386	-0.164737	1
ENSBTAG00000000746	0.0587446	1	-0.749127	0.00285608	-1.32703	2.78752e-08	-1.43709	2.35498e-09	0.504853	0.310942
ENSBTAG00000000752	0.418991	1	-0.400497	0.758541	-0.681905	0.409154	0.242325	0.960163	0.516232	0.860453
ENSBTAG00000004538	-0.0980506	1	0.0386544	1	0.753569	0.0225093	0.232104	0.707802	-0.30416	0.887184
ENSBTAG00000047076	0	1	0	1	1.77734	0.478922	0	1	2.71785	0.600586
ENSBTAG00000004459	-0.227873	1	0.402847	0.558889	0.463326	0.459778	0.521673	0.394763	-0.559708	0.781513
ENSBTAG00000012140	0.0270651	1	0.854669	0.443221	-1.77424	0.173597	-0.184671	1	-1.09508	0.799801
ENSBTAG00000016363	0.928737	0.00236687	2.86191	2.38414e-29	2.06508	1.056e-16	1.20577	2.1524e-06	-0.261406	0.824091
ENSBTAG00000048157	0.95331	0.240543	2.62707	1.26135e-10	2.3813	5.96164e-09	1.46917	0.00116815	0.49911	0.807244
ENSBTAG00000026836	-0.169366	1	0.159389	0.836617	0.38991	0.239131	0.672243	0.0194317	-0.564582	0.324194
ENSBTAG00000015662	-0.291406	0.936496	0.288119	0.565514	-0.340129	0.464386	-1.2571	0.0002439	-0.0228334	1
ENSBTAG00000016932	0.0883114	1	0.295739	0.37256	0.103057	0.978382	-0.288734	0.406723	-0.21001	0.929793
ENSBTAG00000018731	-0.23107	1	0.634342	0.252514	-0.280171	0.798174	-0.7275	0.19342	-0.204671	1
ENSBTAG00000024027	0.351755	0.460443	1.14923	1.40615e-08	0.935542	4.66211e-06	0.365908	0.142455	-0.42727	0.343817
ENSBTAG00000015069	0.183429	0.822614	0.349613	0.0676834	0.273696	0.185375	0.181906	0.472648	-0.511893	0.0509
ENSBTAG00000013460	0.390354	0.578899	0.934197	0.00043794	0.774973	0.00430455	0.434166	0.175842	0.154722	1
ENSBTAG00000013461	0.150396	1	0.565296	0.0335581	0.167513	0.745026	0.0951756	1	-0.426275	0.479392
ENSBTAG00000013464	0.288625	0.837579	1.45825	5.13823e-08	0.230309	0.620667	0.710314	0.0167365	0.390577	0.651243
ENSBTAG00000013465	-0.0555783	1	0.0857756	1	0.128239	0.954388	0.289252	0.497259	-0.541682	0.406974
ENSBTAG00000010987	1.19069	6.35447e-06	0.957711	8.69532e-05	0.214884	0.579626	0.0904691	1	-0.0905806	1
ENSBTAG00000045162	0	1	0	1	-5.12548e-15	1	1.75998	0.497259	1.92563	0.799801
ENSBTAG00000024806	0	1	0	1	-5.12548e-15	1	0	1	0	1
ENSBTAG00000047093	0	1	0	1	-5.12548e-15	1	0	1	0	1
ENSBTAG00000044510	0	1	0	1	-5.12548e-15	1	0	1	0	1
ENSBTAG00000003666	-0.503246	1	0.0866357	1	-0.158497	1	0.179779	1	0.395758	1
ENSBTAG00000038252	0	1	0	1	-5.12548e-15	1	0	1	0	1
ENSBTAG00000000088	0.171843	1	0.454555	0.156909	0.232866	0.596086	0.00270584	1	-0.0223558	1
ENSBTAG00000013057	0.277701	0.944527	0.620463	0.0783165	0.15702	0.909143	0.460968	0.245014	-0.224878	1
ENSBTAG00000005414	-0.107814	1	-0.564884	0.0296732	-0.836512	0.000590358	-0.654042	0.0109358	-0.849101	0.0103404
ENSBTAG00000045897	0	1	0	1	-5.12548e-15	1	0	1	0	1
ENSBTAG00000047234	0	1	0	1	-5.12548e-15	1	0	1	0	1
ENSBTAG00000045335	-4.16413	0.0847534	-4.16413	0.0191734	-2.38065	0.0983116	-4.16413	0.0120268	-4.16413	0.13528
ENSBTAG00000046313	2.71025	0.575991	0	1	-5.12548e-15	1	0	1	3.21357	0.434191
ENSBTAG00000039575	0	1	0	1	-5.12548e-15	1	0	1	0	1
ENSBTAG00000006893	0.225703	0.967095	0.170379	0.790701	0.162987	0.806742	0.487353	0.115615	0.229038	0.9243
ENSBTAG00000003585	-0.0122075	1	0.0285332	1	0.00798966	1	-0.0871714	1	0.0501258	1
ENSBTAG00000005787	-0.0446226	1	-0.544024	0.0219075	-0.29489	0.290464	0.0517807	1	-0.10771	1
ENSBTAG00000018397	-3.21975	0.375037	-1.23611	0.608261	-0.170014	1	-1.45973	0.491791	0.928308	0.911888
ENSBTAG00000018399	-0.806849	0.780203	-0.873176	0.330254	-0.991086	0.22341	-0.545796	0.5929	-0.150784	1
ENSBTAG00000017140	-0.386409	0.945313	-0.902309	0.0819873	0.849033	0.0624859	0.847393	0.0695553	-0.378733	0.9243
ENSBTAG00000006158	0.455568	0.74177	-0.448069	0.365812	-0.566281	0.198723	-0.930342	0.0200524	0.67632	0.404062
ENSBTAG00000047012	0	1	0	1	-5.12548e-15	1	0	1	0	1
ENSBTAG00000000183	-0.0164007	1	0.597199	0.11197	-0.661588	0.0845228	-0.98222	0.00704223	-0.839863	0.179793
ENSBTAG00000015475	-0.00528792	1	-0.627737	0.290615	-1.64233	0.000994481	-1.43371	0.00449643	0.632421	0.607922
ENSBTAG00000044520	0	1	0	1	-5.12548e-15	1	0	1	0	1
ENSBTAG00000020460	0	1	0	1	1.77734	0.478922	1.75998	0.497259	2.70683	0.600586
ENSBTAG00000038103	0	1	1.98505	0.443221	2.55811	0.254419	0	1	1.92563	0.799801
ENSBTAG00000022275	0.0954097	1	0.0646944	1	-0.142261	0.850134	-0.267461	0.473424	-0.292875	0.799801
ENSBTAG00000000609	0.0839943	1	0.214206	0.486445	0.0373702	1	0.0878092	0.994384	-0.130276	1
ENSBTAG00000042390	0	1	0	1	-5.12548e-15	1	0	1	0	1
ENSBTAG00000045855	0	1	0	1	-5.12548e-15	1	0	1	0	1
ENSBTAG00000033360	0.0423771	1	-0.376225	0.609924	-0.250172	0.839475	0.132105	1	0.0346829	1
ENSBTAG00000045820	0	1	0	1	-5.12548e-15	1	0	1	0	1
ENSBTAG00000038651	0	1	0	1	-5.12548e-15	1	0	1	0	1
ENSBTAG00000013769	-0.160495	1	-1.61803	7.08477e-11	-1.3458	4.00794e-08	0.0346988	1	0.204627	0.943772
ENSBTAG00000014441	-0.232201	1	-0.821983	0.0483811	-0.543445	0.234551	-1.05463	0.00857235	-0.895264	0.197373
ENSBTAG00000046637	0	1	0	1	-5.12548e-15	1	0	1	0	1
ENSBTAG00000012646	-0.0330969	1	1.48862	0.00487376	1.31174	0.0146851	0.9765	0.0996721	-0.283988	1
ENSBTAG00000001209	0.30631	0.767494	-0.390948	0.19196	-1.81662	6.25317e-14	-1.88962	8.72274e-15	0.34312	0.660746
ENSBTAG00000004601	-0.000321793	1	-0.375122	0.1619	-0.35692	0.189551	-0.544478	0.027476	-0.19193	0.930527
ENSBTAG00000047422	0	1	0	1	-5.12548e-15	1	0	1	0	1
ENSBTAG00000004599	4.5722	1.6997e-12	6.84349	7.57594e-26	6.23817	1.35925e-22	3.81496	8.25488e-10	2.04941	0.0312571
ENSBTAG00000015065	0.260898	1	-0.0569142	1	-0.617028	0.128446	-1.69394	1.03021e-05	0.828106	0.127736
ENSBTAG00000016554	-0.561496	0.898008	0.764686	0.223888	-0.0925935	1	0.259909	0.919625	-0.567372	0.859673
ENSBTAG00000016556	0.0518085	1	-0.0869818	1	-0.204413	1	-0.910714	0.221848	-0.69666	0.799801
ENSBTAG00000019332	0.940084	0.0730547	1.68106	1.0902e-06	0.731262	0.070236	-1.18658	0.0065761	-0.285022	1
ENSBTAG00000033319	0.681981	0.742637	-0.374891	0.745743	-1.5027	0.0109216	-1.91348	0.0012937	-0.0499272	1
ENSBTAG00000011871	1.45399	0.165488	-1.89888	0.118285	-0.50204	0.806441	-0.746294	0.584339	1.05648	0.585232
ENSBTAG00000009084	0.48104	0.398433	0.431735	0.18722	0.195741	0.709357	0.202229	0.699931	-0.0614023	1
ENSBTAG00000009085	0.264386	0.681054	0.169592	0.594336	0.140047	0.714776	-0.362402	0.114546	0.185508	0.87133
ENSBTAG00000010793	0.037404	1	1.975	0.00345276	1.5718	0.0237156	1.48756	0.0384575	2.21192	0.0170735
ENSBTAG00000040144	-0.629488	1	-0.533792	0.83673	0.409238	0.875027	-2.75284	0.0347278	0.808828	0.799801
ENSBTAG00000001235	0.257253	1	-0.320579	0.736228	-0.685486	0.227404	-0.508456	0.439497	-0.50064	0.799801
ENSBTAG00000006534	-0.24151	0.848032	0.927431	4.21369e-05	1.37189	2.72649e-10	0.998029	9.67431e-06	-0.815305	0.0168428
ENSBTAG00000005723	-0.181776	0.970618	0.518114	0.0227264	0.971625	2.67234e-06	0.753959	0.000479217	-0.660194	0.043573
ENSBTAG00000000242	0.0113121	1	0.82142	0.000189315	1.00969	2.77658e-06	0.87139	8.21177e-05	-0.255742	0.799801
ENSBTAG00000013909	0.138484	1	-0.27268	0.766752	0.0267362	1	0.00022718	1	-0.0998154	1
ENSBTAG00000013920	0.238834	1	-0.726005	0.282819	-1.45382	0.0115162	-1.99606	0.000651443	0.385663	0.986695
ENSBTAG00000013937	-0.0766624	1	-1.88608	4.12064e-11	-0.987778	0.000567001	-1.00958	0.000516968	0.148864	1
ENSBTAG00000013292	-0.191522	1	-1.49678	0.00368819	-1.08304	0.0291444	-1.05582	0.0376718	-0.130392	1
ENSBTAG00000042593	0	1	0	1	-5.12548e-15	1	0	1	0	1
ENSBTAG00000021000	-0.10067	1	0.566745	0.268385	0.472698	0.398361	1.1057	0.0102876	1.07615	0.106736
ENSBTAG00000007784	0.216746	0.822614	1.69787	7.6268e-19	1.17051	1.0835e-09	1.07298	3.59268e-08	-0.173165	0.919417
ENSBTAG00000002703	0.332033	0.682072	1.18218	1.02111e-06	0.632319	0.0149348	0.71567	0.00572471	0.00896748	1
ENSBTAG00000004971	-0.260546	0.796526	-1.66665	2.34835e-14	-1.3178	8.83731e-10	-0.423961	0.093371	0.114074	1
ENSBTAG00000023550	0	1	0	1	-5.12548e-15	1	0	1	0	1
ENSBTAG00000044668	0	1	0	1	-5.12548e-15	1	0	1	0	1
ENSBTAG00000004974	1.54587	0.0739164	2.87463	1.39929e-07	2.56842	3.03618e-06	3.46897	6.99717e-11	0.513721	0.973413
ENSBTAG00000004975	0.516813	0.586166	0.608313	0.139171	0.694983	0.0740019	0.571689	0.17914	0.568787	0.550182
ENSBTAG00000004977	0.53665	0.359325	2.86697	6.00108e-29	2.3327	9.17633e-20	1.60311	1.67123e-09	-0.00509895	1
ENSBTAG00000042839	0	1	0	1	-5.12548e-15	1	0	1	0	1
ENSBTAG00000002132	-0.558579	1	-0.1623	1	0.981965	0.194286	-0.0806851	1	-0.97018	0.797805
ENSBTAG00000011921	0.00613229	1	1.25921	0.0289877	0.552437	0.490697	-0.0393639	1	0.327546	1
ENSBTAG00000036373	-0.136693	1	-0.899124	0.0167366	-2.37741	6.29361e-11	-2.16034	2.54809e-09	-0.560173	0.558374
ENSBTAG00000011928	0.185673	1	-0.96197	0.00178984	-1.70849	9.68322e-09	-1.6014	9.68071e-08	-0.602227	0.340032
ENSBTAG00000006451	-0.279079	1	-0.195178	1	-0.448093	0.969289	1.01758	0.384402	-0.266421	1
ENSBTAG00000044343	0	1	0	1	-5.12548e-15	1	0	1	0	1
ENSBTAG00000046931	0.0211163	1	1.00647	0.00029492	2.00305	5.54321e-14	1.53097	1.51558e-08	-0.566763	0.348969
ENSBTAG00000040393	-0.10482	1	-1.0008	0.00103402	-2.61035	2.34678e-17	-3.95117	3.8872e-31	-0.371079	0.759248
ENSBTAG00000046854	0.153391	1	2.49203	7.83425e-15	2.258	1.58784e-12	1.83776	1.8179e-08	-0.159552	1
ENSBTAG00000045704	0.0353	1	0.22723	0.761371	-0.827437	0.0235308	-1.25781	0.000344123	0.192661	1
ENSBTAG00000014157	0	1	0	1	-5.12548e-15	1	0	1	0	1
ENSBTAG00000009014	-0.61195	1	-0.0444346	1	-0.652978	0.643685	-0.573517	0.731582	-0.793106	0.877741
ENSBTAG00000001390	0.294148	0.949597	1.10479	0.00109174	0.994848	0.00359153	0.925434	0.00865191	-0.140209	1
ENSBTAG00000000210	0.518611	0.230307	1.37177	5.2503e-09	0.427644	0.137596	0.303023	0.375869	-0.0943877	1
ENSBTAG00000000213	0.882697	0.00381883	2.40263	1.33553e-22	1.75551	5.14011e-13	1.31708	1.05537e-07	-0.157311	1
ENSBTAG00000008562	0.0366375	1	0.645644	0.0115784	1.10309	2.65924e-06	1.17818	6.10098e-07	0.062432	1
ENSBTAG00000012581	0.0012174	1	0.399259	0.170137	-0.0438671	1	-0.478774	0.0912695	0.0654408	1
ENSBTAG00000018059	1.81482	9.95944e-06	-0.173416	0.945185	-1.97046	2.69088e-07	-0.8537	0.0432376	0.605584	0.549729
ENSBTAG00000009391	0.612307	0.377403	0.347865	0.472806	-0.0740022	1	0.447706	0.318197	0.515409	0.600586
ENSBTAG00000009392	0.496182	0.424888	0.119216	0.988116	-1.21918	1.96291e-05	-1.83174	1.22577e-10	0.581862	0.332328
ENSBTAG00000005604	1.98623	0.575991	1.39538	0.516489	0.640105	0.978938	0.626448	0.994384	2.93501	0.138767
ENSBTAG00000002182	-0.0242265	1	-0.0732501	1	-0.536722	0.0535553	-0.701549	0.00900275	-0.431963	0.490804
ENSBTAG00000001293	-0.80602	0.68031	-0.300413	0.887943	-0.660863	0.406115	-0.922424	0.205259	-0.378015	1
ENSBTAG00000044376	0	1	1.98363	0.443221	-5.12548e-15	1	0	1	0	1
ENSBTAG00000019557	-0.22588	1	-3.13731	1.96113e-24	-3.78526	2.08381e-33	-2.31849	1.11197e-14	0.106383	1
ENSBTAG00000040597	-0.148094	1	-1.58013	1.25258e-06	-1.53319	1.43835e-06	-0.606267	0.0872985	-0.713837	0.228379
ENSBTAG00000048057	-0.0791793	1	-0.7925	0.00089045	-0.964826	3.20927e-05	-0.119128	0.897585	-0.18937	0.952236
ENSBTAG00000001464	0.387345	0.919212	0.497046	0.386138	-0.733688	0.143565	-0.0340634	1	0.832426	0.346953
ENSBTAG00000033170	0.299913	0.962107	0.719147	0.0630556	0.278622	0.645157	1.18652	0.000811346	0.655449	0.414934
ENSBTAG00000022155	1.12141	0.000365487	2.12094	4.85737e-15	2.63487	4.30798e-22	2.71718	3.77209e-23	0.183418	1
ENSBTAG00000015892	-0.137184	1	0.179583	0.692179	0.142822	0.819871	0.107746	0.960051	0.062353	1
ENSBTAG00000015895	-0.251922	0.932681	-1.28345	3.59458e-06	-3.27443	7.09024e-31	-3.63417	1.74431e-36	0.0549929	1
ENSBTAG00000015898	-0.438878	0.443983	-0.299148	0.403962	0.0962007	1	0.532454	0.0645255	-0.214038	0.943086
ENSBTAG00000016848	-0.189955	1	0.24154	0.564623	0.754855	0.00569927	0.797337	0.00382614	-0.314327	0.799801
ENSBTAG00000045436	0	1	0	1	-5.12548e-15	1	0	1	0	1
ENSBTAG00000001918	-0.542208	0.822614	-0.0496479	1	-0.0339824	1	0.154799	1	-0.175134	1
ENSBTAG00000001920	-0.648191	0.575991	-0.668418	0.206693	-0.248434	0.806738	-0.408469	0.500176	-1.22595	0.0992587
ENSBTAG00000002273	1.91912	0.822614	1.98505	0.443221	-5.12548e-15	1	0	1	1.91442	0.799801
ENSBTAG00000014508	-1.02939	0.328818	-0.336347	0.760702	-0.0322777	1	-0.113535	1	0.0934761	1
ENSBTAG00000001009	0.0745253	1	0.108271	0.951212	0.616353	0.0131623	0.481817	0.0737745	-0.270113	0.799801
ENSBTAG00000008862	0.533166	0.316087	1.73547	1.39057e-10	2.03771	4.17616e-14	1.5463	1.4065e-08	0.46326	0.508365
ENSBTAG00000013069	-0.155207	1	0.0901007	1	1.34883	1.37861e-06	0.879178	0.00346808	-0.0595848	1
ENSBTAG00000013070	0.371133	0.822614	-2.45695	9.92978e-12	-3.83085	9.02751e-23	-2.63344	2.02618e-13	0.510017	0.600586
ENSBTAG00000033166	-0.145663	1	-2.60807	3.35133e-21	-3.58016	8.75702e-36	-2.73059	3.5341e-23	0.445729	0.522457
ENSBTAG00000001442	0.231367	1	-1.42374	0.0721175	-4.78065	2.76635e-07	-2.48627	0.00131481	0.0687747	1
ENSBTAG00000004705	0.177904	1	-0.606457	0.316568	-0.929142	0.0745789	-0.428941	0.517858	0.873789	0.274228
ENSBTAG00000013118	0.403245	0.436722	-0.326477	0.29484	-0.024058	1	0.0736186	1	-0.606953	0.157115
ENSBTAG00000003865	0.222397	1	1.5346	0.011631	1.32045	0.0347851	1.13398	0.0934953	0.0829926	1
ENSBTAG00000045101	0	1	0	1	-5.12548e-15	1	0	1	0	1
ENSBTAG00000014133	0	1	1.98363	0.443221	-5.12548e-15	1	1.75998	0.497259	0	1
ENSBTAG00000010688	0	1	1.98505	0.443221	-5.12548e-15	1	1.76112	0.497259	1.92563	0.799801
ENSBTAG00000011138	-0.200751	0.948157	-0.00748419	1	0.164263	0.710548	0.0323447	1	-0.174842	0.992898
ENSBTAG00000011140	0	1	0	1	-5.12548e-15	1	0	1	0	1
ENSBTAG00000011143	0.268612	0.822614	2.16051	5.1988e-19	2.36136	1.92601e-22	1.78361	1.90931e-13	0.12334	1
ENSBTAG00000042660	0	1	0	1	-5.12548e-15	1	0	1	0	1
ENSBTAG00000021791	0.101382	1	0.474067	0.541278	0.088178	1	-0.553583	0.454904	-0.0347786	1
ENSBTAG00000009933	0.318826	1	1.5393	0.0182017	0.72232	0.380645	-0.083381	1	-0.039419	1
ENSBTAG00000016656	0.784932	0.70833	2.61665	2.41291e-05	1.8733	0.0027313	0.282645	0.937496	-0.011671	1
ENSBTAG00000005066	0.107262	1	0.887142	0.0246528	1.12145	0.00293123	0.524867	0.26811	0.409385	0.799801
ENSBTAG00000005071	-0.0492544	1	1.0351	3.59622e-07	1.15346	8.10987e-09	0.673635	0.00180464	-0.17321	0.963652
ENSBTAG00000018765	-0.607652	0.741126	-2.05526	0.000120815	-2.46066	3.5959e-06	-2.1147	5.5644e-05	-0.159698	1
ENSBTAG00000018877	-0.225646	0.883736	-0.15252	0.773871	-0.572347	0.0207041	-0.680851	0.00534194	0.276696	0.792836
ENSBTAG00000014797	-0.0451621	1	0.581527	0.0157096	0.207068	0.556731	0.196962	0.603574	0.00306961	1
ENSBTAG00000018777	0.514666	0.281758	-0.632152	0.0273761	-0.303747	0.403839	-0.250018	0.531793	0.277275	0.799801
ENSBTAG00000043908	0	1	0	1	-5.12548e-15	1	0	1	0	1
ENSBTAG00000044318	0.0223167	1	-0.573481	0.893743	-3.87671	0.0228735	-0.850695	0.667772	0.249593	1
ENSBTAG00000023607	0.0413437	1	0.408825	0.109751	0.453533	0.0673408	0.537697	0.026955	0.192768	0.922102
ENSBTAG00000023608	-2.78509	0.14034	-4.70596	0.00329464	-4.70596	0.00147225	-4.70596	0.0016623	-2.79195	0.20109
ENSBTAG00000014567	0.0185864	1	-0.749265	0.00856922	-0.870936	0.00174019	-0.682744	0.0208804	0.141872	1
ENSBTAG00000000566	-0.0588982	1	-1.60659	1.89686e-08	-1.62883	6.34366e-09	-0.920609	0.00147922	-0.190757	1
ENSBTAG00000006947	0.308168	1	0.859268	0.580414	-0.531536	0.938692	0.906143	0.515813	-0.367438	1
ENSBTAG00000044700	0	1	0	1	-5.12548e-15	1	0	1	0	1
ENSBTAG00000002640	0.870751	0.604765	-1.29918	0.0523505	-3.18104	5.15967e-07	-2.00947	0.00176648	0.878519	0.613288
ENSBTAG00000045961	0	1	0	1	-5.12548e-15	1	0	1	0	1
ENSBTAG00000046935	0	1	0	1	-5.12548e-15	1	0	1	0	1
ENSBTAG00000013727	-0.0731369	1	0.768189	0.00257208	1.00367	4.59862e-05	0.511053	0.0702377	-0.253507	0.826138
ENSBTAG00000013755	-0.0387951	1	-0.97559	5.04568e-06	-2.06716	1.15473e-22	-1.89348	2.92905e-19	0.270889	0.762224
ENSBTAG00000010382	0.226547	1	-1.33415	0.43803	0.668776	0.691089	1.38751	0.173132	-0.916766	0.952316
ENSBTAG00000021396	-0.353385	0.750439	-0.49291	0.13228	-0.245576	0.572967	0.293713	0.460669	0.181825	1
ENSBTAG00000000496	0.324055	1	-0.146605	1	-0.201926	0.9691	-1.13905	0.0301256	0.349083	0.99456
ENSBTAG00000040031	-0.223911	0.822614	-1.06906	2.19577e-07	-0.905226	1.17536e-05	-0.483384	0.0357064	-0.554216	0.108112
ENSBTAG00000011383	-0.0951728	1	-0.802721	0.000587304	-0.637215	0.00768189	0.00520648	1	-0.235145	0.817345
ENSBTAG00000006471	-0.17847	1	-0.669974	0.0102406	-0.778719	0.00217352	-0.766433	0.00313216	-0.510368	0.319682
ENSBTAG00000003383	0.569532	0.568298	1.5414	2.22578e-05	2.06271	6.98289e-09	2.13027	3.02816e-09	0.706683	0.392471
ENSBTAG00000044172	-0.0172388	1	0.223485	0.853185	0.843332	0.0382937	1.65858	4.91655e-06	0.464735	0.788975
ENSBTAG00000045455	0.0112001	1	0.879353	0.852319	-0.125712	1	-1.90794	0.439497	-1.90794	0.799801
ENSBTAG00000014208	0.194956	1	0.621717	0.0294821	0.534135	0.071319	0.49086	0.113481	-0.60366	0.23645
ENSBTAG00000018025	0.215354	1	-1.22505	0.00131737	-1.02252	0.00606343	-0.407595	0.402513	0.106295	1
ENSBTAG00000032839	0.297312	0.822614	0.167568	0.828293	0.291038	0.465608	0.237453	0.60991	0.175987	1
ENSBTAG00000042610	0	1	0	1	-5.12548e-15	1	0	1	0	1
ENSBTAG00000043376	0	1	0	1	-5.12548e-15	1	0	1	0	1
ENSBTAG00000014874	-0.0640347	1	0.179507	0.639755	0.527636	0.0255518	0.709556	0.00188735	0.0259062	1
ENSBTAG00000001890	0.0168575	1	-0.599649	0.0779163	-0.0423149	1	-0.0908088	1	0.4194	0.637865
ENSBTAG00000032819	0.516921	0.85649	-2.02319	0.000266977	-2.33956	2.07595e-05	-0.282793	0.872268	1.20484	0.201179
ENSBTAG00000014721	0.22427	1	-0.824681	0.667267	0.0555906	1	-2.36625	0.103967	0.549827	1
ENSBTAG00000021364	-0.216819	0.905669	-0.573564	0.0204575	-0.796486	0.000666354	-0.765404	0.00136865	-0.0528457	1
ENSBTAG00000032719	0.00234117	1	-0.835139	0.0642836	0.00820462	1	-0.226904	0.859276	0.145913	1
ENSBTAG00000021515	1.40725	0.00300711	4.33209	2.18935e-27	5.71115	2.80605e-42	5.21054	1.10874e-36	0.480556	0.790234
ENSBTAG00000012347	2.30852	0.000632336	6.16665	2.22744e-22	6.47192	3.93859e-24	5.11015	5.77997e-17	1.66444	0.0681371
ENSBTAG00000016979	-0.0923087	1	0.775004	0.0013141	0.884377	0.000188299	0.395083	0.168348	-0.275382	0.799801
ENSBTAG00000032684	-0.238392	1	-0.478585	0.209655	-1.41454	9.24451e-06	-1.29839	5.54479e-05	-0.000933872	1
ENSBTAG00000040161	0.475994	0.872386	1.62872	0.000524155	0.508567	0.454107	-0.0933079	1	0.686377	0.626792
ENSBTAG00000007577	0.164207	1	0.747824	0.0677309	0.776666	0.0545563	0.782559	0.0581385	0.166469	1
ENSBTAG00000013317	-0.644321	0.0772868	-0.275706	0.437782	0.231074	0.52847	0.423863	0.147827	-0.189943	0.990487
ENSBTAG00000013319	0.842447	0.822614	0.579688	0.682694	-0.201043	1	-1.51398	0.160397	0.770146	0.816066
ENSBTAG00000014660	-0.370335	0.60124	0.776687	0.00250675	0.918118	0.000237414	0.0589133	1	-0.330215	0.734276
ENSBTAG00000006388	-0.512017	0.822614	0.652856	0.215606	1.07359	0.0140501	1.09157	0.0139855	0.683652	0.564629
ENSBTAG00000009614	0.339765	0.740572	-0.430647	0.19343	-0.666239	0.0223369	-0.701785	0.0171602	-0.428343	0.581926
ENSBTAG00000013192	0.735536	0.0250786	0.243314	0.513124	-1.36644	9.97101e-08	-0.649771	0.0183751	-0.0207008	1
ENSBTAG00000048195	0.154311	1	-0.318014	0.196039	-0.621841	0.0027874	-0.678449	0.00118603	-0.471129	0.209377
ENSBTAG00000047856	0.261	1	0.886048	0.0118732	0.97401	0.00484367	1.11884	0.00119418	0.133004	1
ENSBTAG00000038422	0	1	0	1	-5.12548e-15	1	0	1	0	1
ENSBTAG00000032674	0.610637	0.173846	1.57322	2.54118e-09	1.20863	5.84695e-06	1.05353	0.000121411	0.393356	0.627216
ENSBTAG00000008873	0.000279187	1	0.39838	0.139995	0.624828	0.00955649	0.865832	0.000213026	-0.14531	1
ENSBTAG00000011659	-0.401405	0.962193	-1.6358	0.000790358	-3.27866	2.99837e-11	-2.05245	2.52662e-05	0.105074	1
ENSBTAG00000002998	-0.42042	1	0.696474	0.267229	-0.246605	0.9508	0.433359	0.596743	0.0127265	1
ENSBTAG00000020378	0.120459	1	-0.69927	0.0113775	-0.80557	0.00275664	-0.176696	0.759543	0.119685	1
ENSBTAG00000045354	0	1	0	1	-5.12548e-15	1	0	1	0	1
ENSBTAG00000043278	0	1	0	1	-5.12548e-15	1	0	1	1.9143	0.799801
ENSBTAG00000048225	-0.124187	1	-0.0614945	1	-0.141935	0.735098	0.122389	0.827605	-0.767067	0.00546583
ENSBTAG00000039659	0	1	0	1	-5.12548e-15	1	0	1	0	1
ENSBTAG00000000448	0.512622	1	-0.358745	1	-0.366658	0.986247	-0.400937	0.960086	-0.200268	1
ENSBTAG00000023600	1.98678	0.136593	3.57836	3.68727e-07	3.12271	1.80002e-05	2.5407	0.00164565	1.30031	0.650036
ENSBTAG00000006724	0.156625	1	0.455971	0.143846	1.37829	6.21721e-08	1.43932	2.02343e-08	0.160867	1
ENSBTAG00000003378	0.0809206	1	0.174103	0.722188	0.402534	0.161643	0.961328	8.21123e-05	-0.00720058	1
ENSBTAG00000036946	0	1	0	1	-5.12548e-15	1	0	1	0	1
ENSBTAG00000014564	0.0498805	1	-0.279597	0.4923	-0.369528	0.3031	-0.250225	0.573835	0.822729	0.046395
ENSBTAG00000044535	0	1	0	1	-5.12548e-15	1	0	1	0	1
ENSBTAG00000008462	1.32659	0.0110458	4.11772	2.40554e-24	4.63157	9.47912e-30	3.43263	7.01655e-18	-0.324655	1
ENSBTAG00000008461	0.492248	0.133737	2.20213	5.20514e-28	1.74266	1.89766e-18	0.870087	2.83467e-05	-0.109768	1
ENSBTAG00000002394	-0.567207	0.904185	-0.296069	0.913952	0.0242887	1	-0.242643	0.983499	0.19575	1
ENSBTAG00000045117	0	1	0	1	-5.12548e-15	1	0	1	0	1
ENSBTAG00000013204	0.815818	0.0746327	0.954396	0.00319845	0.146844	0.93978	0.335691	0.465178	0.507801	0.548508
ENSBTAG00000013203	2.33079	1.10655e-15	1.51159	1.31155e-07	1.1101	0.000149965	1.90926	1.44767e-11	0.983268	0.0184375
ENSBTAG00000038600	2.42954	0.322672	2.7193	0.0434706	1.81453	0.288767	3.81877	0.000349345	3.06358	0.115873
ENSBTAG00000032656	0.579768	0.080778	0.512926	0.0364105	0.0289839	1	-0.0691984	1	0.394626	0.469944
ENSBTAG00000000569	-0.0865489	1	1.55169	2.55891e-06	1.09588	0.00122673	0.933546	0.00834431	0.871746	0.118493
ENSBTAG00000048136	0.0126217	1	-0.713991	0.944783	-0.142138	1	-2.69907	0.205259	-0.784813	1
ENSBTAG00000019514	-0.0750767	1	0.197248	0.511261	0.578142	0.00555528	0.568388	0.00771218	-0.0705685	1
ENSBTAG00000016305	-0.286171	1	-0.271394	0.944783	-0.703469	0.386957	-0.409903	0.729405	-0.540798	0.898576
ENSBTAG00000018657	0.0156747	1	-0.146852	1	-0.39909	0.978938	-1.59982	0.26721	-2.2145	0.477113
ENSBTAG00000035844	0.295828	1	-0.233571	1	0.364368	0.913003	-0.338137	0.985982	1.06941	0.589114
ENSBTAG00000005430	0.706362	0.148877	0.567035	0.109183	0.545673	0.123542	0.555808	0.122837	-0.151023	1
ENSBTAG00000012413	-0.392971	0.411745	-1.9593	2.31532e-18	-3.52459	1.29285e-48	-3.0464	6.69978e-39	-0.311653	0.658691
ENSBTAG00000045796	0	1	0	1	-5.12548e-15	1	0	1	0	1
ENSBTAG00000006945	0.178912	1	-0.999505	7.28305e-05	-0.197185	0.649996	-0.132575	0.887402	0.00686894	1
ENSBTAG00000044148	0.011136	1	0.881841	0.852319	-1.90797	0.428029	-0.146836	1	-1.90797	0.799801
ENSBTAG00000018703	-0.129537	1	0.885453	0.128711	-0.374003	0.763914	-0.823966	0.287946	-0.279374	1
ENSBTAG00000023593	-0.786564	1	-2.70568	0.242135	-2.70568	0.198567	-2.70568	0.205259	-2.70568	0.600586
ENSBTAG00000006813	0.00260296	1	0.0947511	1	-0.636405	0.279996	-0.635706	0.290936	-0.123159	1
ENSBTAG00000013205	0.132279	1	-0.693143	0.0188551	-1.75073	1.17157e-10	-1.70633	4.80689e-10	-0.236999	0.926272
ENSBTAG00000013456	0.521278	1	-0.71741	0.944783	-0.918229	0.809298	-0.172665	1	0.51339	1
ENSBTAG00000006494	-0.0813917	1	-1.42598	0.113688	-2.59066	0.00416302	-5.65261	1.23788e-05	0.939082	0.570239
ENSBTAG00000013148	-0.37181	1	-2.32162	1.25362e-06	-3.70944	8.30601e-14	-1.56233	0.00144035	0.973717	0.309175
ENSBTAG00000021025	-0.209449	1	-1.46346	1.38702e-07	-2.03625	2.26818e-13	-0.953666	0.000766657	-0.462316	0.503614
ENSBTAG00000015460	0.132213	1	-0.424113	0.761926	-1.27174	0.0981155	0.959967	0.129312	0.0395265	1
ENSBTAG00000032538	-0.495173	0.575991	-1.46622	1.99102e-05	-2.14272	4.45703e-10	-2.93232	3.93874e-16	-0.668601	0.348688
ENSBTAG00000044001	0.29353	0.780203	0.90291	0.000183237	0.962804	5.44767e-05	0.534361	0.0471062	-0.378971	0.59742
ENSBTAG00000036372	0	1	0	1	-5.12548e-15	1	0	1	0	1
ENSBTAG00000001511	3.37311	5.78102e-26	4.95514	1.46616e-49	3.59997	3.75094e-30	2.12917	3.40138e-12	0.208051	1
ENSBTAG00000003179	1.9133	0.822614	0	1	2.54734	0.254711	0	1	0	1
ENSBTAG00000017312	0	1	1.98505	0.443221	-5.12548e-15	1	0	1	0	1
ENSBTAG00000032265	-0.544085	1	0.468276	0.872989	0.343252	0.996806	-0.812124	0.542974	-0.647646	1
ENSBTAG00000012467	0.26033	0.749811	-0.718163	0.000565598	-1.40134	2.11295e-12	-0.792329	0.00014511	0.135629	1
ENSBTAG00000012706	0	1	0	1	-5.12548e-15	1	0	1	0	1
ENSBTAG00000044843	0	1	0	1	-5.12548e-15	1	0	1	0	1
ENSBTAG00000010357	0.463204	0.440113	2.64085	9.12691e-23	2.65185	4.23212e-23	2.92997	2.78344e-27	1.23226	0.000172495
ENSBTAG00000006872	-0.465414	0.76925	-0.148672	0.999358	-0.401326	0.434846	-0.280563	0.675207	0.229771	1
ENSBTAG00000019813	-1.28775	0.937718	-3.2069	0.126076	-0.654833	0.896616	1.43042	0.237858	-1.29253	0.902029
ENSBTAG00000014727	0.0709824	1	0.523807	0.0431656	1.0639	3.27954e-06	0.910023	0.000114908	-0.424594	0.477457
ENSBTAG00000014724	0.205264	0.797452	0.483025	0.0070822	0.801791	1.95486e-06	0.30448	0.137422	-0.512945	0.0509747
ENSBTAG00000042702	0	1	0	1	-5.12548e-15	1	0	1	0	1
ENSBTAG00000042475	0	1	0	1	-5.12548e-15	1	0	1	0	1
ENSBTAG00000044788	0	1	0	1	-5.12548e-15	1	0	1	0	1
ENSBTAG00000044311	0	1	0	1	-5.12548e-15	1	0	1	0	1
ENSBTAG00000005122	-0.0829783	1	-0.476534	0.00956348	-1.03314	1.16626e-09	-1.30641	1.32995e-14	-0.12511	1
ENSBTAG00000001265	-0.223363	1	-1.13825	7.43737e-05	-2.12654	4.70541e-14	-2.81312	1.32558e-22	0.170836	1
ENSBTAG00000017531	0.0199618	1	-0.826654	0.00773228	-1.55193	1.15891e-07	-1.86282	2.69404e-10	-0.491938	0.520169
ENSBTAG00000000522	-0.160561	1	-0.781147	0.000764323	-1.7	1.92639e-14	-2.07635	1.72404e-20	-0.256104	0.799801
ENSBTAG00000003151	1.94463	3.83453e-09	4.63756	5.51427e-43	3.90891	4.32635e-33	2.78941	8.49063e-19	0.346488	0.799801
ENSBTAG00000003143	0.985984	0.000313167	1.49033	9.76736e-11	0.282992	0.411523	0.570649	0.0332274	-0.277907	0.799801
ENSBTAG00000003140	1.62442	0.000180396	3.07426	1.26971e-18	1.5206	7.13766e-05	1.16374	0.00490833	0.298486	1
ENSBTAG00000005091	-0.197124	1	-1.76035	5.25492e-05	-1.37772	0.000788549	-0.960068	0.0239392	-0.035614	1
ENSBTAG00000014915	0.736751	0.135316	0.82123	0.0124197	0.497886	0.185485	0.468494	0.233271	-1.46741	0.000648863
ENSBTAG00000011305	0.875999	1	-0.722859	0.944783	-0.159005	1	-0.178314	1	0.0124249	1
ENSBTAG00000047841	0	1	0	1	-5.12548e-15	1	0	1	0	1
ENSBTAG00000043831	0	1	0	1	-5.12548e-15	1	0	1	0	1
ENSBTAG00000001697	0.558793	0.0357668	1.18476	4.22231e-10	0.453202	0.0317882	0.132417	0.760843	-0.0961212	1
ENSBTAG00000007666	0.245886	1	1.5484	0.0498837	0.91078	0.340487	1.77528	0.0217392	-0.00526413	1
ENSBTAG00000001749	0.0933814	1	0.171395	0.718537	-0.0616614	1	-0.3811	0.194355	0.0623109	1
ENSBTAG00000001535	0.212172	1	-0.0553417	1	-1.64485	3.03229e-08	-1.43615	1.64368e-06	0.532249	0.434191
ENSBTAG00000029106	0	1	0	1	-5.12548e-15	1	0	1	0	1
ENSBTAG00000017115	-0.504163	0.239101	-0.630594	0.014686	0.280659	0.395154	0.162421	0.76003	0.123288	1
ENSBTAG00000017103	0.799477	0.336643	-2.13815	6.27704e-07	-2.36661	3.12854e-08	-1.67469	0.000119506	0.523992	0.768463
ENSBTAG00000019625	-0.243336	0.89139	-1.07349	2.09239e-05	-3.09482	9.39544e-34	-3.73741	7.32216e-46	0.339463	0.696779
ENSBTAG00000007296	0.446855	0.977967	-0.630845	0.4691	-0.371505	0.772413	-0.0947616	1	-0.485353	0.949599
ENSBTAG00000005212	0.276753	1	0.445105	0.522472	0.205144	0.965189	0.782133	0.141557	0.334818	1
ENSBTAG00000005209	0.0441295	1	-0.0797586	1	0.336573	0.198567	0.432782	0.0806073	-0.0235728	1
ENSBTAG00000042639	0	1	0	1	-5.12548e-15	1	0	1	0	1
ENSBTAG00000019014	-0.472116	0.417313	-1.6725	3.22647e-09	-1.19062	1.34825e-05	-0.605739	0.0436904	0.342948	0.728048
ENSBTAG00000005313	0.401082	1	0.883298	0.18925	3.0739	2.02776e-09	2.28419	1.66359e-05	-0.0485444	1
ENSBTAG00000008343	-3.21275	0.375037	-0.422944	1	-3.21275	0.0944753	-3.21275	0.0992152	-3.21275	0.434191
ENSBTAG00000046790	-1.90726	0.822614	-1.90726	0.4691	-1.90726	0.428029	-1.90726	0.439497	-1.90726	0.799801
ENSBTAG00000002878	0.594655	0.0800201	0.801616	0.000612058	0.350434	0.214796	-0.457858	0.0853174	0.510723	0.25672
ENSBTAG00000000476	0.836129	0.000584548	1.22795	2.00291e-09	1.32694	5.62267e-11	0.824864	0.000109921	0.438998	0.319694
ENSBTAG00000040199	0.194143	0.916558	0.521299	0.0182959	-0.256787	0.358465	-0.26812	0.338537	-0.145537	1
ENSBTAG00000012284	-0.0293319	1	1.5664	5.23532e-07	-0.724839	0.0375139	-1.31875	5.74628e-05	-0.228508	1
ENSBTAG00000012273	0.521673	0.575991	2.6801	9.43493e-17	1.70592	1.54339e-07	0.498194	0.250902	0.0140972	1
ENSBTAG00000012881	0.261819	0.768147	0.93554	7.53709e-06	1.17115	1.2057e-08	0.992232	2.29982e-06	0.29675	0.650036
ENSBTAG00000042094	0	1	0	1	-5.12548e-15	1	0	1	0	1
ENSBTAG00000005660	-0.0686554	1	-0.228489	0.408203	-0.0270844	1	0.279441	0.271017	-0.0272597	1
ENSBTAG00000005658	0.0494402	1	2.07269	2.64333e-21	2.45356	2.8047e-29	2.45452	3.76282e-29	-0.0151156	1
ENSBTAG00000005657	0	1	0	1	-5.12548e-15	1	0	1	0	1
ENSBTAG00000005652	-0.000687517	1	1.0424	1.26802e-05	1.17371	6.27726e-07	1.13504	2.041e-06	0.272968	0.799801
ENSBTAG00000040399	0.245461	1	3.53291	1.68866e-15	2.45282	4.95446e-07	1.79977	0.00105741	0.428333	1
ENSBTAG00000040245	0	1	0	1	-5.12548e-15	1	0	1	0	1
ENSBTAG00000006920	0.148214	1	0.548693	0.0276454	0.902189	9.01549e-05	0.987825	2.00401e-05	0.00442763	1
ENSBTAG00000020106	-0.0839986	1	0.188203	0.513488	0.364276	0.0986717	0.454753	0.0329164	0.00256168	1
ENSBTAG00000019336	-0.333847	0.509758	-0.450932	0.0473058	-0.00765857	1	-0.179973	0.597079	0.389568	0.409695
ENSBTAG00000011414	0.100225	1	1.09745	2.45253e-11	1.38905	1.16931e-17	1.15468	2.12474e-12	-0.108325	1
ENSBTAG00000040304	0.372128	0.900829	-0.811575	0.0789252	-0.838939	0.0629023	-1.13684	0.00946891	0.800978	0.320032
ENSBTAG00000016624	-1.66794	0.779245	-1.60199	0.40776	-1.80959	0.29421	-1.82115	0.300772	-0.869305	1
ENSBTAG00000039011	-0.66666	1	-1.89191	0.257531	-1.3243	0.417305	-3.87699	0.0247954	-0.65222	1
ENSBTAG00000038131	-0.0537242	1	-1.94542	7.93705e-07	-3.65453	3.86481e-19	-4.03368	3.92183e-22	0.750049	0.393225
ENSBTAG00000017666	0.163831	1	-2.25943	1.51927e-11	-4.02357	9.48168e-30	-4.18112	2.26341e-31	0.641699	0.389288
ENSBTAG00000014460	0.0363961	1	-0.0970126	0.962229	-0.00250251	1	0.0958264	0.969535	0.00553023	1
ENSBTAG00000014459	-0.0490763	1	0.125854	1	0.714642	0.0487592	-0.250461	0.709068	-0.345693	0.834297
ENSBTAG00000014451	0.427398	0.375037	0.699998	0.00369962	1.23084	5.46239e-08	0.915247	0.000100252	0.133776	1
ENSBTAG00000014449	0.126091	1	0.274731	0.501898	0.0093101	1	0.0399558	1	-0.842244	0.0552787
ENSBTAG00000017450	0.360911	1	-1.12682	0.0507386	-0.328304	0.784752	0.581861	0.434279	1.01322	0.364964
ENSBTAG00000037951	-1.3751	0.0805833	-1.67327	0.00413215	-0.929471	0.0997937	-0.238871	0.899416	-0.64456	0.725758
ENSBTAG00000042699	-2.25262	0.179772	-4.95726	0.00112058	-2.4004	0.0248209	-3.19614	0.00651759	0.451101	1
ENSBTAG00000046222	-2.67266	0.0439613	-5.39173	0.000133467	-5.39173	3.78252e-05	-2.86403	0.00362661	-0.854483	0.799801
ENSBTAG00000047590	-2.33223	0.000866004	-2.43707	8.50153e-05	-3.44668	1.96336e-07	-1.98918	0.000461036	-0.785348	0.572397
ENSBTAG00000032217	0.378211	0.758986	0.00660071	1	-0.457477	0.216172	-0.617069	0.0740956	0.873176	0.0627785
ENSBTAG00000010394	0.405354	0.699204	-0.0199473	1	-0.759258	0.0278934	-0.77793	0.0262701	0.283911	0.89178
ENSBTAG00000010397	0	1	0	1	-5.12548e-15	1	0	1	0	1
ENSBTAG00000006552	0.179676	1	0.594263	0.0770634	-0.119233	1	-0.493867	0.196463	-0.567739	0.440253
ENSBTAG00000006548	0.0833214	1	-0.532775	0.0223029	-0.859983	7.56279e-05	-0.813285	0.000244521	0.235951	0.799801
ENSBTAG00000012797	0.169092	1	-0.197854	0.703315	-0.385114	0.252002	-0.511059	0.102031	-0.0278767	1
ENSBTAG00000000290	0.133856	1	0.316636	0.315067	0.583901	0.0230796	0.994693	3.62233e-05	0.15609	1
ENSBTAG00000045138	0	1	0	1	-5.12548e-15	1	0	1	0	1
ENSBTAG00000011598	3.86166	0.178834	5.19025	0.00107313	7.19726	2.34534e-08	5.58314	0.000218166	1.94734	0.799801
ENSBTAG00000043803	0	1	0	1	-5.12548e-15	1	0	1	0	1
ENSBTAG00000023513	-0.198997	0.92889	-0.998198	6.43641e-06	-0.906065	3.46917e-05	-0.621866	0.00715085	0.296603	0.665247
ENSBTAG00000016457	0.18777	0.94375	0.892102	2.33573e-05	-0.112252	0.885189	-0.110254	0.900081	-0.212899	0.834362
ENSBTAG00000001969	0.850688	0.617408	3.31357	2.27444e-08	1.81934	0.00267723	1.0639	0.128513	0.286074	1
ENSBTAG00000001968	-0.0498303	1	0.290272	0.303351	0.411858	0.0967753	-0.0948781	0.973283	-0.0883785	1
ENSBTAG00000013219	0.00568255	1	0.300423	1	-0.174199	1	0.75392	0.546768	0.196021	1
ENSBTAG00000005946	-0.325051	1	-1.47626	0.0201598	-0.61771	0.431631	0.460923	0.621198	-0.298288	1
ENSBTAG00000002463	-0.0774682	1	-0.289462	0.459437	-0.418908	0.207477	-0.044161	1	-0.567719	0.31199
ENSBTAG00000002462	-0.098945	1	0.568823	0.0109613	0.50228	0.0280467	0.199587	0.546624	-0.465583	0.280423
ENSBTAG00000002460	-0.249291	0.822395	-0.375101	0.134426	0.227905	0.448733	0.310099	0.251465	-0.466833	0.276142
ENSBTAG00000002767	-0.380561	0.822614	-0.501681	0.264714	-0.224688	0.766231	-0.256582	0.694025	-0.152021	1
ENSBTAG00000010485	-0.309097	0.656485	-0.851164	0.000154546	-0.326373	0.239805	-0.310066	0.284934	-0.0845537	1
ENSBTAG00000037393	0.00346309	1	-0.00903795	1	0.321746	0.478922	0.269366	0.618315	-0.285636	0.906203
ENSBTAG00000032114	0.938543	0.942285	-1.22386	0.614191	0.955661	0.537821	-0.677468	0.888258	-3.20748	0.434191
ENSBTAG00000009235	-0.210506	1	-0.39763	0.443221	-0.215792	0.809298	-0.724563	0.0847624	-0.245069	1
ENSBTAG00000009232	0.181909	1	0.456401	0.12619	0.570742	0.0409574	0.737076	0.00638444	-0.0598306	1
ENSBTAG00000043271	3.23196	0.375037	0	1	3.41729	0.0747741	0	1	3.21359	0.434191
ENSBTAG00000012463	-0.249823	1	1.08139	0.00289299	0.839791	0.0264647	1.00446	0.00690334	0.283043	0.97632
ENSBTAG00000011377	-0.382816	1	0.0788361	1	-1.81723	0.292738	-1.07132	0.58854	-0.893452	1
ENSBTAG00000045258	0	1	0	1	-5.12548e-15	1	0	1	0	1
ENSBTAG00000036933	0	1	0	1	-5.12548e-15	1	0	1	0	1
ENSBTAG00000021910	-0.0176502	1	-0.0992696	1	0.0410518	1	0.403628	0.370629	-0.0225345	1
ENSBTAG00000042772	0	1	0	1	-5.12548e-15	1	0	1	0	1
ENSBTAG00000044913	-1.67355	0.776595	-3.59268	0.066308	-3.59268	0.0451149	-0.555898	0.9238	-3.59268	0.309175
ENSBTAG00000043126	0	1	0	1	-5.12548e-15	1	0	1	0	1
ENSBTAG00000044291	0	1	0	1	-5.12548e-15	1	1.76112	0.497259	0	1
ENSBTAG00000029452	0	1	0	1	-5.12548e-15	1	0	1	0	1
ENSBTAG00000031891	0.481962	1	-0.463824	0.736685	-3.41266	0.000219554	-2.2632	0.00672337	1.53744	0.0856756
ENSBTAG00000046279	0	1	0	1	-5.12548e-15	1	1.76596	0.497259	3.2247	0.434191
ENSBTAG00000012401	-0.00541602	1	-0.0202756	1	-0.03915	1	0.0619418	1	-1.29302	0.00446039
ENSBTAG00000047651	0	1	0	1	-5.12548e-15	1	0	1	0	1
ENSBTAG00000031802	-0.262056	1	0.0663791	1	0.392858	0.830687	0.902865	0.301461	-0.689248	0.845849
ENSBTAG00000021987	0	1	0	1	-5.12548e-15	1	0	1	0	1
ENSBTAG00000012023	0	1	0	1	-5.12548e-15	1	0	1	0	1
ENSBTAG00000037965	0	1	0	1	-5.12548e-15	1	0	1	0	1
ENSBTAG00000023814	0.0865806	1	0.994944	0.0787552	0.980487	0.0831239	0.678134	0.303912	-1.08029	0.339138
ENSBTAG00000020073	-0.488508	0.70271	-1.62046	3.48447e-05	-0.838277	0.0383699	-0.559829	0.224245	-0.73942	0.362365
ENSBTAG00000018994	-0.921723	0.665792	-1.28827	0.0955788	-0.925516	0.276898	-1.59961	0.0339412	0.280611	1
ENSBTAG00000010874	-1.08273	0.239714	-1.74263	0.00357385	-0.901097	0.116459	-1.56409	0.00597076	-1.00575	0.381381
ENSBTAG00000019376	0.99399	0.00186875	3.6623	6.26303e-41	3.83997	1.75728e-44	4.05477	1.95702e-48	1.23244	0.000148093
ENSBTAG00000045646	0	1	0	1	-5.12548e-15	1	0	1	0	1
ENSBTAG00000006174	0	1	0	1	3.71442	0.0408454	3.39762	0.0838292	0	1
ENSBTAG00000017490	-0.0158961	1	0.050176	1	-0.0102368	1	0.607971	0.0112693	0.507349	0.237645
ENSBTAG00000011742	0.0185105	1	0.0547023	1	0.0472917	1	0.271178	0.745198	-0.368011	0.889213
ENSBTAG00000031795	0	1	0	1	-5.12548e-15	1	0	1	0	1
ENSBTAG00000005386	-0.10523	1	-1.32157	7.1831e-07	-1.90961	4.90293e-13	-1.12877	3.27308e-05	0.219548	0.955943
ENSBTAG00000010550	-1.88648	0.133452	-1.25135	0.15668	0.406403	0.77496	0.983825	0.181804	-0.55961	0.956417
ENSBTAG00000007394	0.632213	0.129916	1.94355	1.85197e-14	2.45284	2.9043e-22	1.66251	7.31125e-11	-0.264453	0.854248
ENSBTAG00000016323	-0.200145	1	-0.676614	0.557203	-1.3411	0.140593	-0.537992	0.673805	-2.59074	0.100779
ENSBTAG00000019060	0.482414	0.875654	0.876321	0.106856	0.0626499	1	-0.206028	1	-0.143638	1
ENSBTAG00000004154	0.0309766	1	0.564787	0.176536	1.19239	0.000665234	1.15145	0.00129961	-0.185758	1
ENSBTAG00000001403	-0.0545564	1	-0.687355	0.00969792	-0.107773	0.969959	0.156196	0.799017	0.014372	1
ENSBTAG00000043872	0	1	0	1	-5.12548e-15	1	0	1	0	1
ENSBTAG00000013938	-0.239074	1	-0.394809	0.400773	-0.494141	0.236209	-0.0534012	1	0.104786	1
ENSBTAG00000045411	0	1	0	1	-5.12548e-15	1	0	1	0	1
ENSBTAG00000048011	-0.439553	0.942285	-1.30266	0.0268401	-0.560084	0.415992	-0.60086	0.375741	-1.06381	0.346084
ENSBTAG00000042535	0	1	0	1	-5.12548e-15	1	0	1	0	1
ENSBTAG00000045991	-0.259461	1	0.279712	0.922299	-0.44571	0.687594	-0.940546	0.237527	0.144886	1
ENSBTAG00000039442	0.0128214	1	-0.442275	0.0436972	-0.786789	8.20563e-05	-1.05589	9.16417e-08	-0.250804	0.764931
ENSBTAG00000018228	0.804435	1	0.0777784	1	-1.90727	0.428029	1.12946	0.666348	-1.90727	0.799801
ENSBTAG00000010679	1.98823	0.575991	1.77385	0.325584	-1.90793	0.428029	1.48549	0.456075	-1.90793	0.799801
ENSBTAG00000006415	0.00516145	1	0.0690797	1	0.633285	0.981172	-0.152865	1	0.0117595	1
ENSBTAG00000006409	-0.366661	0.822614	0.667747	0.0536822	-0.00616917	1	-0.893839	0.0133739	-0.0435579	1
ENSBTAG00000013142	0.433817	0.375037	1.62184	1.7162e-12	1.23888	8.13823e-08	0.855609	0.000414179	-0.242892	0.830725
ENSBTAG00000013141	-0.094522	1	2.20695	2.79313e-09	0.876713	0.0359886	0.308599	0.665353	0.517914	0.712948
ENSBTAG00000043157	1.91324	0.822614	0	1	1.77729	0.478922	3.40243	0.0832544	1.91426	0.799801
ENSBTAG00000043452	0	1	0	1	-5.12548e-15	1	0	1	0	1
ENSBTAG00000047144	0.796485	1	-1.91385	0.4691	-1.91385	0.428029	1.11361	0.671743	0.803913	1
ENSBTAG00000005871	1.33465	0.0944398	1.0427	0.0825995	0.787659	0.228805	0.740084	0.281559	0.174305	1
ENSBTAG00000030029	0	1	0	1	-5.12548e-15	1	0	1	0	1
ENSBTAG00000018727	-0.211032	1	-1.03705	9.46206e-05	-1.95528	5.03552e-14	-1.98744	2.80388e-14	0.504155	0.401616
ENSBTAG00000031704	0.0135492	1	0.88124	0.852319	-1.90715	0.428029	1.11778	0.670719	0.00713356	1
ENSBTAG00000012708	-0.276181	1	-0.458718	0.421013	-1.13967	0.00957611	-0.88872	0.052023	-0.0988444	1
ENSBTAG00000031709	0.00198194	1	0.470019	0.0250583	0.482093	0.0202918	0.46429	0.03	-0.288713	0.615001
ENSBTAG00000011427	0.518397	1	2.08999	0.0763721	0.72372	0.824175	2.07384	0.0745087	-2.69907	0.600586
ENSBTAG00000031618	-0.448292	1	0.100349	1	0.0088615	1	0.846063	0.447332	0.373507	1
ENSBTAG00000011423	-0.793129	1	0.081461	1	1.46956	0.301404	-0.177442	1	1.45243	0.746531
ENSBTAG00000035710	0.00717735	1	-0.309698	1	0.372539	0.929519	0.665423	0.584339	-0.948234	0.840512
ENSBTAG00000043293	0	1	0	1	1.77734	0.478922	0	1	0	1
ENSBTAG00000011139	0.193171	1	-0.384584	0.498597	-1.86869	1.4741e-05	-0.657961	0.157487	-0.10579	1
ENSBTAG00000044337	0	1	0	1	-5.12548e-15	1	0	1	0	1
ENSBTAG00000017180	1.9133	0.822614	0	1	1.78284	0.478922	1.75998	0.497259	0	1
ENSBTAG00000006975	0.415809	1	-0.820006	0.670017	-0.698472	0.724613	-0.186186	1	-0.523413	1
ENSBTAG00000044737	0	1	0	1	-5.12548e-15	1	0	1	0	1
ENSBTAG00000018312	0.031247	1	-0.0111572	1	-0.157604	0.802425	0.157352	0.808243	-0.0395507	1
ENSBTAG00000043587	0	1	0	1	-5.12548e-15	1	0	1	0	1
ENSBTAG00000027213	0.117524	1	0.30166	0.455871	0.368846	0.314672	0.385368	0.296105	-0.414451	0.621425
ENSBTAG00000025847	2.7103	0.575991	1.98307	0.443221	-5.12548e-15	1	0	1	0	1
ENSBTAG00000011051	-0.0207994	1	-1.46972	0.0324473	-1.02106	0.124541	-0.795145	0.265222	-0.584576	0.802047
ENSBTAG00000043595	0	1	0	1	-5.12548e-15	1	0	1	0	1
ENSBTAG00000018489	-0.459109	1	-2.35987	0.0992271	-1.28188	0.33928	-0.947387	0.510831	-2.41704	0.378852
ENSBTAG00000047250	-1.00817	0.0648372	-1.32641	0.000696041	-2.02578	1.46769e-07	-2.84605	1.66592e-12	0.379853	0.815189
ENSBTAG00000004713	0.153033	1	-0.00253917	1	0.408214	0.329695	1.14484	0.000362852	0.367751	0.799801
ENSBTAG00000016228	-0.106094	1	-1.0515	2.19342e-06	1.04953	1.10689e-06	0.803418	0.000340966	-0.367609	0.525587
ENSBTAG00000046104	0.955833	0.85649	-3.58124	0.0672129	-1.02306	0.606628	-1.0523	0.599034	0.00570384	1
ENSBTAG00000001274	-0.281144	0.822614	-1.20805	8.08705e-07	-2.2777	2.65558e-20	-2.57904	7.66364e-25	-0.0639866	1
ENSBTAG00000017322	0	1	0	1	2.54734	0.254711	2.52787	0.271017	0	1
ENSBTAG00000017416	0.585537	0.199725	1.60114	1.01151e-09	1.7877	6.70581e-12	1.72904	4.57e-11	0.129287	1
ENSBTAG00000045275	0	1	0	1	-5.12548e-15	1	0	1	0	1
ENSBTAG00000008078	-0.278453	1	-0.470809	0.374063	-0.590068	0.20359	0.627121	0.127157	-0.207949	1
ENSBTAG00000005862	0.122184	1	0.194306	0.854757	0.714995	0.0586248	0.8541	0.0214015	-0.561234	0.550182
ENSBTAG00000029916	0	1	0	1	-5.12548e-15	1	0	1	0	1
ENSBTAG00000029929	0	1	0	1	-5.12548e-15	1	0	1	0	1
ENSBTAG00000031572	0.0570192	1	-0.40255	0.242135	0.185233	0.733714	0.260652	0.513728	-0.00956047	1
ENSBTAG00000047247	1.44669	0.745541	0.983896	0.647605	-0.142352	1	-0.165476	1	2.00863	0.399453
ENSBTAG00000015150	2.72081	0.575991	4.63145	0.00383959	4.36773	0.0074544	1.76081	0.49762	2.70529	0.600586
ENSBTAG00000014960	-0.464174	0.916838	-1.21187	0.0310816	-0.126865	1	0.0143954	1	-0.700086	0.66077
ENSBTAG00000042564	0	1	0	1	-5.12548e-15	1	0	1	0	1
ENSBTAG00000003135	1.69268	0.770356	0.0751044	1	0.639419	0.978938	-0.142037	1	-1.90797	0.799801
ENSBTAG00000038395	0	1	1.98363	0.443221	-5.12548e-15	1	0	1	0	1
ENSBTAG00000009263	0.0317462	1	0.37866	0.453127	-0.228967	0.778278	-0.62005	0.144291	0.0023311	1
ENSBTAG00000014713	0.650507	0.375037	-0.0561515	1	-0.607201	0.14859	-0.87162	0.02602	-0.310749	0.916542
ENSBTAG00000027795	0.0713043	1	0.493589	0.058631	0.724057	0.00271307	0.759181	0.00189008	-0.0344761	1
ENSBTAG00000009336	0	1	0	1	-5.12548e-15	1	0	1	0	1
ENSBTAG00000004126	0.597904	0.891674	1.28354	0.0429006	0.492858	0.645776	0.0921964	1	0.112705	1
ENSBTAG00000031561	-0.266488	0.765358	-0.844989	8.74386e-05	-1.04053	8.23314e-07	-0.933342	1.43605e-05	-0.430407	0.346238
ENSBTAG00000047963	0	1	0	1	-5.12548e-15	1	0	1	0	1
ENSBTAG00000047570	0	1	0	1	-5.12548e-15	1	0	1	0	1
ENSBTAG00000044346	0	1	0	1	-5.12548e-15	1	0	1	0	1
ENSBTAG00000005230	-2.57736	0.0193608	-1.36228	0.0964673	-5.80054	2.1351e-06	-1.66219	0.0342547	-0.698506	0.799801
ENSBTAG00000045446	0	1	0	1	-5.12548e-15	1	0	1	0	1
ENSBTAG00000024643	0.217046	1	2.82755	5.25345e-14	3.09828	1.83003e-16	2.66658	1.25377e-12	0.301857	0.970498
ENSBTAG00000009012	0	1	0	1	-5.12548e-15	1	0	1	0	1
ENSBTAG00000042513	0	1	0	1	-5.12548e-15	1	0	1	0	1
ENSBTAG00000042623	-1.90797	0.822614	0.881842	0.852319	-1.90797	0.428029	-0.14203	1	0.00647095	1
ENSBTAG00000003851	2.75934	5.71879e-27	3.25404	5.19928e-37	2.6095	1.57445e-25	2.09893	2.67759e-17	-0.269742	0.799801
ENSBTAG00000018009	-0.610547	0.885248	0.859693	0.198388	0.344463	0.806629	-0.443275	0.708977	-0.587129	0.885209
ENSBTAG00000012120	2.38405	1.21119e-18	2.37258	1.87567e-19	1.38233	1.55613e-07	1.23908	4.00652e-06	0.0727988	1
ENSBTAG00000018471	0.51891	0.261221	1.26733	4.82182e-07	1.50742	1.46172e-09	1.67871	2.16275e-11	0.253808	0.838851
ENSBTAG00000018465	0.152245	1	1.53585	7.05812e-05	0.316634	0.64826	0.335873	0.619511	-0.0167966	1
ENSBTAG00000037274	0	1	0	1	-5.12548e-15	1	0	1	0	1
ENSBTAG00000044278	0	1	0	1	-5.12548e-15	1	0	1	0	1
ENSBTAG00000009622	0.940252	0.942908	1.85274	0.0818422	0.959036	0.538765	-0.678304	0.888799	0.959163	0.90046
ENSBTAG00000013013	0.192869	0.862092	0.964062	2.31211e-07	1.34659	1.55486e-13	0.963981	2.68291e-07	-0.0699472	1
ENSBTAG00000014318	0.850409	0.0685545	2.42088	4.66115e-14	2.21098	4.04909e-12	1.61236	5.91709e-07	0.348948	0.799801
ENSBTAG00000005203	0.0432928	1	-1.31311	0.0127123	-1.29195	0.0110148	-0.110399	1	0.137629	1
ENSBTAG00000008307	-0.144315	1	0.705765	0.167782	1.36989	0.00152336	0.036075	1	0.0206819	1
ENSBTAG00000045003	0	1	0	1	-5.12548e-15	1	0	1	0	1
ENSBTAG00000042550	0	1	0	1	-5.12548e-15	1	0	1	0	1
ENSBTAG00000044667	0	1	0	1	-5.12548e-15	1	0	1	0	1
ENSBTAG00000002075	-0.241142	1	0.0931096	1	-0.40851	0.978382	0.614173	0.711489	0.55099	1
ENSBTAG00000024623	0.282178	0.87731	-0.602958	0.0782249	-0.934666	0.00285266	-1.20521	0.000126176	0.305697	0.799801
ENSBTAG00000006147	-1.40367	0.770144	-0.442701	0.962229	-0.393043	0.984336	-1.09633	0.479662	-2.20831	0.480787
ENSBTAG00000006142	-0.0825909	1	0.551834	0.00889087	0.628432	0.00224459	0.719888	0.000453547	-0.232245	0.799801
ENSBTAG00000013439	-0.795634	0.0259198	-2.16262	7.30944e-16	-3.08082	5.43535e-29	-3.60217	8.30729e-37	-0.389849	0.612572
ENSBTAG00000046896	0	1	0	1	-5.12548e-15	1	0	1	0	1
ENSBTAG00000011631	0	1	0	1	1.77734	0.478922	0	1	0	1
ENSBTAG00000047341	0.153957	1	0.248623	0.476194	0.915615	0.000109976	1.17798	4.44398e-07	0.059615	1
ENSBTAG00000016961	0.716968	0.145901	3.63661	9.63437e-31	3.41545	6.80492e-28	1.67478	4.48348e-08	-0.0973691	1
ENSBTAG00000046577	0	1	0	1	-5.12548e-15	1	0	1	0	1
ENSBTAG00000001465	-1.00172	0.0275108	-0.621508	0.105229	-0.485805	0.23421	-0.578391	0.143406	0.415725	0.742215
ENSBTAG00000033740	-0.0891283	1	-0.0781067	1	-0.140892	1	0.289384	0.888667	0.0142751	1
ENSBTAG00000004564	-0.0165716	1	-0.698621	0.0140757	-0.919538	0.0007444	-1.00043	0.000268281	-0.263742	0.844315
ENSBTAG00000043899	0	1	0	1	-5.12548e-15	1	0	1	0	1
ENSBTAG00000019670	0.344267	0.961545	-0.0212998	1	-0.75812	0.121747	-0.919952	0.0553122	-0.359185	0.92347
ENSBTAG00000011569	-0.131579	1	-1.22005	0.000170584	-3.07005	4.74564e-21	-3.2918	1.83677e-23	0.486692	0.600586
ENSBTAG00000013378	0.00607122	1	0.598892	0.944783	0.716637	0.828041	-0.945622	0.804379	-2.70564	0.600586
ENSBTAG00000042814	0	1	2.78842	0.210447	-5.12548e-15	1	0	1	0	1
ENSBTAG00000010385	-1.91383	0.822614	-1.91383	0.4691	-1.91383	0.428029	1.48752	0.454984	-1.91383	0.799801
ENSBTAG00000023447	-1.90796	0.822614	-1.90796	0.4691	-1.90796	0.428029	0.625773	0.99441	-1.90796	0.799801
ENSBTAG00000001728	1.91906	0.822614	1.98309	0.443221	3.42736	0.0735293	3.02645	0.149814	3.21409	0.434191
ENSBTAG00000021703	0.4474	0.69848	-0.328273	0.531252	-1.18835	0.00107505	-0.596183	0.151142	-0.449691	0.734784
ENSBTAG00000015837	0	1	0	1	-5.12548e-15	1	0	1	0	1
ENSBTAG00000046051	0	1	0	1	-5.12548e-15	1	0	1	0	1
ENSBTAG00000031397	0	1	0	1	-5.12548e-15	1	0	1	0	1
ENSBTAG00000011192	0	1	0	1	-5.12548e-15	1	0	1	0	1
ENSBTAG00000020990	0	1	0	1	-5.12548e-15	1	0	1	0	1
ENSBTAG00000009848	0	1	0	1	-5.12548e-15	1	0	1	0	1
ENSBTAG00000011267	1.31657	0.929921	2.07042	0.195411	1.81638	0.277574	1.78366	0.303233	-1.90795	0.799801
ENSBTAG00000038069	-3.58127	0.232944	-0.793413	0.786954	-1.02436	0.605687	-0.182082	1	-0.863246	1
ENSBTAG00000023445	-0.978043	7.42424e-05	0.199027	0.559517	-0.692265	0.00215884	0.125775	0.849497	0.301881	0.666668
ENSBTAG00000001331	-1.10888	0.822614	-1.54084	0.272243	0.905336	0.372773	-0.39661	0.96345	-0.194208	1
ENSBTAG00000031435	-0.0903212	1	0.0988329	0.937131	0.332504	0.179526	0.452548	0.0502088	-0.429056	0.314397
ENSBTAG00000009106	0.133056	1	0.68555	0.00012081	0.582263	0.00132538	0.393302	0.0489976	-0.241137	0.695339
ENSBTAG00000042474	0	1	0	1	-5.12548e-15	1	0	1	0	1
ENSBTAG00000009104	0.957578	0.00783076	3.13114	4.15284e-27	3.03245	7.65576e-26	2.61082	7.02566e-20	0.776297	0.0987965
ENSBTAG00000018402	0.850392	0.00373265	1.98448	2.37238e-17	2.01063	6.36626e-18	1.70366	3.87121e-13	-0.246672	0.832911
ENSBTAG00000011150	-0.0914514	1	-0.189942	0.997686	0.164731	1	0.500006	0.461183	-0.244929	1
ENSBTAG00000011147	-0.0808824	1	-0.795322	4.53745e-05	-1.30919	4.83015e-12	-0.79762	4.94927e-05	-0.287219	0.606747
ENSBTAG00000031346	0.0257392	1	1.35897	0.228283	-1.03242	0.604519	0.563654	0.848636	1.14224	0.778234
ENSBTAG00000005068	-0.0313314	1	-0.612763	0.0591459	0.413455	0.228571	0.556999	0.0798501	0.0844574	1
ENSBTAG00000007814	0.00590663	1	-0.12356	1	0.247368	0.752663	0.53041	0.254332	0.0439462	1
ENSBTAG00000001893	0.0101957	1	0.0962398	0.978368	-0.202541	0.565844	0.15516	0.752181	-0.139061	1
ENSBTAG00000015163	0.423076	0.869275	2.32562	5.70824e-08	2.12138	6.55346e-07	2.03298	2.52289e-06	-0.685794	0.559816
ENSBTAG00000019960	-0.0805894	1	0.872917	0.00670421	1.14046	0.000188153	1.09152	0.000465456	-0.181609	1
ENSBTAG00000012164	1.22205	8.99841e-07	1.76296	1.03067e-14	1.46947	1.00877e-10	1.39123	1.37123e-09	1.02226	0.00035358
ENSBTAG00000042551	0	1	0	1	-5.12548e-15	1	0	1	0	1
ENSBTAG00000002395	1.06231	3.08492e-05	2.60008	3.96257e-30	0.926724	6.06338e-05	0.0931097	1	-0.331958	0.643929
ENSBTAG00000048150	0	1	0	1	-5.12548e-15	1	0	1	0	1
ENSBTAG00000019704	0.242753	0.969986	-0.549497	0.0971271	-0.610058	0.0567388	0.48688	0.157454	0.16733	1
ENSBTAG00000001721	-0.316211	0.822614	-0.878458	0.00591967	-0.576969	0.0891578	0.168521	0.848636	-0.22877	0.990487
ENSBTAG00000015008	0.517797	1	2.48931	0.0177222	2.21549	0.0412141	2.40973	0.0220159	0.88803	1
ENSBTAG00000000456	-2.70578	0.575991	1.73539	0.195131	0.348553	1	0.688563	0.859276	-0.791474	1
ENSBTAG00000045633	0.595368	0.465909	-0.650554	0.117523	-0.29736	0.617639	0.769738	0.0546021	0.978014	0.0870018
ENSBTAG00000046008	0.0752305	1	0.88123	0.00263681	0.765311	0.0103093	0.308533	0.462229	-0.425657	0.627777
ENSBTAG00000042362	0	1	0	1	-5.12548e-15	1	2.53962	0.271017	0	1
ENSBTAG00000039334	-0.916587	0.641311	-0.934093	0.26635	-1.6468	0.0289341	-2.60301	0.00145025	-0.567759	0.901782
ENSBTAG00000025146	0.0858003	1	1.37703	2.43302e-06	1.23978	2.24518e-05	0.986409	0.00136783	0.261816	0.940297
ENSBTAG00000014751	-1.90726	0.822614	-1.90726	0.4691	-1.90726	0.428029	-0.147273	1	-1.90726	0.799801
ENSBTAG00000014749	-1.90795	0.822614	0.881314	0.852319	1.1423	0.645868	-0.147976	1	1.69022	0.774439
ENSBTAG00000039176	0	1	0	1	-5.12548e-15	1	0	1	0	1
ENSBTAG00000005522	2.71745	0.575991	1.98363	0.443221	2.55815	0.254419	1.75997	0.497259	0	1
ENSBTAG00000022227	1.15841	0.0147216	2.334	1.41359e-10	2.25173	5.07571e-10	1.48747	6.52323e-05	-0.333902	0.905538
ENSBTAG00000031306	-0.171383	1	-0.242278	1	-0.297407	0.97577	-0.385437	0.867057	-0.216278	1
ENSBTAG00000011986	2.05434	4.32463e-12	4.56736	5.04203e-50	3.59324	2.46397e-34	1.8969	2.66073e-11	-0.351658	0.78697
ENSBTAG00000007331	0.442266	0.631711	0.477509	0.21351	0.731705	0.0298419	0.820038	0.0144887	-0.68494	0.29546
ENSBTAG00000043802	0	1	0	1	-5.12548e-15	1	0	1	0	1
ENSBTAG00000047669	0	1	0	1	-5.12548e-15	1	0	1	0	1
ENSBTAG00000007933	-0.00965982	1	-1.8556	6.25512e-07	0.3836	0.441686	0.732428	0.0687312	0.872113	0.162712
ENSBTAG00000031178	0.173387	1	-0.719286	0.0145116	-1.81499	7.91965e-11	-1.31164	2.71334e-06	-0.0390243	1
ENSBTAG00000011584	0.946567	0.0128258	1.75624	8.55546e-10	1.09468	0.000222598	1.35012	4.10905e-06	-0.486003	0.600586
ENSBTAG00000009154	0.289756	0.659416	1.01101	9.18937e-07	0.905618	1.19471e-05	0.475412	0.041536	-0.117831	1
ENSBTAG00000011116	-0.524792	0.723117	-3.04356	1.24065e-08	-4.60991	8.19805e-14	-2.27848	1.23309e-06	1.57363	0.00019972
ENSBTAG00000038111	0.0987266	1	-0.200492	0.717627	-0.386081	0.269311	-0.262001	0.536616	-0.294801	0.799801
ENSBTAG00000016026	0.0840809	1	0.0808653	1	-0.379683	0.348104	-0.371716	0.378019	0.191097	1
ENSBTAG00000002232	0.604001	0.448066	0.15452	0.982893	-0.462306	0.355531	-0.320873	0.600299	-0.422379	0.799801
ENSBTAG00000023429	-0.350109	0.771184	-1.68413	3.59049e-09	-2.7964	9.38359e-22	-2.39523	1.03052e-16	0.28542	0.831304
ENSBTAG00000011529	-0.123471	1	-0.859695	0.000279704	-0.275725	0.388842	-0.447569	0.098563	-0.330803	0.642741
ENSBTAG00000011524	0.377595	0.697453	1.37394	6.41485e-07	0.557314	0.0789851	0.546202	0.0944167	0.0829229	1
ENSBTAG00000018138	0.414156	0.650179	-0.820145	0.00888609	-0.973587	0.00143286	0.0263407	1	0.661457	0.254421
ENSBTAG00000006222	0.468214	0.454201	1.65975	1.14752e-10	0.920934	0.000738248	0.649881	0.029829	0.351201	0.761632
ENSBTAG00000019007	1.8189	0.451836	1.26694	0.446232	-0.159243	1	-0.184	1	-2.71199	0.600586
ENSBTAG00000014140	1.40401	2.58089e-13	2.43069	7.88739e-39	2.17342	5.78853e-32	1.64301	4.60656e-19	-0.0454927	1
ENSBTAG00000021886	0.150616	1	2.20604	0.000388252	-0.578952	0.7552	-0.604183	0.74064	-2.62609	0.27141
ENSBTAG00000044773	0	1	0	1	-5.12548e-15	1	0	1	0	1
ENSBTAG00000002185	0.676188	0.00550058	0.862714	1.08585e-05	0.371859	0.101148	0.0167476	1	-0.28652	0.630386
ENSBTAG00000045597	0	1	0	1	-5.12548e-15	1	0	1	0	1
ENSBTAG00000015413	0.759738	0.0556849	1.02445	0.000267474	0.745255	0.0111656	0.6917	0.0232349	-0.392608	0.695184
ENSBTAG00000040061	-0.703791	0.435921	-0.763342	0.104595	-0.441027	0.440801	0.0838112	1	0.288472	1
ENSBTAG00000014034	0.0298804	1	-1.55832	6.22555e-06	-0.0036206	1	0.303374	0.497259	-0.078742	1
ENSBTAG00000009115	0.927301	0.944527	1.41023	0.258498	1.13406	0.418081	0.181452	1	0.0114242	1
ENSBTAG00000015310	-0.0614209	1	-0.209609	0.854159	0.112002	1	0.603973	0.178118	-0.512662	0.668478
ENSBTAG00000018346	-1.28729	0.940098	-0.419763	1	-0.654231	0.898417	0.719869	0.759702	-3.20676	0.435342
ENSBTAG00000008714	0.360076	1	0.818382	0.294072	-0.0223951	1	0.383685	0.804694	-0.690127	0.843462
ENSBTAG00000044978	0	1	0	1	-5.12548e-15	1	0	1	0	1
ENSBTAG00000048200	1.9133	0.822614	0	1	-5.12548e-15	1	0	1	0	1
ENSBTAG00000047216	-0.40926	0.683485	-1.79257	3.01348e-08	-3.15101	1.68867e-19	-2.73692	4.28886e-16	-0.359354	0.799801
ENSBTAG00000043742	0	1	1.98363	0.443221	1.78221	0.478922	1.76112	0.497259	0	1
ENSBTAG00000002896	-0.109294	1	0.506528	0.0494653	0.919926	7.62743e-05	0.735047	0.00253574	-0.0334072	1
ENSBTAG00000020028	0	1	0	1	-5.12548e-15	1	0	1	0	1
ENSBTAG00000012867	0.0211058	1	1.203	2.39435e-06	0.853701	0.00115479	1.0928	2.49533e-05	0.411961	0.568805
ENSBTAG00000015056	-1.13854	0.315062	-1.85117	0.00436342	-2.51893	9.88912e-05	-2.33334	0.000324378	-1.19884	0.330618
ENSBTAG00000043381	0	1	0	1	-5.12548e-15	1	0	1	0	1
ENSBTAG00000014843	0.241197	0.822614	0.758898	0.000572638	0.981016	4.71954e-06	0.905109	3.51846e-05	0.1556	1
ENSBTAG00000047608	0	1	0	1	-5.12548e-15	1	0	1	0	1
ENSBTAG00000046040	0	1	0	1	-5.12548e-15	1	1.76596	0.497259	0	1
ENSBTAG00000046738	0	1	0	1	-5.12548e-15	1	0	1	0	1
ENSBTAG00000045637	-1.90726	0.822614	-1.90726	0.4691	-1.90726	0.428029	-1.90726	0.439497	-1.90726	0.799801
ENSBTAG00000031277	3.22874	0.375037	3.68123	0.0507582	1.77733	0.478922	1.76597	0.497259	0	1
ENSBTAG00000043968	0	1	0	1	-5.12548e-15	1	0	1	0	1
ENSBTAG00000006909	-0.0472074	1	-0.443919	0.399606	0.0253724	1	0.341584	0.566227	0.193217	1
ENSBTAG00000023426	-0.10055	1	-0.554868	0.507483	0.753612	0.188864	0.642473	0.308057	0.652617	0.70319
ENSBTAG00000018538	0.0411191	1	-0.284817	0.223319	-0.010764	1	0.189421	0.497259	-0.223032	0.799801
ENSBTAG00000008111	0.0152464	1	0.0257387	1	0.191596	1	-1.32213	0.0996019	-0.251007	1
ENSBTAG00000001497	-0.0456073	1	-0.860391	3.42161e-05	-1.30155	1.33327e-10	-0.424441	0.0713091	-0.248087	0.790488
ENSBTAG00000012850	-0.555409	0.936469	0.207235	1	0.186813	1	-0.626985	0.490391	0.867149	0.549779
ENSBTAG00000019952	0.449163	0.403474	0.0906042	1	-0.318258	0.349117	-0.318012	0.363084	0.287944	0.799801
ENSBTAG00000019949	-0.075672	1	1.00564	1.14261e-06	1.09566	7.69206e-08	0.681276	0.00182126	-0.100957	1
ENSBTAG00000001451	0.00604355	1	-1.90726	0.4691	-1.90726	0.428029	-1.90726	0.439497	-1.90726	0.799801
ENSBTAG00000015198	-0.0911615	1	-0.617312	0.0539067	-0.0152401	1	-0.859447	0.00464008	-0.00614985	1
ENSBTAG00000014589	0	1	0	1	1.77734	0.478922	1.75998	0.497259	2.70695	0.600586
ENSBTAG00000019535	0	1	0	1	-5.12548e-15	1	0	1	1.91442	0.799801
ENSBTAG00000043591	0	1	0	1	-5.12548e-15	1	0	1	0	1
ENSBTAG00000008299	1.04022	0.403924	2.73717	3.12297e-08	1.67613	0.00262354	0.656367	0.451782	2.08803	0.00233362
ENSBTAG00000046781	0	1	0	1	-5.12548e-15	1	0	1	0	1
ENSBTAG00000018427	0.385795	0.220242	1.34012	7.72245e-15	0.695862	0.000103921	0.513494	0.00715154	0.00540766	1
ENSBTAG00000003833	-0.251455	1	-2.44897	8.70853e-07	-2.41582	3.84618e-07	-2.17249	4.14735e-06	0.131458	1
ENSBTAG00000048305	0	1	0	1	-5.12548e-15	1	0	1	0	1
ENSBTAG00000016306	-0.131865	1	0.24184	0.971674	0.482295	0.586547	0.323525	0.842737	-0.767799	0.703819
ENSBTAG00000035437	0.09968	1	0.194584	0.557907	0.0972343	0.951163	0.2061	0.521797	-0.116177	1
ENSBTAG00000015221	-0.0457518	1	-0.321056	0.297463	-1.10646	2.74143e-06	-1.49974	1.8327e-10	-0.180278	0.999582
ENSBTAG00000000750	0.431715	0.300729	1.57037	2.73762e-14	0.921215	1.5549e-05	0.550789	0.0197719	0.231191	0.807549
ENSBTAG00000023416	-0.0560372	1	-1.20681	1.03306e-07	-1.50566	1.83781e-11	-0.821376	0.000427589	-0.241429	0.799801
ENSBTAG00000045461	0	1	0	1	-5.12548e-15	1	0	1	0	1
ENSBTAG00000042460	0	1	0	1	-5.12548e-15	1	0	1	0	1
ENSBTAG00000015377	-0.0349546	1	0.735754	0.27161	-0.053058	1	0.67101	0.334176	-0.0709224	1
ENSBTAG00000007014	-0.152293	1	-0.462511	0.131688	-0.144112	0.856631	-0.222024	0.60929	-0.11923	1
ENSBTAG00000014461	-0.247569	0.742637	-1.01841	1.18772e-07	-1.37826	3.60187e-13	-1.38476	3.84347e-13	-0.235431	0.780099
ENSBTAG00000000742	-0.536567	0.575991	-0.0410217	1	-0.894834	0.0167219	-0.33331	0.535163	0.582308	0.516409
ENSBTAG00000016999	0.0372792	1	-0.00695141	1	0.41342	0.0590339	0.447129	0.0418479	-0.152627	0.992898
ENSBTAG00000001324	0.0661383	1	-0.175755	0.952671	-0.0900802	1	0.531261	0.260811	-0.067569	1
ENSBTAG00000000905	0.37297	1	2.93114	0.00200077	1.47865	0.176342	0.282775	1	-0.851485	0.930713
ENSBTAG00000044075	0.402939	0.588465	1.81333	1.51033e-11	2.21861	1.39859e-16	2.21546	2.19267e-16	-0.126382	1
ENSBTAG00000007273	-0.10245	1	-0.515195	0.0566153	-1.31364	3.97835e-08	-1.45707	1.39448e-09	0.344972	0.645304
ENSBTAG00000023411	-0.0425572	1	-0.360102	0.255521	-1.18231	2.17799e-06	-1.32089	1.414e-07	0.87564	0.0121369
ENSBTAG00000000526	-0.120882	1	-0.463942	0.0482455	-0.388769	0.112955	-0.0402262	1	0.0767713	1
ENSBTAG00000035556	0.0724423	1	1.02476	6.60101e-09	1.50605	5.00292e-18	1.15492	5.85612e-11	-0.350588	0.39016
ENSBTAG00000043328	0	1	0	1	-5.12548e-15	1	0	1	0	1
ENSBTAG00000017659	-0.950292	0.166728	-1.29614	0.00446545	-1.24538	0.00450239	-1.23923	0.00536346	-0.375574	0.876802
ENSBTAG00000018508	-1.08551	0.484947	-1.16288	0.140128	-1.78248	0.0162945	-1.31215	0.0811427	-0.606457	0.848717
ENSBTAG00000046329	0	1	1.98307	0.443221	2.55811	0.254419	0	1	1.9143	0.799801
ENSBTAG00000035654	0.245684	0.94375	0.574564	0.0628283	0.618157	0.0408512	0.53225	0.0984157	0.25251	0.898645
ENSBTAG00000045260	0	1	0	1	-5.12548e-15	1	0	1	0	1
ENSBTAG00000005769	-0.52605	0.261013	-0.908795	0.000583133	-0.127212	0.914103	-0.454292	0.140184	0.0556081	1
ENSBTAG00000004495	0.298637	0.719563	0.674544	0.00430175	0.618627	0.00970077	0.794668	0.000696911	0.181926	0.971855
ENSBTAG00000031010	-0.018951	1	-0.166678	0.858164	-0.783107	0.0125396	-0.637173	0.057273	0.402894	0.683802
ENSBTAG00000019577	0	1	0	1	-5.12548e-15	1	0	1	0	1
ENSBTAG00000002966	0.287068	0.822614	0.640131	0.0269444	0.917061	0.000766127	0.866135	0.00194598	0.124646	1
ENSBTAG00000048110	0	1	0	1	-5.12548e-15	1	0	1	0	1
ENSBTAG00000011634	0.35744	0.824879	-0.489554	0.267339	-1.09785	0.00256248	-0.828056	0.0319291	0.342986	0.831304
ENSBTAG00000012798	1.06157	0.585782	1.1496	0.186955	0.78526	0.448082	1.68744	0.0174169	0.560443	1
ENSBTAG00000010448	-0.539195	1	-1.03962	0.69192	-2.00677	0.261746	-1.82982	0.335543	-0.573129	1
ENSBTAG00000030942	0.0376157	1	0.0440414	1	-0.128675	0.730081	-0.0949481	0.90239	-0.181451	0.845009
ENSBTAG00000018749	-0.0912419	1	-0.625001	0.139539	-0.838736	0.0320087	-0.889728	0.0243766	0.171597	1
ENSBTAG00000009258	0.543993	0.604615	-0.617553	0.19611	-0.594805	0.208576	-0.253351	0.773994	0.287308	0.997888
ENSBTAG00000045294	0	1	0	1	-5.12548e-15	1	0	1	0	1
ENSBTAG00000007462	-0.00968258	1	0.29403	0.4691	0.735488	0.0126684	0.463581	0.175818	0.259334	0.896884
ENSBTAG00000011626	-0.00235062	1	-0.28138	0.338056	-0.407869	0.108543	-0.145052	0.78008	0.00488349	1
ENSBTAG00000035701	0	1	0	1	-5.12548e-15	1	0	1	0	1
ENSBTAG00000046620	-0.0710107	1	-0.282198	0.618106	-0.31289	0.536783	-0.454062	0.303824	-0.707319	0.314745
ENSBTAG00000013600	0.00248415	1	0.457691	0.0299587	0.703023	0.000324337	0.461085	0.0317021	-0.331955	0.506209
ENSBTAG00000013602	0.144809	1	-0.447173	0.0468106	-0.165785	0.635339	0.147605	0.720559	-0.477391	0.206152
ENSBTAG00000018768	-0.175035	1	-0.346584	0.224272	-0.910117	8.33085e-05	-0.79798	0.000821492	-0.296535	0.743529
ENSBTAG00000023106	-0.203019	1	-0.557218	0.0502541	-0.44111	0.140043	0.127148	0.911856	-0.128366	1
ENSBTAG00000013629	-0.157875	1	-0.574011	0.137438	-0.214995	0.768402	0.272987	0.622768	-0.00408262	1
ENSBTAG00000030993	3.60057	0.228886	3.68171	0.0506507	3.42791	0.0734914	2.52804	0.271017	1.92527	0.799801
ENSBTAG00000043046	0	1	0	1	-5.12548e-15	1	0	1	0	1
ENSBTAG00000042463	0	1	0	1	-5.12548e-15	1	0	1	0	1
ENSBTAG00000007068	-0.0968398	1	-0.357973	0.462189	-0.800089	0.0304878	-0.570085	0.160237	0.0929363	1
ENSBTAG00000043182	0	1	0	1	-5.12548e-15	1	0	1	0	1
ENSBTAG00000023407	-0.270807	1	-5.76761	3.69036e-18	-5.50718	1.97724e-19	-1.55729	0.000287701	0.998919	0.110873
ENSBTAG00000002029	0.203237	0.957619	0.107323	0.949631	-0.142633	0.811615	-0.0122625	1	0.383249	0.539846
ENSBTAG00000004754	-0.354317	0.883736	0.0938282	1	-1.23151	0.00143007	-0.896345	0.0265198	-0.677802	0.434191
ENSBTAG00000042467	0	1	0	1	-5.12548e-15	1	0	1	0	1
ENSBTAG00000047593	0	1	0	1	-5.12548e-15	1	0	1	1.9143	0.799801
ENSBTAG00000043030	0	1	0	1	-5.12548e-15	1	0	1	0	1
ENSBTAG00000000394	-0.0748533	1	0.177683	0.962868	-0.208733	0.892475	-0.273857	0.75872	0.0506391	1
ENSBTAG00000030921	-0.483459	1	-0.23818	1	-0.634894	0.613268	-1.727	0.0494121	-0.0826281	1
ENSBTAG00000008471	-0.414779	1	0.0612056	1	0.486043	0.966677	-1.04783	0.545698	-0.272077	1
ENSBTAG00000030913	-0.628115	0.95025	-0.502513	0.736676	-0.75655	0.465455	-1.28705	0.137205	-0.469787	1
ENSBTAG00000009132	2.33872	1.51392e-09	1.1827	0.00184936	0.616354	0.161009	1.42757	0.000146996	1.11264	0.0472722
ENSBTAG00000045771	0	1	0	1	-5.12548e-15	1	0	1	0	1
ENSBTAG00000046015	0	1	0	1	-5.12548e-15	1	2.52787	0.271017	0	1
ENSBTAG00000021251	-1.09959	0.00250852	-3.04907	3.94883e-22	-2.61982	9.8777e-18	-1.08456	0.000480562	-0.481159	0.562246
ENSBTAG00000021253	0.110933	1	0.310336	0.380972	0.488525	0.0939691	0.483122	0.106042	0.737175	0.0636654
ENSBTAG00000021259	0.241536	0.979483	0.258544	0.575739	1.11877	4.92512e-05	1.54277	9.72514e-09	0.0622497	1
ENSBTAG00000030836	0.106016	1	1.23929	2.61377e-06	0.78753	0.00436003	0.340621	0.348631	-0.187996	1
ENSBTAG00000021270	0.215341	1	0.0971489	1	-0.157589	1	0.965349	0.379524	-0.235907	1
ENSBTAG00000021272	-0.233601	1	-1.50233	0.00418192	-0.337043	0.664179	0.00251833	1	-0.435685	0.852564
ENSBTAG00000021276	-0.403727	1	-1.31747	0.163488	-1.25048	0.183701	-1.48636	0.10608	-0.425542	1
ENSBTAG00000030814	-1.90726	0.822614	0.0758083	1	-0.125052	1	-1.90726	0.439497	-1.90726	0.799801
ENSBTAG00000048276	0	1	0	1	-5.12548e-15	1	0	1	1.91442	0.799801
ENSBTAG00000021280	-0.365808	1	0.648529	0.784324	0.128033	1	-0.18256	1	0.322723	1
ENSBTAG00000023398	-0.264317	1	-1.08202	0.0133673	-0.586065	0.220698	-1.36662	0.00134555	-0.700779	0.469653
ENSBTAG00000021284	3.21632	0.375037	0	1	1.78216	0.478922	3.40031	0.0832544	0	1
ENSBTAG00000021286	0.219254	1	0.0749371	1	0.862646	0.0118872	0.578093	0.140671	0.035313	1
ENSBTAG00000021899	-0.218706	1	0.101304	1	0.83044	0.0270544	-0.0837326	1	-0.228506	1
ENSBTAG00000046859	0	1	0	1	-5.12548e-15	1	0	1	0	1
ENSBTAG00000021490	0.688807	0.0421965	2.00305	1.41724e-17	2.12386	9.38171e-20	1.50811	1.93247e-10	0.30417	0.776706
ENSBTAG00000021491	-0.0449434	1	-0.414185	0.101267	-0.0732963	1	0.18984	0.603719	0.0327051	1
ENSBTAG00000014153	0.0840919	1	1.74731	1.56994e-11	0.370314	0.283646	0.400718	0.24343	0.280162	0.820493
ENSBTAG00000000160	-0.0418782	1	-0.606282	0.0145854	-1.9053	8.47935e-17	-1.33523	7.75864e-09	0.328159	0.651751
ENSBTAG00000011645	0.0125514	1	0.419141	0.0373281	0.360626	0.0848656	-0.0364448	1	-0.327875	0.459742
ENSBTAG00000003134	0	1	0	1	-5.12548e-15	1	2.53485	0.271017	0	1
ENSBTAG00000017321	-0.233308	0.852137	-1.42126	2.79296e-10	-1.10363	1.01346e-06	-0.376158	0.17784	-0.147177	1
ENSBTAG00000021771	-0.163945	0.930876	-0.500183	0.00784045	-0.433534	0.0244504	-0.209933	0.412915	-0.154322	0.925932
ENSBTAG00000017060	-0.177448	1	-0.416734	0.172501	-0.273909	0.446419	-0.325415	0.342727	-0.215191	0.936521
ENSBTAG00000017010	0.0872107	1	0.813725	0.000417727	0.848068	0.000196172	0.905186	7.80994e-05	-0.279427	0.799525
ENSBTAG00000017486	0.158522	1	0.370706	0.333324	1.19928	9.37414e-06	1.28268	2.29153e-06	0.255951	0.912514
ENSBTAG00000007818	-0.0344341	1	-0.00723506	1	-0.0399815	1	-0.131766	0.759786	0.320371	0.524878
ENSBTAG00000014880	0.805067	0.170131	0.121434	1	0.883119	0.0196436	0.926492	0.0152667	0.0154845	1
ENSBTAG00000014882	1.19116	0.854828	1.27391	0.443221	2.20083	0.0439121	1.22894	0.45704	0.0114355	1
ENSBTAG00000023393	-3.59246	0.231325	-0.802686	0.780244	-0.536965	0.933159	0.106709	1	-0.367779	1
ENSBTAG00000010658	-0.102386	1	0.361329	0.16568	0.841155	0.000114794	1.14535	1.03764e-07	-0.167907	0.992715
ENSBTAG00000019589	-0.349712	0.615213	-1.26788	3.01482e-07	-1.13524	3.34186e-06	-0.456927	0.108203	0.0125675	1
ENSBTAG00000021901	-0.125534	1	-1.02999	1.71523e-05	-0.70784	0.00404295	-0.729369	0.00351988	-0.265884	0.799801
ENSBTAG00000046909	0	1	0	1	-5.12548e-15	1	0	1	0	1
ENSBTAG00000017882	-0.195806	1	-0.338923	0.340777	-1.41488	9.41027e-08	-1.28023	1.9714e-06	0.749695	0.0731183
ENSBTAG00000037662	0	1	0	1	-5.12548e-15	1	0	1	0	1
ENSBTAG00000040291	0	1	0	1	-5.12548e-15	1	0	1	0	1
ENSBTAG00000018607	-0.00478726	1	-1.68279	0.00432973	-1.35142	0.0178013	-0.920866	0.131642	0.949626	0.34554
ENSBTAG00000018610	0	1	0	1	-5.12548e-15	1	0	1	0	1
ENSBTAG00000030862	0	1	0	1	-5.12548e-15	1	0	1	0	1
ENSBTAG00000011012	0	1	0	1	-5.12548e-15	1	2.53485	0.271017	0	1
ENSBTAG00000000972	2.71881	0.575991	0	1	-5.12548e-15	1	2.53485	0.271017	0	1
ENSBTAG00000048090	-0.0717986	1	0.557003	0.00660162	0.607966	0.00252928	0.525227	0.0126048	0.351921	0.449971
ENSBTAG00000011437	3.00834	5.22839e-24	3.00046	8.12341e-25	4.42198	3.72717e-48	3.94552	8.05171e-40	0.264241	0.92261
ENSBTAG00000017407	0.471148	0.433474	-0.84116	0.00504477	-0.992091	0.000632394	-0.899553	0.00252213	0.388676	0.642902
ENSBTAG00000017418	0.340467	0.576139	0.787938	0.000656199	1.37486	4.05823e-10	0.871774	0.000158122	0.119909	1
ENSBTAG00000018186	2.38778	2.04854e-12	3.95642	2.7181e-31	3.37428	2.90641e-24	2.79231	1.63139e-17	0.53047	0.555559
ENSBTAG00000018189	3.13202	0.00346495	3.74477	2.84466e-05	4.19872	2.75819e-06	3.9522	1.25126e-05	0.351322	1
ENSBTAG00000000524	0.416169	0.484947	0.448872	0.126026	0.637078	0.0172994	0.868067	0.000799557	-0.185889	1
ENSBTAG00000003981	0.405698	0.333126	1.66957	2.06007e-16	1.64643	3.73238e-16	1.09987	1.15912e-07	0.000132095	1
ENSBTAG00000020456	-0.0941475	1	-0.666124	0.0154968	-0.681238	0.0126396	-0.392192	0.226322	0.29123	0.799801
ENSBTAG00000007100	0.153909	1	-0.366658	0.35066	0.192829	0.762576	0.556884	0.0980564	0.386294	0.707875
ENSBTAG00000007105	0.0674456	1	1.77036	9.46693e-18	1.88991	3.44741e-20	1.26767	1.29489e-09	-0.12645	1
ENSBTAG00000007106	-0.29026	0.750513	-0.777537	0.000850586	-1.3721	8.25283e-10	-1.54436	6.27904e-12	-0.62628	0.0894463
ENSBTAG00000048134	0	1	0	1	-5.12548e-15	1	0	1	0	1
ENSBTAG00000023907	-0.199642	0.946331	-0.505471	0.0416088	-1.36428	6.8803e-10	-1.55891	2.27414e-12	0.336043	0.602929
ENSBTAG00000024162	-0.304108	0.932389	-0.729851	0.0548662	1.27873	6.92911e-05	1.27539	9.15886e-05	0.0987136	1
ENSBTAG00000030775	0.180346	1	-0.699461	0.0599533	-0.353311	0.428029	-0.413153	0.332441	-0.039381	1
ENSBTAG00000030764	0	1	0	1	-5.12548e-15	1	0	1	0	1
ENSBTAG00000011802	-0.114194	1	-0.50192	0.12066	-0.422851	0.215085	-0.198588	0.729405	0.132794	1
ENSBTAG00000019269	-0.0771544	1	-0.356224	0.33992	-0.407539	0.243862	-0.25287	0.573854	0.100154	1
ENSBTAG00000020404	-0.105529	1	-1.29699	1.90948e-08	-2.77491	1.82621e-32	-3.42017	4.46558e-46	0.268855	0.799801
ENSBTAG00000020409	-0.398087	0.643097	-1.58348	1.10269e-07	-4.1825	1.88238e-31	-2.30275	3.01324e-14	0.618849	0.248292
ENSBTAG00000018936	-0.611369	0.594833	-1.42941	0.000914587	-1.74159	4.06167e-05	-1.11941	0.0133846	-0.205148	1
ENSBTAG00000003148	0.0667905	1	0.562405	0.00590805	0.543222	0.00803848	0.22845	0.41742	0.113678	1
ENSBTAG00000003161	0.00431485	1	-0.494714	0.115127	-0.464936	0.144844	-0.346252	0.343121	-0.0541517	1
ENSBTAG00000021984	-1.43061	0.765335	2.63025	0.000124555	1.27521	0.168965	0.338911	1	0.53596	1
ENSBTAG00000030670	-0.0013584	1	-1.27956	1.89542e-09	-0.592282	0.00811117	-0.0968283	0.956275	0.218617	0.817726
ENSBTAG00000011495	-0.256399	0.932389	-1.66331	5.93328e-09	-0.791834	0.00776525	-0.356154	0.355555	0.0435048	1
ENSBTAG00000004777	0.0532901	1	-0.219626	0.840544	-0.665308	0.129268	0.234793	0.790396	0.568756	0.585477
ENSBTAG00000044930	0	1	0	1	-5.12548e-15	1	0	1	0	1
ENSBTAG00000005503	-0.275414	1	-0.617057	0.340751	-0.142361	1	0.282649	0.835725	0.418496	0.915
ENSBTAG00000007039	-0.0671622	1	-0.709466	0.0032976	-0.948953	4.53154e-05	-0.961701	4.5056e-05	0.419665	0.434191
ENSBTAG00000043957	-0.36799	1	-1.9788	0.00101092	-1.06515	0.0789898	0.191261	1	0.687486	0.675882
ENSBTAG00000046447	2.70462	0.575991	1.98307	0.443221	1.77734	0.478922	0	1	0	1
ENSBTAG00000004742	2.37693	1.85741e-07	5.41672	1.70281e-33	3.98296	1.23761e-20	2.53488	2.26396e-09	-0.0649379	1
ENSBTAG00000044270	0	1	0	1	-5.12548e-15	1	0	1	0	1
ENSBTAG00000030105	0	1	0	1	-5.12548e-15	1	0	1	1.91442	0.799801
ENSBTAG00000018682	-1.09402	0.00241806	-1.69388	1.99013e-08	-0.743439	0.0191646	-0.231621	0.668308	0.669102	0.228379
ENSBTAG00000023384	-0.512367	0.314051	-2.08935	1.02248e-15	-4.52809	2.39923e-57	-4.31891	2.32638e-53	-0.281145	0.799801
ENSBTAG00000030629	0.0884502	1	-0.535076	0.126066	-1.7243	3.27632e-08	-3.07119	9.44376e-19	0.471623	0.531779
ENSBTAG00000018688	-0.37583	0.822614	-0.742542	0.0537833	-0.642045	0.0962031	-0.864026	0.0206553	-0.386667	0.799801
ENSBTAG00000014306	0.0736178	1	-0.0696037	1	-0.486286	0.0420581	-0.248974	0.430355	-0.492014	0.248292
ENSBTAG00000011876	0.0833685	1	0.593777	0.0150088	1.07159	1.98326e-06	0.561822	0.0254832	-0.0163486	1
ENSBTAG00000011880	-0.499616	0.670199	0.962506	0.00472946	1.70332	2.53865e-08	1.51951	1.23537e-06	-0.525075	0.633638
ENSBTAG00000030585	-0.162507	1	-1.91625	8.88117e-08	-1.03353	0.00518435	-2.14368	2.5387e-09	0.262102	1
ENSBTAG00000037096	0	1	1.98307	0.443221	-5.12548e-15	1	0	1	0	1
ENSBTAG00000021447	2.23893	0.4135	1.76526	0.3291	-0.131257	1	2.02859	0.200783	0.792169	1
ENSBTAG00000033679	-0.294633	0.851124	-2.17862	7.48423e-14	-2.71513	2.62091e-20	-2.38289	3.17914e-16	0.00966678	1
ENSBTAG00000036019	-2.19032	0.0281307	-1.85044	0.0157331	-3.02778	0.0001877	-1.44292	0.0475171	-0.409537	1
ENSBTAG00000043298	0	1	0	1	-5.12548e-15	1	0	1	0	1
ENSBTAG00000011512	0.0521212	1	-0.205691	0.765665	-1.6449	2.75465e-07	-1.2463	0.000110966	0.492296	0.536334
ENSBTAG00000008167	0.354797	0.362662	0.403447	0.0571088	0.286561	0.223553	0.346313	0.125634	0.0761077	1
ENSBTAG00000004791	-0.582975	0.0722562	-1.34901	1.31047e-09	-0.466293	0.0574209	-0.128316	0.844846	-0.0578957	1
ENSBTAG00000001771	0.148409	1	0.493886	0.0703917	0.644022	0.0117936	0.712262	0.0054115	0.29242	0.793343
ENSBTAG00000037616	0	1	0	1	-5.12548e-15	1	0	1	0	1
ENSBTAG00000042581	0	1	0	1	-5.12548e-15	1	0	1	0	1
ENSBTAG00000045272	0	1	0	1	-5.12548e-15	1	0	1	0	1
ENSBTAG00000000973	1.69028	0.200601	4.04857	2.18549e-12	4.76418	4.46677e-19	3.92624	1.11655e-11	1.09517	0.732382
ENSBTAG00000011001	-0.291977	0.87731	-0.57932	0.0862005	-0.474916	0.183685	-0.593598	0.0822028	-0.441994	0.600586
ENSBTAG00000043221	0.00606363	1	-0.722013	0.944783	-2.70565	0.198567	-2.70565	0.205259	-0.791303	1
ENSBTAG00000009214	2.96403	4.43473e-21	3.2509	9.63449e-26	2.6954	6.67136e-19	2.04373	1.49695e-11	1.07552	0.0110358
ENSBTAG00000020787	0.22788	0.820019	1.35105	6.29282e-13	1.1359	1.54695e-09	0.598575	0.00328552	0.076947	1
ENSBTAG00000012837	-0.0675213	1	-0.836576	0.029862	-1.50688	2.81486e-05	-0.752964	0.0587212	0.0434141	1
ENSBTAG00000021906	-0.037693	1	-0.694365	0.0316525	-1.21351	5.57839e-05	-0.665465	0.0417162	-0.228716	0.979149
ENSBTAG00000021139	1.91927	0.822614	0	1	3.43192	0.0736355	1.7598	0.497259	1.91406	0.799801
ENSBTAG00000044519	0	1	0	1	-5.12548e-15	1	0	1	0	1
ENSBTAG00000006479	0.0389122	1	0.626471	0.00203302	0.729912	0.000226241	0.533597	0.0117064	0.180954	0.898935
ENSBTAG00000023377	-0.101117	1	-0.920691	0.0128203	-1.79984	2.89021e-07	-1.01587	0.00593048	0.0702361	1
ENSBTAG00000030592	-0.0790225	1	-0.398763	0.421187	-0.483218	0.276207	-0.494682	0.271856	-0.269361	0.990175
ENSBTAG00000023375	0.209513	0.887297	0.616052	0.00587708	0.236924	0.431631	-0.0754517	1	-0.0406996	1
ENSBTAG00000019202	-0.00745013	1	1.00861	7.93705e-07	1.18476	3.92953e-09	1.0841	1.13405e-07	0.122491	1
ENSBTAG00000040193	0.170372	1	-0.038468	1	-1.03926	0.00748772	-1.3142	0.000683046	-0.129679	1
ENSBTAG00000003718	-0.0785917	1	-1.7335	5.82096e-19	-3.01886	7.4582e-51	-3.44379	2.31785e-63	0.285658	0.635198
ENSBTAG00000019129	-0.217835	0.946482	-1.99298	7.07123e-16	-3.15411	8.46826e-35	-2.3106	1.20451e-20	0.537066	0.274306
ENSBTAG00000024815	-0.0841747	1	0.274252	0.354865	0.0790146	1	0.665979	0.00365937	-0.0604169	1
ENSBTAG00000038697	0	1	0	1	-5.12548e-15	1	0	1	0	1
ENSBTAG00000008240	-0.484631	1	0.331983	0.957761	0.175099	1	-1.83039	0.0988186	-1.27038	0.662593
ENSBTAG00000003916	0.25588	0.728486	1.37462	2.3803e-13	1.93816	1.76341e-25	1.70821	4.93581e-20	0.0308632	1
ENSBTAG00000004891	0.196694	0.919987	1.08488	1.16863e-07	1.06884	1.53328e-07	0.638392	0.00366972	0.163008	0.991048
ENSBTAG00000030593	-0.0397225	1	0.450456	0.288807	0.04164	1	-0.325606	0.527915	-0.489815	0.64475
ENSBTAG00000000502	1.43013	0.355365	2.43228	0.00124015	2.27788	0.00248896	1.85555	0.0225111	-0.813373	0.919417
ENSBTAG00000009942	0.109498	1	-0.51667	0.206247	-0.848891	0.0171863	-0.676525	0.0777401	-0.110843	1
ENSBTAG00000042360	0	1	0	1	-5.12548e-15	1	0	1	0	1
ENSBTAG00000030581	0.213593	0.918929	-0.272029	0.404397	-0.801721	0.000789032	-0.131497	0.854675	-0.171703	1
ENSBTAG00000021158	-0.154447	1	-0.741642	0.0110054	-0.986226	0.000422424	-0.73439	0.0132869	-0.192671	1
ENSBTAG00000047978	0	1	0	1	-5.12548e-15	1	0	1	0	1
ENSBTAG00000047105	-1.90727	0.822614	0.882535	0.852319	-0.124453	1	-1.90727	0.439497	0.00705179	1
ENSBTAG00000017396	-1.90796	0.822614	-1.90796	0.4691	-1.90796	0.428029	-1.90796	0.439497	-1.90796	0.799801
ENSBTAG00000003493	0	1	1.98505	0.443221	-5.12548e-15	1	0	1	0	1
ENSBTAG00000046432	-0.137486	1	0.531755	0.116255	1.05732	0.000319426	1.28544	1.0845e-05	-0.148726	1
ENSBTAG00000045430	0	1	0	1	-5.12548e-15	1	0	1	0	1
ENSBTAG00000035858	0.133741	1	-0.296663	0.377555	-1.43246	4.22516e-09	-2.30224	3.88207e-20	0.993227	0.00118279
ENSBTAG00000000767	0.078412	1	1.64579	7.88176e-08	1.77033	4.98635e-09	1.25191	7.4768e-05	-0.159059	1
ENSBTAG00000012804	0.324435	1	1.09102	0.0250906	2.15002	2.3234e-06	2.54151	3.42854e-08	-0.0375276	1
ENSBTAG00000012803	0.136887	1	1.32609	1.0861e-11	1.49468	1.18568e-14	0.954094	1.84494e-06	-0.246268	0.786689
ENSBTAG00000018852	-0.198624	0.82841	-1.60998	3.39278e-18	-1.16612	2.56859e-10	-0.90665	1.5684e-06	-0.387356	0.329888
ENSBTAG00000014750	-0.0580645	1	-1.10297	0.0219832	-0.789969	0.124083	-1.51796	0.00118563	-0.418374	0.870913
ENSBTAG00000043295	-0.00136404	1	0.64983	0.405621	1.72589	0.000830753	0.398927	0.728455	-1.03889	0.589729
ENSBTAG00000047622	0	1	0	1	-5.12548e-15	1	0	1	0	1
ENSBTAG00000011338	-0.554635	0.781331	-2.23692	2.8128e-06	-1.57228	0.000965492	-0.582478	0.346095	-0.443935	0.85534
ENSBTAG00000014099	0.0281241	1	-0.13496	0.88189	0.264394	0.459984	0.0516887	1	-0.368495	0.614132
ENSBTAG00000011076	-0.334417	0.618431	-2.30363	9.49225e-23	-4.73114	1.54532e-70	-4.35055	2.49774e-63	-0.289328	0.772995
ENSBTAG00000023186	0.388945	0.700225	0.333935	0.421968	0.231426	0.649588	0.152083	0.899211	0.00835153	1
ENSBTAG00000014027	-0.98864	0.602252	-0.432082	0.768685	-0.00704808	1	0.445206	0.694262	0.377275	1
ENSBTAG00000001895	0.246924	0.822614	0.347893	0.215915	0.578755	0.0162049	0.255274	0.439497	0.241828	0.800774
ENSBTAG00000001898	-0.180232	1	0.56994	0.252669	0.37182	0.53491	0.524347	0.313144	-0.380537	0.899581
ENSBTAG00000008699	-0.581633	0.37741	0.0564741	1	0.376779	0.390068	0.460771	0.259551	-0.106344	1
ENSBTAG00000002354	-1.30561	0.932389	0.461399	0.99809	-1.43686	0.478922	-1.45787	0.492245	0.368559	1
ENSBTAG00000002357	-0.254637	1	0.302404	0.687746	-0.254454	0.790538	-0.177158	0.968171	0.16542	1
ENSBTAG00000035030	0.490258	0.14034	0.943193	4.90566e-06	0.866367	2.91048e-05	0.570526	0.0105689	0.333931	0.562595
ENSBTAG00000017442	0.605797	0.0886374	0.951456	6.79718e-05	0.384168	0.180971	-0.511267	0.0581701	-0.139097	1
ENSBTAG00000048058	0.284953	0.916838	1.02888	0.000979038	0.690692	0.0380259	0.00413786	1	0.248232	0.96048
ENSBTAG00000017525	0.145616	1	0.351888	0.131522	0.264106	0.308006	0.0943769	0.942324	-0.208442	0.812738
ENSBTAG00000045118	0	1	0	1	-5.12548e-15	1	0	1	0	1
ENSBTAG00000016644	-0.631038	0.780203	0.520086	0.443221	0.783542	0.149745	0.42456	0.573797	-1.08948	0.346953
ENSBTAG00000035005	0	1	0	1	-5.12548e-15	1	0	1	0	1
ENSBTAG00000039618	2.718	0.575991	2.7893	0.210625	3.4168	0.075174	4.14038	0.0158071	2.70619	0.600586
ENSBTAG00000011608	-0.214298	0.978228	-0.758838	0.00431212	-0.674211	0.0127292	-0.330973	0.335357	-0.019917	1
ENSBTAG00000034998	-0.0396274	1	-1.46967	9.22943e-07	-0.823156	0.00640574	-0.423619	0.242459	0.242663	0.924505
ENSBTAG00000035174	-0.00321818	1	-0.335376	0.438652	0.613636	0.0569922	0.787535	0.0111223	-0.465211	0.600586
ENSBTAG00000013741	-1.28686	0.938558	0.472936	0.990326	-1.42887	0.478922	-0.672256	0.891383	-3.20606	0.434191
ENSBTAG00000044071	1.38747	0.333126	0.770889	0.497043	0.611686	0.647615	1.25101	0.150748	0.696197	0.903098
ENSBTAG00000014536	-0.221736	0.987261	-1.99956	7.83492e-14	-3.25056	9.39113e-32	-3.1549	4.06301e-30	-0.0748576	1
ENSBTAG00000047719	-0.382422	1	0.383076	1	-1.81737	0.292988	-1.07208	0.588519	-0.893312	1
ENSBTAG00000047476	0	1	5.67857	1.767e-05	-5.12548e-15	1	1.75984	0.497259	1.92622	0.799801
ENSBTAG00000042300	0	1	0	1	-5.12548e-15	1	0	1	0	1
ENSBTAG00000002781	1.00394	0.827852	3.81993	0.000195064	2.72156	0.00803842	0.0705094	1	0.637611	1
ENSBTAG00000024878	-0.527571	1	-0.179021	1	-0.963279	0.276666	-0.513332	0.680365	-0.914159	0.753975
ENSBTAG00000044809	0	1	0	1	-5.12548e-15	1	0	1	0	1
ENSBTAG00000028588	0	1	0	1	-5.12548e-15	1	0	1	1.91442	0.799801
ENSBTAG00000007840	-0.847932	0.542631	-1.83984	0.000986462	-2.07678	0.000176349	-2.25064	5.92312e-05	-1.32649	0.169332
ENSBTAG00000000081	0.0593198	1	0.362764	0.362607	-0.273563	0.543535	0.379995	0.336942	0.245095	0.945743
ENSBTAG00000004028	0.343098	0.822614	1.87696	2.76648e-10	0.916062	0.00335294	0.307026	0.497259	-0.0579493	1
ENSBTAG00000044151	0.244259	1	-0.171568	1	0.64796	0.465655	-0.0775272	1	0.77641	0.762655
ENSBTAG00000043085	0	1	0	1	-5.12548e-15	1	0	1	0	1
ENSBTAG00000043356	0	1	0	1	-5.12548e-15	1	0	1	0	1
ENSBTAG00000007114	-0.0504243	1	-0.00960589	1	-0.0299079	1	-0.195215	0.684473	0.0439112	1
ENSBTAG00000017507	0.025517	1	-0.444357	0.658394	-0.27939	0.887009	0.320968	0.786683	0.335796	1
ENSBTAG00000000897	0.00563794	1	-0.647007	0.035599	-1.04392	0.000254725	-0.265882	0.545337	0.143525	1
ENSBTAG00000000898	0	1	0	1	-5.12548e-15	1	0	1	0	1
ENSBTAG00000020199	0.940327	0.0293559	0.824549	0.0155604	0.00017237	1	-0.166289	0.90239	-0.444418	0.677734
ENSBTAG00000034848	-0.796666	0.666587	-0.789206	0.298676	-0.738692	0.311777	-0.154496	1	-0.109932	1
ENSBTAG00000020201	1.91327	0.822614	0	1	2.55271	0.254419	2.53967	0.271017	0	1
ENSBTAG00000020202	-3.21998	0.375037	-3.21998	0.124938	-1.43711	0.478922	-1.46002	0.492067	-0.513107	1
ENSBTAG00000034823	-0.206447	0.943716	-0.560152	0.0257629	-1.18103	2.62662e-07	-1.59	4.04047e-12	0.032893	1
ENSBTAG00000045134	3.88983	0.140371	4.44001	0.00670694	1.77754	0.478922	3.94579	0.0262039	0	1
ENSBTAG00000042478	0	1	2.78841	0.210447	3.42341	0.0740012	1.76111	0.497259	1.91428	0.799801
ENSBTAG00000020205	0.0321196	1	-0.659747	0.0927575	-1.24739	0.000401993	-0.72909	0.0596353	0.0318265	1
ENSBTAG00000020212	-0.128625	1	-0.818302	0.00359504	0.0455543	1	-0.046601	1	-0.114384	1
ENSBTAG00000009249	-0.792551	1	1.26189	0.453364	-0.154812	1	-0.947033	0.804694	0.511662	1
ENSBTAG00000003263	-0.00633252	1	-0.0948583	0.944905	-0.378591	0.108543	-0.582478	0.00757579	-0.417089	0.335584
ENSBTAG00000005016	0.187898	0.985662	0.115895	0.907026	0.408631	0.119057	0.762351	0.00109842	-0.0367512	1
ENSBTAG00000043733	0	1	0	1	-5.12548e-15	1	0	1	0	1
ENSBTAG00000028061	0	1	0	1	-5.12548e-15	1	0	1	0	1
ENSBTAG00000007371	0.0735013	1	-0.943831	7.07782e-05	-0.363171	0.198567	0.28602	0.367355	-0.258502	0.799801
ENSBTAG00000007374	-0.618435	0.822614	0.695289	0.28422	0.684262	0.276351	0.584775	0.410971	0.0201547	1
ENSBTAG00000008341	-0.00500777	1	-0.426793	0.125487	-0.338214	0.255935	0.0276395	1	-0.432109	0.440762
ENSBTAG00000002110	0.291747	0.822614	-0.440597	0.159888	-1.07935	4.2367e-05	-1.34883	2.92953e-07	0.543681	0.319401
ENSBTAG00000038234	-0.0453746	1	-3.15625	1.5055e-11	-4.17852	5.61524e-18	-2.34083	4.19564e-07	0.449976	0.833806
ENSBTAG00000002255	0.944211	0.122381	-0.944429	0.0250164	-3.70792	1.00202e-19	-1.66547	3.05781e-05	1.69253	0.000586607
ENSBTAG00000025856	0.236542	1	0.912613	0.140253	0.74176	0.26257	1.48598	0.00779799	0.438065	0.950324
ENSBTAG00000025853	0.0608783	1	0.872363	0.0784257	-0.3448	0.660248	-0.766888	0.151738	-0.224668	1
ENSBTAG00000006751	0.125856	1	0.512047	0.0560641	0.928205	0.000121142	0.333775	0.289718	-0.109059	1
ENSBTAG00000044289	-1.91392	0.822614	-1.91392	0.4691	-1.91392	0.428029	-1.91392	0.439497	-1.91392	0.799801
ENSBTAG00000006823	0.563673	0.224049	1.1829	6.66193e-06	0.201188	0.680264	-0.65911	0.0252945	0.880647	0.0194008
ENSBTAG00000013132	0.0952017	1	0.0623911	1	0.848085	0.016464	0.618589	0.115271	0.176773	1
ENSBTAG00000012866	-0.304496	1	-0.598582	0.726866	-1.77526	0.102266	-0.497231	0.804675	-0.480006	1
ENSBTAG00000034463	0	1	0	1	-5.12548e-15	1	0	1	0	1
ENSBTAG00000001619	0.210089	1	-0.455948	0.255056	-0.283287	0.569194	0.373323	0.402487	0.849791	0.0973082
ENSBTAG00000005344	0.690641	0.230448	2.15177	3.63561e-11	1.82413	1.77146e-08	1.55737	2.27571e-06	0.173664	1
ENSBTAG00000046956	0.682722	0.22751	1.65875	1.68304e-07	0.753358	0.0305856	0.478983	0.242079	0.176763	1
ENSBTAG00000015732	0.418797	0.207839	0.721486	0.000203966	0.205664	0.459141	-0.0705784	1	-0.281174	0.627216
ENSBTAG00000015716	0.523565	0.678985	1.57776	4.64398e-05	1.78917	3.03816e-06	2.55978	3.3747e-11	0.744013	0.388957
ENSBTAG00000000821	-0.503463	0.599753	-2.24537	3.68202e-09	-3.82443	1.74713e-19	-4.02283	1.37874e-20	0.407105	0.784363
ENSBTAG00000010399	0.0717388	1	-0.91707	0.00630244	-1.48176	4.33712e-06	-1.31538	5.56699e-05	0.460458	0.600586
ENSBTAG00000043148	0	1	0	1	-5.12548e-15	1	0	1	0	1
ENSBTAG00000002163	-0.279063	1	0.0340972	1	0.378042	0.708258	0.357792	0.754864	-0.77618	0.751029
ENSBTAG00000019642	0.011947	1	0.0934726	1	0.512534	0.939428	0.479614	0.96947	0.373796	1
ENSBTAG00000011540	-0.327871	0.605851	-1.82158	3.68324e-16	-2.16433	3.77577e-22	-1.37212	8.41061e-10	-0.235707	0.808279
ENSBTAG00000021630	-0.551822	0.203307	-1.81159	1.13874e-12	-0.947579	0.000214896	-0.431541	0.156872	-0.355386	0.651918
ENSBTAG00000003737	-0.671971	0.0724181	-1.90232	8.29966e-14	-3.58485	4.19667e-40	-2.24468	1.73153e-18	-0.176211	1
ENSBTAG00000000062	-0.972287	0.317891	-1.78967	0.00162294	-2.36996	2.95475e-05	-1.24606	0.0243019	0.511115	0.799801
ENSBTAG00000017471	-1.90796	0.822614	-1.90796	0.4691	-0.125121	1	-1.90796	0.439497	-1.90796	0.799801
ENSBTAG00000039658	0.758166	0.0364117	1.51756	3.9784e-09	0.436505	0.168484	-0.328599	0.379618	0.0770742	1
ENSBTAG00000008386	-0.380266	0.393025	-1.86855	4.33514e-19	-1.61921	5.86221e-15	-0.899336	2.77239e-05	0.158032	1
ENSBTAG00000002821	0.847173	0.357317	0.810571	0.128266	-0.259214	0.881145	-1.12827	0.0573317	1.63108	0.00527259
ENSBTAG00000012352	-0.157251	1	-0.365062	0.165943	-0.45209	0.0656624	-0.0604674	1	0.284031	0.730697
ENSBTAG00000042594	0	1	0	1	-5.12548e-15	1	0	1	0	1
ENSBTAG00000042190	-3.2262	0.375037	-1.24316	0.605694	-3.2262	0.093508	-0.691234	0.880897	-1.31189	0.898645
ENSBTAG00000008828	-0.392161	1	-1.22747	0.366137	-1.11254	0.387054	-0.383875	0.956058	-0.625946	1
ENSBTAG00000006440	-0.221665	1	-2.8249	7.66338e-06	-4.13056	6.60349e-10	-2.0165	0.00121895	0.766795	0.695339
ENSBTAG00000014807	-0.0750121	1	-0.703512	0.00207449	-0.574851	0.0144782	-0.701127	0.00250421	0.147811	1
ENSBTAG00000015155	0.224827	0.948091	1.22527	1.31986e-06	1.33461	1.10315e-07	0.868464	0.0010384	0.0827656	1
ENSBTAG00000042761	0	1	0	1	-5.12548e-15	1	0	1	0	1
ENSBTAG00000015158	-0.0462627	1	0.0806288	1	-0.0144312	1	-0.21345	0.705632	0.25126	0.914472
ENSBTAG00000025826	0.564724	0.959884	1.66152	0.00669549	0.121003	1	0.174067	1	0.0168168	1
ENSBTAG00000017095	-0.238505	0.882074	-1.12333	4.3219e-06	-0.813181	0.00111404	-0.272231	0.439497	0.497234	0.32648
ENSBTAG00000044258	0.0125821	1	-1.90796	0.4691	-1.90796	0.428029	-1.90796	0.439497	-1.90796	0.799801
ENSBTAG00000018959	0.108199	1	0.0134597	1	0.136965	0.813952	0.427012	0.10538	-0.0749555	1
ENSBTAG00000034140	0.993803	0.931771	0.415303	1	-0.437177	0.99845	-0.185368	1	0.456648	1
ENSBTAG00000042164	0	1	0	1	-5.12548e-15	1	0	1	0	1
ENSBTAG00000000371	0.146526	1	-1.18953	1.16887e-10	-0.989075	8.12772e-08	-0.746798	9.002e-05	0.181915	0.856393
ENSBTAG00000000372	0.317576	0.780176	2.07319	1.34218e-16	1.30498	2.39908e-07	0.725893	0.00845345	-0.292883	0.799801
ENSBTAG00000044425	0	1	0	1	-5.12548e-15	1	0	1	0	1
ENSBTAG00000033983	0.185676	0.966284	0.733295	0.000886581	0.556834	0.0154354	0.178603	0.639036	-0.161522	1
ENSBTAG00000005210	0.183962	1	0.391136	0.182352	0.264337	0.437265	-0.19896	0.649888	-0.194482	0.980809
ENSBTAG00000005211	0.0810827	1	0.523405	0.0126611	0.62754	0.00204368	0.708947	0.000500814	-0.637509	0.0265755
ENSBTAG00000043531	0	1	0	1	-5.12548e-15	1	0	1	0	1
ENSBTAG00000042406	0	1	0	1	-5.12548e-15	1	0	1	0	1
ENSBTAG00000043377	0	1	0	1	-5.12548e-15	1	0	1	0	1
ENSBTAG00000042233	0	1	0	1	-5.12548e-15	1	0	1	0	1
ENSBTAG00000005213	0.211943	0.933039	0.163378	0.74085	0.471415	0.070818	0.182398	0.67085	-0.021834	1
ENSBTAG00000005214	-0.468728	0.805621	-1.03062	0.0203341	-0.273601	0.721662	-1.04673	0.0170923	-0.610355	0.600586
ENSBTAG00000044351	0	1	0	1	-5.12548e-15	1	0	1	0	1
ENSBTAG00000000625	-0.922487	0.0901123	-1.91957	2.9693e-07	-0.474947	0.306339	-0.360452	0.497259	-0.534355	0.603705
ENSBTAG00000038176	0	1	0	1	-5.12548e-15	1	0	1	0	1
ENSBTAG00000012599	0.298472	0.880947	1.58631	9.2767e-08	1.93798	4.26502e-11	1.23836	4.77109e-05	0.752977	0.15619
ENSBTAG00000040368	0.213652	1	0.261914	0.511673	0.890898	0.000991741	0.835413	0.00266478	0.18085	1
ENSBTAG00000013638	0.194164	1	-0.134102	1	-0.260283	0.809577	-0.219055	0.902956	0.129819	1
ENSBTAG00000045628	-0.897797	0.0113782	-0.872284	0.00242226	-0.65262	0.0267604	-1.23829	1.02955e-05	-0.539772	0.369242
ENSBTAG00000000218	-0.123426	1	-0.407151	0.0917466	-0.919747	1.2659e-05	-1.17501	2.28139e-08	-0.118236	1
ENSBTAG00000014145	0.00103873	1	-0.298884	1	-0.545295	0.927121	-0.573297	0.910758	-0.881796	1
ENSBTAG00000042586	0	1	0	1	-5.12548e-15	1	0	1	0	1
ENSBTAG00000044704	0	1	0	1	-5.12548e-15	1	0	1	0	1
ENSBTAG00000005564	0.467592	0.211697	0.557158	0.0156608	0.618569	0.00578087	0.445888	0.0710795	0.109695	1
ENSBTAG00000025822	-0.190331	1	-1.05878	0.00028402	-1.70981	1.91883e-09	-0.789353	0.00992223	0.115886	1
ENSBTAG00000005565	-0.280238	0.923766	-1.14345	0.00023675	-1.58079	2.05938e-07	-1.27492	4.00932e-05	0.00103176	1
ENSBTAG00000008378	-0.839349	0.0078379	-1.87264	6.23574e-14	-0.753169	0.00386656	-0.534473	0.0610968	-0.470456	0.426646
ENSBTAG00000008380	0.84397	0.375037	0.28622	0.838304	0.528699	0.420271	0.386985	0.63469	-0.53545	0.824512
ENSBTAG00000044379	0	1	0	1	-5.12548e-15	1	0	1	0	1
ENSBTAG00000045276	0	1	0	1	-5.12548e-15	1	0	1	0	1
ENSBTAG00000012681	0.19532	1	-2.73417	1.65051e-08	-1.54375	0.000174917	-1.44595	0.000484278	-0.679342	0.463992
ENSBTAG00000045866	0	1	0	1	-5.12548e-15	1	1.75998	0.497259	0	1
ENSBTAG00000012365	-0.266802	0.869545	-1.53627	6.86323e-09	-1.63657	5.30149e-10	-0.811021	0.00405484	-0.0943941	1
ENSBTAG00000044691	0	1	0	1	-5.12548e-15	1	0	1	0	1
ENSBTAG00000005994	0.0187238	1	-3.87743	0.0361685	-3.87743	0.0226153	-0.840822	0.670772	-0.66323	1
ENSBTAG00000009030	0.804991	1	1.38992	0.518428	1.80496	0.282693	2.4083	0.0855743	-4.44874e-05	1
ENSBTAG00000001405	0.712317	0.141043	-1.17482	0.000151359	-1.01843	0.00112584	0.563072	0.114467	0.798609	0.116084
ENSBTAG00000020352	0.825572	0.133452	0.720421	0.0632216	0.404475	0.403858	0.319032	0.56327	1.36598	0.00257342
ENSBTAG00000009983	0.575687	0.795713	0.765213	0.190267	0.421914	0.583131	-0.516083	0.467145	1.54999	0.0287559
ENSBTAG00000018320	0.0213385	1	0.0357366	1	-0.409452	0.154039	-0.363138	0.236604	-0.165229	1
ENSBTAG00000015580	0.752898	0.0434529	1.71735	4.03639e-11	2.30995	4.12548e-19	1.01672	0.000185164	-0.348297	0.757656
ENSBTAG00000030439	0	1	1.98307	0.443221	-5.12548e-15	1	0	1	2.70683	0.600586
ENSBTAG00000013982	-0.111106	1	-1.43746	4.34044e-10	-1.19277	2.12521e-07	-0.889555	0.000187075	-0.195892	0.940297
ENSBTAG00000003915	0.107118	1	-0.738676	0.443221	0.745103	0.333724	0.715166	0.378019	-0.810285	0.791956
ENSBTAG00000040208	-3.21343	0.375037	-1.22981	0.611372	-1.43612	0.478922	-0.184968	1	-0.49553	1
ENSBTAG00000010944	-0.0350358	1	-0.18908	1	0.023185	1	0.284308	0.862665	-0.158256	1
ENSBTAG00000011644	0.0214693	1	0.099955	1	0.392433	0.821763	0.433526	0.773581	0.418073	1
ENSBTAG00000014236	1.91329	0.822614	2.78926	0.210447	-5.12548e-15	1	2.52785	0.271017	0	1
ENSBTAG00000007433	0.263213	0.828872	-0.630868	0.0248108	0.000918838	1	-0.275159	0.459036	-0.260561	0.828785
ENSBTAG00000033344	0.238774	1	0.265706	0.666557	1.13741	0.000509367	0.917992	0.00816313	-0.036449	1
ENSBTAG00000046391	4.84114	0.00929381	3.30079	0.102399	3.41786	0.0743144	1.76585	0.497259	1.9145	0.799801
ENSBTAG00000001601	0.296084	0.822614	0.852492	0.00161482	1.22135	2.67472e-06	1.49437	9.17814e-09	-0.0518605	1
ENSBTAG00000005753	0.0325818	1	0.582464	0.0077906	1.0882	8.03018e-08	0.126111	0.827118	-0.0125001	1
ENSBTAG00000014092	-0.408189	0.616665	-0.47857	0.160579	-0.848397	0.00443949	-0.328669	0.412124	0.204746	1
ENSBTAG00000012981	0.0986143	1	-0.292351	0.323307	-0.468926	0.0607336	-0.448401	0.0834794	0.108418	1
ENSBTAG00000025814	0.318275	1	-0.785344	0.170475	-0.419145	0.540722	-0.323833	0.71977	0.171876	1
ENSBTAG00000006708	0.0953027	1	-0.00818988	1	0.0029116	1	-0.0471078	1	0.231501	0.801794
ENSBTAG00000007614	-0.112323	1	0.39141	0.0755611	0.343159	0.133358	0.0492426	1	-0.272445	0.668758
ENSBTAG00000001578	-0.010904	1	0.97805	5.28298e-06	1.30876	4.14342e-10	0.986956	4.89478e-06	-0.131613	1
ENSBTAG00000043475	0	1	0	1	-5.12548e-15	1	0	1	0	1
ENSBTAG00000004990	-0.124721	1	-0.959182	0.000138144	-0.654355	0.0114246	0.361536	0.231223	0.292821	0.781513
ENSBTAG00000017466	0.802495	0.822614	1.06638	0.229589	2.13409	0.000588405	2.77835	1.10403e-06	1.09005	0.600586
ENSBTAG00000045823	0	1	0	1	-5.12548e-15	1	0	1	0	1
ENSBTAG00000008218	0.0944953	1	0.0227725	1	-0.00595953	1	0.236856	0.450226	0.184691	0.930713
ENSBTAG00000019734	0.111172	1	1.38336	0.00789356	2.29331	4.71013e-06	2.39974	2.24385e-06	0.501721	0.826678
ENSBTAG00000025803	-0.272332	1	-1.15637	0.00151881	-1.21932	0.000623727	-0.558473	0.179203	-0.467028	0.683175
ENSBTAG00000007800	0.321235	1	-1.52648	0.0867224	-1.2527	0.142341	-0.990941	0.274752	0.557062	0.90046
ENSBTAG00000004788	-0.457235	0.217615	-1.12458	1.70964e-07	-1.81134	3.20464e-17	-2.08474	1.17763e-21	0.00457811	1
ENSBTAG00000010666	-0.50246	0.375037	-0.66972	0.0230058	-0.435671	0.188501	-0.134667	0.924611	0.0332869	1
ENSBTAG00000010665	-0.178786	1	0.707397	0.581402	0.242818	1	-0.463179	0.848636	-0.266863	1
ENSBTAG00000007149	-1.71614	0.00545256	-4.42582	2.24917e-15	-2.90793	1.31768e-08	-2.43358	1.96222e-06	-0.249552	1
ENSBTAG00000006366	-0.696702	0.628494	-2.45769	1.38291e-06	-2.34603	3.5079e-06	-1.02337	0.0694815	-0.190705	1
ENSBTAG00000018422	0.288246	0.822614	0.190838	0.694578	0.230693	0.552461	0.0400666	1	0.0760464	1
ENSBTAG00000018419	-0.305048	0.918702	-0.765623	0.0410667	-0.580864	0.130308	-0.733292	0.0492377	-0.0678627	1
ENSBTAG00000010238	-0.442919	0.780203	-1.57909	4.73805e-05	-1.96761	2.92504e-07	-1.38928	0.000319994	-0.379227	0.809266
ENSBTAG00000040056	-0.732676	0.610796	-2.49455	3.42514e-06	-2.94803	4.46761e-08	-1.66164	0.00220168	-0.335355	1
ENSBTAG00000010236	-0.618193	0.247578	-1.72106	7.60208e-09	-3.49915	1.3989e-29	-2.43856	4.71949e-16	-0.0314151	1
ENSBTAG00000010235	-0.224042	0.844137	1.65754	3.55493e-16	1.43868	1.37065e-12	0.948166	7.01836e-06	-0.183537	0.937299
ENSBTAG00000010234	-0.158059	1	-0.36153	0.259169	-0.668347	0.013185	-0.649392	0.0189569	0.126286	1
ENSBTAG00000018796	-0.431668	0.350474	-1.09881	2.2104e-06	-1.09218	1.85118e-06	-0.728124	0.00245461	0.0130186	1
ENSBTAG00000003920	0.388253	0.995616	1.77565	4.73515e-05	-0.185456	1	-0.24099	0.92688	0.074999	1
ENSBTAG00000002718	-0.277691	0.771184	0.135932	0.817991	0.484432	0.0424679	0.317742	0.258625	0.184541	0.945218
ENSBTAG00000002715	-0.0492367	1	-0.199078	0.501877	-0.26666	0.303096	-0.415718	0.0697181	-0.0810685	1
ENSBTAG00000038842	-0.0964005	1	-0.339529	0.257842	-0.401558	0.155299	-0.495661	0.068382	0.00848172	1
ENSBTAG00000002712	0.154923	1	-0.656732	0.0582809	-0.787754	0.0171539	-0.989873	0.0024585	-0.130688	1
ENSBTAG00000039415	-0.0523881	1	-0.168094	0.747152	-0.550875	0.0390145	-0.691472	0.00810945	0.111005	1
ENSBTAG00000002710	-0.238573	1	0.304848	1	-0.163245	1	0.010393	1	0.394904	1
ENSBTAG00000002709	0.177493	1	-0.102327	0.950309	0.326348	0.239245	0.756724	0.000974534	0.250734	0.799801
ENSBTAG00000002707	0.0620312	1	1.7994	2.51287e-13	2.57896	1.6055e-25	2.31331	6.4354e-21	-0.363926	0.645238
ENSBTAG00000002705	0.738943	0.642048	3.25312	7.04026e-11	1.64386	0.00169052	0.0838939	1	0.796446	0.600586
ENSBTAG00000005816	0.291176	0.989654	0.874192	0.021563	-0.204431	0.838789	-0.723862	0.0756188	0.217565	1
ENSBTAG00000005815	-0.326173	0.756385	-1.22982	1.98632e-06	-0.233798	0.560175	-0.20829	0.651427	0.248568	0.859638
ENSBTAG00000005814	-0.042755	1	0.287381	0.361299	0.468562	0.0731264	0.383712	0.177206	-0.261851	0.799801
ENSBTAG00000025778	-0.283063	0.822614	-0.807489	0.00205769	-1.62297	1.10697e-10	-1.92047	4.36307e-14	-0.310333	0.778234
ENSBTAG00000021395	-0.0102081	1	0.3935	0.163633	0.492126	0.0622292	0.522198	0.0496706	-0.212359	0.904382
ENSBTAG00000021394	-0.446196	0.70386	-1.41834	3.68097e-05	-1.3556	7.30824e-05	-1.31068	0.000160843	0.495176	0.602502
ENSBTAG00000021392	-0.21103	0.905925	-1.53254	2.18157e-12	-1.98842	7.19587e-20	-1.2397	1.87242e-08	0.539562	0.179793
ENSBTAG00000011934	-0.362176	0.822614	-0.87344	0.00827986	-2.21484	1.41064e-12	-2.48161	4.0049e-15	0.40393	0.74346
ENSBTAG00000001871	-0.000619102	1	-1.91392	0.4691	-1.91392	0.428029	-1.91392	0.439497	-1.91392	0.799801
ENSBTAG00000001870	3.22451	0.375037	3.67906	0.0508517	2.5575	0.254419	2.52897	0.271017	1.92566	0.799801
ENSBTAG00000015208	0.0213746	1	-0.958461	0.0127353	-2.8889	7.96767e-15	-3.50184	5.78069e-20	0.581257	0.553288
ENSBTAG00000017665	-0.318651	0.666348	-0.856507	0.000253925	-1.84534	3.40625e-16	-2.49868	1.56189e-27	-0.060699	1
ENSBTAG00000045993	-0.0484204	1	-1.35675	0.00635831	-2.7793	4.76257e-08	-2.0231	4.12561e-05	-0.153483	1
ENSBTAG00000030841	-0.916036	0.955968	-2.16347	0.156837	-2.3693	0.0971963	-2.38661	0.100255	-1.44002	0.758169
ENSBTAG00000007104	-0.779376	1	-2.69987	0.242135	-0.142432	1	-2.69987	0.205259	-2.69987	0.600586
ENSBTAG00000007099	-0.347483	0.621181	-1.24693	6.62204e-07	-0.742512	0.00330609	-0.752851	0.00341479	0.280061	0.799801
ENSBTAG00000007097	-0.229769	0.928431	-1.13593	8.41881e-06	-0.322929	0.322021	0.154571	0.805937	0.37855	0.600586
ENSBTAG00000007053	0.671492	0.602871	0.694515	0.224896	-0.208184	0.973734	0.496479	0.462641	0.580022	0.769168
ENSBTAG00000009595	0.252715	0.813104	1.4985	2.04841e-13	1.2403	1.29526e-09	0.776445	0.000333455	-0.265227	0.781089
ENSBTAG00000009703	0.0140239	1	1.40429	0.378278	-1.04241	0.564747	1.13849	0.512482	0.538525	1
ENSBTAG00000037339	0	1	0	1	-5.12548e-15	1	0	1	0	1
ENSBTAG00000040053	-1.22939	0.686021	0.524886	0.798066	-1.73095	0.106307	0.127275	1	-0.665693	0.997888
ENSBTAG00000029863	0	1	0	1	-5.12548e-15	1	0	1	0	1
ENSBTAG00000032709	0	1	0	1	-5.12548e-15	1	1.76596	0.497259	0	1
ENSBTAG00000009701	0	1	1.98363	0.443221	-5.12548e-15	1	0	1	2.71785	0.600586
ENSBTAG00000038733	1.20103	0.57162	0.312134	1	0.912339	0.409073	1.32713	0.134229	0.418949	1
ENSBTAG00000016467	-0.654663	0.173624	-0.889136	0.00395547	-1.79992	2.98605e-09	-1.90724	5.50803e-10	-0.0669363	1
ENSBTAG00000006884	-0.0657876	1	-0.0170122	1	0.191178	0.599467	-0.39507	0.138971	-0.0757542	1
ENSBTAG00000019692	-0.0320252	1	-0.58848	0.125205	-0.436944	0.302993	0.00135879	1	0.357888	0.799801
ENSBTAG00000037679	-0.672322	0.123491	0.716769	0.00859557	1.0462	3.70193e-05	0.985663	0.000144017	-0.287286	0.801794
ENSBTAG00000032686	-0.150817	1	-1.06833	3.83323e-05	-0.97903	0.000134667	-0.758326	0.0044991	-0.236058	0.882026
ENSBTAG00000025755	0.200123	1	-0.761625	0.471857	-1.04402	0.259958	-0.862047	0.398384	0.666942	0.826678
ENSBTAG00000007415	0.877378	0.857549	-0.599993	0.769277	0.41368	0.932841	-0.225159	1	0.432113	1
ENSBTAG00000043704	0	1	0	1	-5.12548e-15	1	0	1	0	1
ENSBTAG00000042621	0	1	0	1	-5.12548e-15	1	0	1	0	1
ENSBTAG00000005952	3.88366	0.141815	1.98303	0.443221	2.5583	0.254419	3.03697	0.149191	2.70661	0.600586
ENSBTAG00000047027	0.351544	0.464946	1.228	1.20002e-09	1.05149	2.09286e-07	0.664344	0.00217544	0.0572264	1
ENSBTAG00000011571	0.0853249	1	0.182095	0.536756	0.219891	0.420459	0.0546213	1	0.236725	0.778766
ENSBTAG00000011349	0.211562	1	0.176749	0.967648	-0.719387	0.155889	-0.281576	0.752737	0.421138	0.799801
ENSBTAG00000012728	-2.71224	0.575991	-0.727191	0.944783	-0.929408	0.806441	-2.71224	0.205259	-2.71224	0.600586
ENSBTAG00000012726	-0.132353	1	-0.0895176	1	-0.012526	1	0.211623	0.565098	-0.377965	0.542948
ENSBTAG00000012725	-0.170592	1	-2.62649	1.08365e-14	-2.58518	6.83445e-15	-1.55707	1.39602e-06	0.143769	1
ENSBTAG00000012724	-1.07134	0.0100405	-2.15038	5.80572e-11	-3.03165	1.23914e-19	-1.09141	0.00138391	-0.14969	1
ENSBTAG00000012723	-0.347395	0.767089	-1.69809	1.20819e-09	-1.79607	9.32846e-11	-0.793441	0.00771985	-0.224312	0.966457
ENSBTAG00000010890	0.2354	0.817275	1.96616	2.43986e-24	1.71233	4.56478e-19	1.52263	3.19325e-15	-0.223269	0.799801
ENSBTAG00000038333	-0.0186717	1	0.686125	0.00143991	0.52074	0.0206561	0.422739	0.0811018	0.260258	0.777121
ENSBTAG00000016381	0.291974	1	2.3408	2.83914e-07	0.0836148	1	-0.511675	0.608159	-0.488636	0.969157
ENSBTAG00000016378	-0.192113	0.962	-0.161513	0.718444	0.0308279	1	0.461862	0.0697644	0.36069	0.552249
ENSBTAG00000014824	0.036509	1	0.136548	0.865673	0.26426	0.444972	0.144701	0.836807	-0.263609	0.799801
ENSBTAG00000014822	-0.0280589	1	0.558236	0.036523	0.688135	0.00700851	0.489736	0.0823142	-0.376095	0.600586
ENSBTAG00000014821	-0.222877	0.962107	0.305711	0.392074	0.229151	0.572709	-0.0525024	1	-0.675502	0.13028
ENSBTAG00000014820	-0.0364377	1	-0.140939	0.752158	-0.169398	0.627226	0.0382176	1	-0.224212	0.799801
ENSBTAG00000047305	0.0112032	1	0.883306	0.852319	-0.13064	1	-0.141921	1	0.00644515	1
ENSBTAG00000047672	0	1	1.98307	0.443221	-5.12548e-15	1	1.76596	0.497259	0	1
ENSBTAG00000046906	0	1	2.78786	0.210447	-5.12548e-15	1	0	1	0	1
ENSBTAG00000047893	0.0127591	1	0.883395	0.852319	1.50949	0.429437	-1.9079	0.439497	0.798846	1
ENSBTAG00000045760	-1.90797	0.822614	0.88184	0.852319	-0.130602	1	-0.147967	1	-1.90797	0.799801
ENSBTAG00000009274	-0.115527	1	-0.45678	0.454326	-0.914295	0.0555797	-1.1551	0.0137525	-0.153875	1
ENSBTAG00000047306	1.92054	0.822614	0	1	-5.12548e-15	1	1.75998	0.497259	0	1
ENSBTAG00000025604	-0.125896	1	-0.173244	0.944783	0.205916	0.844815	0.0442146	1	-1.28698	0.0228948
ENSBTAG00000047064	-0.0740775	1	0.102855	1	0.199201	0.748773	0.431302	0.24825	-0.644717	0.268764
ENSBTAG00000047744	-0.0894346	1	0.134947	0.97242	0.286847	0.547362	0.491258	0.203887	-0.760002	0.177895
ENSBTAG00000016658	-0.621616	0.0676811	-2.22793	2.05874e-20	-1.68055	4.92116e-13	0.00122375	1	-0.0625877	1
ENSBTAG00000019077	0.297797	0.820027	1.08503	1.98455e-05	1.11659	1.0211e-05	1.06508	3.52917e-05	0.128008	1
ENSBTAG00000000432	-0.202954	1	-0.437186	0.2392	-0.68766	0.033553	-1.02645	0.000915765	-0.875358	0.0600543
ENSBTAG00000000431	0	1	0	1	-5.12548e-15	1	0	1	0	1
ENSBTAG00000039402	0	1	0	1	-5.12548e-15	1	0	1	0	1
ENSBTAG00000047156	0	1	0	1	-5.12548e-15	1	0	1	0	1
ENSBTAG00000046962	0	1	0	1	-5.12548e-15	1	0	1	0	1
ENSBTAG00000045595	0	1	0	1	-5.12548e-15	1	0	1	0	1
ENSBTAG00000047258	0	1	0	1	-5.12548e-15	1	0	1	0	1
ENSBTAG00000045758	0	1	0	1	-5.12548e-15	1	0	1	0	1
ENSBTAG00000048302	0	1	0	1	-5.12548e-15	1	0	1	0	1
ENSBTAG00000046464	0	1	0	1	-5.12548e-15	1	0	1	0	1
ENSBTAG00000047041	0	1	0	1	-5.12548e-15	1	0	1	0	1
ENSBTAG00000039077	0	1	0	1	-5.12548e-15	1	0	1	0	1
ENSBTAG00000046530	0	1	0	1	-5.12548e-15	1	0	1	0	1
ENSBTAG00000047444	0	1	0	1	-5.12548e-15	1	0	1	0	1
ENSBTAG00000046682	0	1	0	1	-5.12548e-15	1	0	1	0	1
ENSBTAG00000038098	0	1	0	1	-5.12548e-15	1	0	1	0	1
ENSBTAG00000047276	0	1	0	1	-5.12548e-15	1	0	1	0	1
ENSBTAG00000048064	0	1	0	1	-5.12548e-15	1	0	1	0	1
ENSBTAG00000036202	0	1	0	1	-5.12548e-15	1	0	1	0	1
ENSBTAG00000038565	4.12463	0.0863002	0	1	1.78308	0.478922	0	1	3.21328	0.434191
ENSBTAG00000047312	-3.2078	0.375372	0.477755	0.988407	-3.2078	0.0953469	-1.44132	0.497259	-3.2078	0.434304
ENSBTAG00000047091	0	1	0	1	-5.12548e-15	1	0	1	0	1
ENSBTAG00000046477	0	1	0	1	-5.12548e-15	1	1.76596	0.497259	0	1
ENSBTAG00000047683	0	1	0	1	-5.12548e-15	1	0	1	0	1
ENSBTAG00000046897	0	1	1.98307	0.443221	-5.12548e-15	1	0	1	1.91442	0.799801
ENSBTAG00000047001	0	1	0	1	-5.12548e-15	1	0	1	0	1
ENSBTAG00000047981	0	1	0	1	-5.12548e-15	1	0	1	0	1
ENSBTAG00000046500	0.0184426	1	0.0882195	1	-2.69906	0.198567	-0.933022	0.807862	-2.69906	0.600586
ENSBTAG00000047097	0	1	0	1	-5.12548e-15	1	1.75998	0.497259	0	1
ENSBTAG00000045953	0	1	2.78926	0.210447	-5.12548e-15	1	0	1	0	1
ENSBTAG00000047909	0	1	0	1	-5.12548e-15	1	0	1	1.9143	0.799801
ENSBTAG00000047522	-0.793329	1	-2.7125	0.242135	-2.7125	0.198567	-2.7125	0.205259	-0.00569927	1
ENSBTAG00000047398	-2.70637	0.575991	-2.70637	0.242135	-2.70637	0.198567	-0.946381	0.804379	-2.70637	0.600586
ENSBTAG00000048236	-1.90796	0.822614	-1.90796	0.4691	-1.90796	0.428029	-1.90796	0.439497	-1.90796	0.799801
ENSBTAG00000039807	-1.75136	0.350474	-2.99077	0.0133657	-2.42221	0.0226594	-1.94341	0.0630505	-1.08093	0.746786
ENSBTAG00000037924	-0.153507	1	-0.407163	0.924917	-0.351824	0.962251	-0.351122	0.965276	-0.958305	0.799801
ENSBTAG00000039038	-0.9389	0.822024	-5.09014	0.000624022	-5.09014	0.000218238	-5.09014	0.000247261	-1.8762	0.333721
ENSBTAG00000048074	-1.66844	0.575991	-4.37132	0.0105094	-2.58797	0.0559603	-4.37132	0.00615969	-2.45752	0.368244
ENSBTAG00000005941	-2.69914	0.575991	-2.69914	0.242135	-0.921801	0.808103	-2.69914	0.205259	-0.784837	1
ENSBTAG00000047624	0	1	0	1	-5.12548e-15	1	0	1	0	1
ENSBTAG00000046102	-2.70637	0.575991	-2.70637	0.242135	-2.70637	0.198567	-2.70637	0.205259	-2.70637	0.600586
ENSBTAG00000047952	-2.69909	0.575991	-0.714026	0.944783	-0.916867	0.809324	-0.933084	0.807862	-0.784821	1
ENSBTAG00000047639	0	1	0	1	1.78221	0.478922	1.76596	0.497259	1.9143	0.799801
ENSBTAG00000046305	0.0066184	1	0.0697097	1	-1.91392	0.428029	-1.91392	0.439497	-1.91392	0.799801
ENSBTAG00000047096	0	1	0	1	1.77734	0.478922	1.75998	0.497259	0	1
ENSBTAG00000046157	0	1	2.79121	0.210447	-5.12548e-15	1	1.76112	0.497259	0	1
ENSBTAG00000046546	1.91338	0.822614	3.68042	0.0507386	-5.12548e-15	1	0	1	0	1
ENSBTAG00000047690	3.89894	0.14034	1.98304	0.443221	1.77725	0.478922	3.03209	0.149528	0	1
ENSBTAG00000046802	3.22874	0.375037	1.98363	0.443221	1.77733	0.478922	1.76597	0.497259	0	1
ENSBTAG00000047058	0.0054798	1	-2.69914	0.242135	-2.69914	0.198567	-2.69914	0.205259	-2.69914	0.600586
ENSBTAG00000027170	1.9133	0.822614	0	1	1.77734	0.478922	1.76596	0.497259	1.9143	0.799801
ENSBTAG00000035785	-3.87832	0.145034	-3.87832	0.0366727	-2.0952	0.178515	-3.87832	0.0250679	-1.96425	0.601456
ENSBTAG00000040141	0	1	0	1	-5.12548e-15	1	0	1	0	1
ENSBTAG00000046819	3.61153	0.228458	2.78775	0.210772	1.78238	0.478922	2.52742	0.27132	3.58633	0.309175
ENSBTAG00000038060	0.00519497	1	-1.91392	0.4691	-0.13658	1	-1.91392	0.439497	-1.91392	0.799801
ENSBTAG00000024659	0	1	0	1	-5.12548e-15	1	0	1	0	1
ENSBTAG00000040504	0	1	0	1	-5.12548e-15	1	0	1	0	1
ENSBTAG00000022229	0.803045	1	-1.90728	0.4691	-0.124459	1	-1.90728	0.439497	0.00716589	1
ENSBTAG00000045863	1.92054	0.822614	0	1	-5.12548e-15	1	0	1	0	1
ENSBTAG00000046993	1.1897	0.855417	-2.69991	0.242135	-2.69991	0.198567	-2.69991	0.205259	-0.785424	1
ENSBTAG00000045883	3.21617	0.375037	0	1	2.55271	0.254419	2.53373	0.271017	2.72907	0.600586
ENSBTAG00000047015	-1.90726	0.822614	-1.90726	0.4691	-1.90726	0.428029	-1.90726	0.439497	-1.90726	0.799801
ENSBTAG00000033045	-0.792277	1	-2.70564	0.242135	-2.70564	0.198567	-0.944503	0.804675	0.00127623	1
ENSBTAG00000046995	2.70462	0.575991	2.78926	0.210447	-5.12548e-15	1	0	1	0	1
ENSBTAG00000046426	3.2175	0.375037	2.79124	0.210447	1.78286	0.478922	0	1	0	1
ENSBTAG00000038544	0.899245	1	0.600336	0.944783	-0.917123	0.809677	0.692526	0.857713	-0.78608	1
ENSBTAG00000046361	-1.91392	0.822614	0.0711328	1	-1.91392	0.428029	-1.91392	0.439497	-1.91392	0.799801
ENSBTAG00000046643	0	1	1.98505	0.443221	-5.12548e-15	1	0	1	0	1
ENSBTAG00000033036	0.00515894	1	0.87331	0.853362	-1.91398	0.428029	-0.15287	1	-1.91398	0.799801
ENSBTAG00000033034	0	1	0	1	-5.12548e-15	1	0	1	0	1
ENSBTAG00000035530	1.9133	0.822614	0	1	-5.12548e-15	1	1.75998	0.497259	0	1
ENSBTAG00000046478	-1.90796	0.822614	-1.90796	0.4691	-1.90796	0.428029	-0.147972	1	-1.90796	0.799801
ENSBTAG00000039546	-2.69914	0.575991	1.28108	0.443221	-0.141037	1	-0.93802	0.805937	-2.69914	0.600586
ENSBTAG00000006514	1.9133	0.822614	0	1	-5.12548e-15	1	1.75998	0.497259	0	1
ENSBTAG00000011925	0	1	0	1	-5.12548e-15	1	0	1	0	1
ENSBTAG00000007029	0	1	0	1	-5.12548e-15	1	0	1	0	1
ENSBTAG00000047746	0	1	0	1	-5.12548e-15	1	0	1	0	1
ENSBTAG00000047253	0	1	0	1	-5.12548e-15	1	0	1	0	1
ENSBTAG00000024752	0	1	0	1	1.78284	0.478922	0	1	0	1
ENSBTAG00000013249	-1.2797	0.215151	-2.17062	0.00127286	-1.70434	0.00720237	-1.37159	0.0350768	-0.232957	1
ENSBTAG00000015148	0.182303	0.902938	1.47294	5.3803e-16	1.08134	3.50772e-09	0.295949	0.212611	0.0256908	1
ENSBTAG00000015146	0.403286	0.358369	1.76994	1.71507e-17	1.60742	8.37493e-15	1.04109	1.07323e-06	-0.125843	1
ENSBTAG00000044207	-0.043998	1	0.34496	0.159971	0.285353	0.273421	0.106557	0.902807	0.0653617	1
ENSBTAG00000020422	-0.193868	0.878261	-0.0271808	1	0.315104	0.180525	0.217879	0.439606	0.234546	0.793988
ENSBTAG00000042579	0	1	0	1	-5.12548e-15	1	0	1	0	1
ENSBTAG00000043196	0	1	0	1	-5.12548e-15	1	0	1	0	1
ENSBTAG00000020421	0.209323	0.863142	0.828339	6.23341e-05	0.920508	6.43404e-06	0.960099	3.11122e-06	0.0753847	1
ENSBTAG00000004694	-0.214577	1	-4.15259	2.80565e-08	-2.59014	6.34409e-06	-1.65031	0.00194421	-0.995267	0.329844
ENSBTAG00000011396	0.32197	0.419228	1.15766	9.23896e-11	1.17624	3.7804e-11	0.811383	1.04205e-05	-0.0192466	1
ENSBTAG00000018919	0	1	0	1	1.78284	0.478922	2.52787	0.271017	0	1
ENSBTAG00000032908	0.144999	1	1.43278	0.00554543	1.98934	1.72349e-05	1.45745	0.00437003	0.0602806	1
ENSBTAG00000021008	0.0384673	1	1.43803	1.07154e-05	2.21927	5.11023e-12	2.29702	1.31603e-12	-0.13775	1
ENSBTAG00000013401	0.046639	1	-0.938731	0.0509739	0.488855	0.408964	0.496156	0.41113	-0.358501	0.943073
ENSBTAG00000046482	2.70421	0.575991	0	1	3.05926	0.135873	1.76107	0.497259	0	1
ENSBTAG00000046189	-0.673427	0.563779	-3.24187	7.75972e-10	-8.54648	1.86406e-21	-4.2194	5.42377e-14	0.789312	0.402817
ENSBTAG00000000328	-0.32136	1	-2.33698	3.54101e-05	-3.18211	4.84975e-08	-3.23372	3.94579e-08	0.518107	0.799801
ENSBTAG00000000843	-0.622726	0.22546	-1.46438	5.20824e-07	-3.11015	1.62185e-25	-3.15384	5.35021e-26	0.0269935	1
ENSBTAG00000000936	-0.180896	1	-0.241179	0.879658	-1.8279	0.000304391	-3.6103	2.08626e-09	-0.789868	0.49919
ENSBTAG00000006613	-0.112758	1	-0.440494	0.0466671	-0.313915	0.198567	-0.0754612	1	-0.135856	1
ENSBTAG00000025664	-1.39838	0.782895	-0.136242	1	-0.389042	0.997895	-1.0838	0.497259	1.85201	0.168844
ENSBTAG00000025663	0	1	0	1	-5.12548e-15	1	1.76596	0.497259	0	1
ENSBTAG00000004950	0.107775	1	-0.69017	0.459028	-2.02108	0.00811037	-0.720238	0.431609	0.663373	0.799801
ENSBTAG00000032873	-2.69982	0.575991	-2.69982	0.242135	-2.69982	0.198567	-2.69982	0.205259	-2.69982	0.600586
ENSBTAG00000003769	0.205737	1	1.24855	2.04668e-06	1.72667	2.50145e-11	1.78865	6.65387e-12	0.0233436	1
ENSBTAG00000008793	2.71587	0.575991	2.7879	0.210447	2.54757	0.254711	1.76007	0.497259	5.09249	0.00918047
ENSBTAG00000008792	-0.11904	1	-0.0602817	1	-0.660563	0.0985089	-0.677671	0.0948832	0.214091	1
ENSBTAG00000019612	-0.117381	1	-0.476401	0.0657356	-1.22288	7.41138e-08	-1.60008	1.95862e-12	-0.511587	0.261005
ENSBTAG00000045492	0	1	0	1	-5.12548e-15	1	0	1	0	1
ENSBTAG00000046668	0.674377	0.875143	0.228846	1	-2.28342	0.0374997	-1.80428	0.0973084	1.04531	0.555269
ENSBTAG00000039241	-0.176236	1	-1.30498	0.184168	-5.28573	6.95016e-05	-3.52575	0.00129301	1.13276	0.38415
ENSBTAG00000046058	0	1	4.62393	0.00368942	2.55791	0.254419	1.75974	0.497295	1.91411	0.799801
ENSBTAG00000003006	0	1	0	1	-5.12548e-15	1	0	1	0	1
ENSBTAG00000032869	1.14583	0.181946	2.76385	3.64713e-09	1.55877	0.00229319	1.62935	0.00152606	1.0365	0.3508
ENSBTAG00000012317	-0.00142682	1	0.0281606	1	-0.248546	0.590691	-0.102811	1	0.301182	0.801869
ENSBTAG00000037452	0.27066	1	-0.488515	0.326365	-0.409818	0.437023	-0.406743	0.457443	0.260977	1
ENSBTAG00000002748	-0.0530814	1	-0.319195	0.339071	-0.418881	0.160298	-0.429233	0.155939	-0.304624	0.782619
ENSBTAG00000002745	0.225898	0.885335	1.83448	3.85007e-16	2.25622	1.5277e-23	1.93199	1.05123e-17	-0.152727	1
ENSBTAG00000002743	0.597632	0.0147098	0.894667	1.74952e-06	1.03812	1.85354e-08	0.543281	0.00702679	-0.20389	0.799801
ENSBTAG00000001183	-0.401015	0.957044	-1.93869	0.000592056	-1.81325	0.000659233	-0.930806	0.0920495	0.372613	0.92535
ENSBTAG00000001179	0.0787776	1	-0.385997	0.242135	-0.229619	0.589045	-0.487332	0.117622	0.214145	0.961375
ENSBTAG00000009374	-0.126431	1	-0.559007	0.0209793	-0.694198	0.00278099	-0.46267	0.0715262	-0.102243	1
ENSBTAG00000044427	-1.22061	0.113008	-1.23305	0.0217745	-0.728031	0.230331	-2.0775	7.08007e-05	-1.78509	0.01149
ENSBTAG00000025666	0.0632689	1	0.13683	0.860927	-0.167943	0.741731	-0.00556606	1	0.288792	0.799801
ENSBTAG00000043589	0.761888	1	-0.796948	0.785671	1.63894	0.0864508	1.60223	0.103181	-3.58831	0.309175
ENSBTAG00000008466	0.371214	1	1.19422	0.0306531	0.769016	0.222857	0.606658	0.406914	-0.279356	1
ENSBTAG00000009372	-0.0675693	1	-0.576973	0.0243062	-0.744299	0.0022434	-0.667554	0.00801026	-0.059203	1
ENSBTAG00000038643	-1.91392	0.822614	-1.91392	0.4691	-1.91392	0.428029	-1.91392	0.439497	-1.91392	0.799801
ENSBTAG00000015983	-1.90726	0.822614	-1.90726	0.4691	-1.90726	0.428029	-1.90726	0.439497	-1.90726	0.799801
ENSBTAG00000032801	0.559668	1	-0.569042	0.987691	0.151449	1	-0.871468	0.792158	0.458697	1
ENSBTAG00000039785	0	1	0	1	-5.12548e-15	1	0	1	0	1
ENSBTAG00000032799	0	1	0	1	-5.12548e-15	1	0	1	0	1
ENSBTAG00000032798	1.30297	0.932389	0.0779397	1	-0.129965	1	-0.141032	1	0.799553	1
ENSBTAG00000006198	0	1	0	1	-5.12548e-15	1	0	1	0	1
ENSBTAG00000038868	-1.90796	0.822614	-1.90796	0.4691	-1.90796	0.428029	-1.90796	0.439497	-1.90796	0.799801
ENSBTAG00000037959	0	1	1.98307	0.443221	-5.12548e-15	1	0	1	0	1
ENSBTAG00000038227	0	1	0	1	-5.12548e-15	1	0	1	0	1
ENSBTAG00000039315	0	1	0	1	-5.12548e-15	1	0	1	0	1
ENSBTAG00000048109	0	1	1.98363	0.443221	-5.12548e-15	1	0	1	0	1
ENSBTAG00000047483	0.0225989	1	0.232457	0.879545	0.243828	0.833653	0.894247	0.0431688	0.576093	0.660746
ENSBTAG00000045521	0	1	0	1	-5.12548e-15	1	0	1	0	1
ENSBTAG00000038485	0	1	0	1	-5.12548e-15	1	0	1	0	1
ENSBTAG00000046970	0	1	0	1	-5.12548e-15	1	1.76112	0.497259	0	1
ENSBTAG00000025068	0	1	0	1	-5.12548e-15	1	0	1	0	1
ENSBTAG00000039416	0	1	0	1	-5.12548e-15	1	0	1	0	1
ENSBTAG00000039120	0	1	0	1	-5.12548e-15	1	0	1	0	1
ENSBTAG00000038672	0	1	0	1	-5.12548e-15	1	0	1	0	1
ENSBTAG00000032792	0.0111958	1	0.0756868	1	-1.90794	0.428029	0.619878	0.99441	-1.90794	0.799801
ENSBTAG00000037411	0	1	0	1	-5.12548e-15	1	0	1	0	1
ENSBTAG00000046651	0	1	0	1	-5.12548e-15	1	0	1	0	1
ENSBTAG00000046390	0	1	0	1	-5.12548e-15	1	0	1	0	1
ENSBTAG00000047311	0	1	0	1	-5.12548e-15	1	0	1	0	1
ENSBTAG00000032789	0	1	0	1	-5.12548e-15	1	0	1	0	1
ENSBTAG00000011510	0	1	0	1	-5.12548e-15	1	0	1	0	1
ENSBTAG00000037511	0	1	0	1	-5.12548e-15	1	0	1	0	1
ENSBTAG00000032783	-2.71224	0.575991	-2.71224	0.242135	-2.71224	0.198567	-2.71224	0.205259	-2.71224	0.600586
ENSBTAG00000009039	0	1	0	1	-5.12548e-15	1	0	1	0	1
ENSBTAG00000032781	0	1	0	1	-5.12548e-15	1	0	1	0	1
ENSBTAG00000039370	0	1	0	1	-5.12548e-15	1	0	1	0	1
ENSBTAG00000035758	0	1	0	1	-5.12548e-15	1	0	1	0	1
ENSBTAG00000047802	0	1	0	1	-5.12548e-15	1	0	1	0	1
ENSBTAG00000022915	0	1	0	1	-5.12548e-15	1	0	1	0	1
ENSBTAG00000004821	0	1	0	1	-5.12548e-15	1	1.76112	0.497259	0	1
ENSBTAG00000046488	0	1	0	1	-5.12548e-15	1	0	1	0	1
ENSBTAG00000047984	0	1	0	1	-5.12548e-15	1	0	1	0	1
ENSBTAG00000047348	0	1	0	1	-5.12548e-15	1	0	1	0	1
ENSBTAG00000046061	0	1	0	1	-5.12548e-15	1	0	1	0	1
ENSBTAG00000046009	0	1	0	1	-5.12548e-15	1	0	1	0	1
ENSBTAG00000046370	0	1	0	1	-5.12548e-15	1	0	1	0	1
ENSBTAG00000047566	0	1	0	1	-5.12548e-15	1	2.53009	0.271017	0	1
ENSBTAG00000038188	0	1	0	1	-5.12548e-15	1	0	1	0	1
ENSBTAG00000013255	0	1	0	1	-5.12548e-15	1	0	1	0	1
ENSBTAG00000046207	0	1	0	1	-5.12548e-15	1	0	1	0	1
ENSBTAG00000047465	0	1	0	1	-5.12548e-15	1	0	1	0	1
ENSBTAG00000045618	0	1	0	1	-5.12548e-15	1	0	1	0	1
ENSBTAG00000039354	1.92054	0.822614	0	1	-5.12548e-15	1	0	1	0	1
ENSBTAG00000003549	0	1	0	1	-5.12548e-15	1	0	1	0	1
ENSBTAG00000035309	0	1	0	1	-5.12548e-15	1	0	1	0	1
ENSBTAG00000039554	0	1	0	1	2.55687	0.254419	1.76112	0.497259	0	1
ENSBTAG00000039707	0	1	0	1	-5.12548e-15	1	1.75998	0.497259	0	1
ENSBTAG00000040459	0	1	0	1	-5.12548e-15	1	0	1	0	1
ENSBTAG00000038083	0	1	0	1	-5.12548e-15	1	0	1	0	1
ENSBTAG00000037647	0	1	1.98307	0.443221	-5.12548e-15	1	0	1	0	1
ENSBTAG00000038963	0	1	0	1	-5.12548e-15	1	0	1	0	1
ENSBTAG00000039884	0	1	0	1	-5.12548e-15	1	0	1	0	1
ENSBTAG00000040609	0	1	0	1	-5.12548e-15	1	0	1	0	1
ENSBTAG00000038531	0	1	0	1	-5.12548e-15	1	2.52787	0.271017	0	1
ENSBTAG00000020040	-0.350419	0.683485	-1.54533	9.34009e-09	-0.859103	0.00132834	-0.956178	0.000385221	-0.257875	0.838188
ENSBTAG00000014948	0.00519497	1	0.0711328	1	-0.13658	1	-1.91392	0.439497	-1.91392	0.799801
ENSBTAG00000025632	-0.111803	1	1.03012	1.18636e-05	1.16594	4.96729e-07	0.700508	0.00507575	-0.430704	0.450138
ENSBTAG00000016236	-0.366609	0.59189	-2.18886	1.06133e-17	-1.51823	9.55723e-10	-0.476718	0.101621	0.286137	0.799801
ENSBTAG00000006416	0.0468299	1	0.170853	0.552197	0.139481	0.682797	0.187535	0.497259	-0.150923	0.962008
ENSBTAG00000006413	0.212198	1	1.07137	0.000534024	1.0027	0.00116565	0.792826	0.01629	-0.626879	0.431483
ENSBTAG00000007385	-0.0235219	1	-0.0114387	1	-0.156659	0.640197	-0.0481431	1	0.00316609	1
ENSBTAG00000037985	2.71033	0.575991	3.98204	0.0255004	1.78218	0.478922	0	1	0	1
ENSBTAG00000044029	0.0272458	1	0.720436	0.000883321	1.47443	2.72097e-13	1.53184	3.92259e-14	0.00715096	1
ENSBTAG00000025642	0.159353	1	0.0810805	1	-0.136065	1	-0.221595	0.844479	0.449874	0.79621
ENSBTAG00000021414	0	1	1.98307	0.443221	-5.12548e-15	1	1.75998	0.497259	1.92563	0.799801
ENSBTAG00000025634	0.0825014	1	-0.241429	0.903688	-0.00035864	1	0.309268	0.731399	-0.25139	1
ENSBTAG00000047645	0.386881	1	1.01862	0.517164	0.219179	1	0.93148	0.567546	0.00546733	1
ENSBTAG00000046604	0	1	0	1	-5.12548e-15	1	1.75998	0.497259	1.91442	0.799801
ENSBTAG00000032613	0.182846	1	-0.963393	0.468897	-0.403654	0.921345	-0.195315	1	-0.616627	1
ENSBTAG00000020100	-0.0876307	1	-0.988232	0.0442828	-0.527127	0.345899	-0.874905	0.0774582	-1.53498	0.0217563
ENSBTAG00000021730	-1.90796	0.822614	-1.90796	0.4691	-1.90796	0.428029	-1.90796	0.439497	-1.90796	0.799801
ENSBTAG00000005714	3.15366	0.0177264	2.18389	0.0710288	0.237395	1	1.64459	0.236453	1.61748	0.625457
ENSBTAG00000012712	0.344857	0.532017	1.19936	9.16649e-09	1.34603	6.47339e-11	1.28873	6.06935e-10	0.291505	0.698232
ENSBTAG00000040206	-0.0927343	1	0.899074	0.0167036	1.67909	1.40579e-06	1.38361	0.000110163	0.0128092	1
ENSBTAG00000043323	-1.90732	0.822614	0.880577	0.852319	-1.90732	0.428029	1.12474	0.667948	-1.90732	0.799801
ENSBTAG00000001364	-0.0312135	1	-0.734448	0.0130093	-0.189124	0.733714	0.267887	0.503354	-0.433636	0.584596
ENSBTAG00000043636	0	1	0	1	-5.12548e-15	1	0	1	0	1
ENSBTAG00000042615	0	1	0	1	-5.12548e-15	1	3.02522	0.149814	0	1
ENSBTAG00000002179	0.0558927	1	-1.01048	0.000259877	-0.831583	0.00287078	-0.73658	0.0108154	-0.0709066	1
ENSBTAG00000047974	0	1	0	1	-5.12548e-15	1	0	1	0	1
ENSBTAG00000003172	-0.208458	1	-0.424191	0.423666	0.0829091	1	-0.218182	0.837417	-0.646546	0.489983
ENSBTAG00000043625	0	1	0	1	-5.12548e-15	1	0	1	0	1
ENSBTAG00000027162	0.011875	1	2.07245	0.194916	1.14239	0.645868	1.11904	0.670304	0.0184199	1
ENSBTAG00000045158	0	1	0	1	-5.12548e-15	1	0	1	0	1
ENSBTAG00000032518	0.279953	0.822614	-0.433063	0.133103	-0.707192	0.00595664	-0.536967	0.0529146	-0.787169	0.0293068
ENSBTAG00000043481	0	1	0	1	-5.12548e-15	1	0	1	0	1
ENSBTAG00000042361	0	1	0	1	-5.12548e-15	1	0	1	0	1
ENSBTAG00000021870	-0.0572649	1	-0.779399	0.00428787	-0.11437	0.965923	0.597878	0.0356391	-0.143509	1
ENSBTAG00000021872	0.229243	1	0.230084	0.730565	0.00126295	1	-0.430253	0.330588	0.0222847	1
ENSBTAG00000045437	0	1	0	1	-5.12548e-15	1	0	1	0	1
ENSBTAG00000002006	2.23753	0.000156237	1.90385	0.000295239	2.29974	1.04292e-05	2.6659	4.60599e-07	-0.460689	0.901191
ENSBTAG00000012015	-0.847147	0.700414	-0.751996	0.395574	-1.2763	0.0857385	-0.569531	0.535304	-0.836445	0.722186
ENSBTAG00000016826	0.354722	1	2.37689	9.06832e-08	3.35029	1.1741e-15	1.81219	0.00010832	0.104247	1
ENSBTAG00000014351	0.265688	0.814156	1.26713	9.4057e-09	1.76175	6.76347e-16	1.18454	1.04955e-07	0.155699	1
ENSBTAG00000043106	0	1	0	1	-5.12548e-15	1	0	1	0	1
ENSBTAG00000014353	0.316983	0.626012	1.02161	3.23467e-06	1.30432	1.37512e-09	1.3422	6.07882e-10	-0.0694386	1
ENSBTAG00000012180	0.767646	0.324424	0.623885	0.206914	-0.961954	0.0469175	-1.40076	0.00348592	0.0492246	1
ENSBTAG00000007237	-0.730833	0.451248	-1.30186	0.00582755	-0.941945	0.0462402	-0.700559	0.175287	-0.587702	0.677614
ENSBTAG00000019076	-1.41223	0.76629	0.102577	1	-0.171586	1	-1.58866	0.271017	0.579621	1
ENSBTAG00000046052	-2.77428	0.138162	-2.7096	0.0361807	-0.520429	0.788494	-1.66124	0.149288	0.527309	1
ENSBTAG00000019079	-0.461544	0.415088	-1.43936	4.53512e-08	-0.590513	0.0398253	-0.652473	0.0232879	-0.027088	1
ENSBTAG00000013774	-0.985644	0.00671771	-2.9308	5.65903e-22	-3.14422	4.26785e-25	-2.58627	2.86074e-18	0.146419	1
ENSBTAG00000000552	0.802297	1	-1.90785	0.4691	-0.12484	1	1.48513	0.456886	0.798704	1
ENSBTAG00000032340	-0.0240358	1	-1.32209	0.000232862	-0.754102	0.0412103	-0.799316	0.0322966	0.0297689	1
ENSBTAG00000004409	0.00718512	1	-1.04056	4.13328e-08	-2.08144	2.59602e-28	-1.24198	5.06981e-11	0.412407	0.296364
ENSBTAG00000004420	-0.322645	0.774702	-0.85542	0.00176596	0.4388	0.153099	0.803035	0.00305106	0.171197	1
ENSBTAG00000004421	-0.229369	0.974023	-0.638183	0.037416	0.219015	0.620062	0.29937	0.433236	0.280691	0.799818
ENSBTAG00000025593	-0.0796352	1	-0.904012	0.000177781	-0.0750072	1	0.13463	0.853191	-0.0643687	1
ENSBTAG00000003193	-0.70155	0.0788628	-0.0275749	1	0.705464	0.00900853	0.375841	0.259543	-0.237995	0.905538
ENSBTAG00000045360	0	1	0	1	-5.12548e-15	1	0	1	0	1
ENSBTAG00000002918	0.239529	1	0.818202	0.0261712	-0.96786	0.0104873	-1.03052	0.00701518	-0.481827	0.687872
ENSBTAG00000002921	-0.296074	0.780203	-0.188739	0.671192	-0.136534	0.853946	-0.359305	0.24703	-0.257539	0.799801
ENSBTAG00000013477	-0.102632	1	-0.97739	6.4062e-05	-2.07589	5.48197e-18	-1.82056	3.66032e-14	0.0845892	1
ENSBTAG00000013480	-0.358339	0.375037	-1.43776	8.40101e-14	-1.85036	6.11834e-22	-1.36101	1.67091e-12	0.0210187	1
ENSBTAG00000047281	0	1	0	1	-5.12548e-15	1	0	1	0	1
ENSBTAG00000013485	-1.03072	0.00205135	-2.66988	1.86531e-20	-3.53535	2.06255e-32	-3.15027	3.7819e-27	-0.392565	0.646765
ENSBTAG00000013488	0.341142	1	0.50108	0.58642	0.389212	0.735905	-0.523758	0.62172	-0.201872	1
ENSBTAG00000004086	-0.201153	1	-0.564799	0.388718	-0.197132	0.975063	-0.271364	0.835586	-0.147178	1
ENSBTAG00000016291	1.62739	0.35058	3.78775	1.2074e-08	3.91366	1.22454e-09	1.80405	0.0536392	0.286816	1
ENSBTAG00000011567	-0.0930297	1	0.261449	0.393681	0.59122	0.0105048	0.44064	0.081907	-0.153659	1
ENSBTAG00000010361	1.86993	0.000687054	2.11577	8.31319e-06	1.36344	0.00543549	1.02168	0.0538442	0.502444	0.799801
ENSBTAG00000010371	0.86978	0.802306	4.76147	5.28575e-10	2.53291	0.000676231	1.95989	0.0120709	-0.544194	1
ENSBTAG00000010380	-0.0242595	1	0.981542	2.62544e-05	1.06233	4.06567e-06	0.709933	0.00396439	0.159362	1
ENSBTAG00000038438	-0.119023	1	-0.285658	0.262931	-0.303204	0.219422	-0.378732	0.107306	-0.242678	0.790234
ENSBTAG00000008363	-0.304904	1	-1.29941	0.00238007	-1.37323	0.00117859	-0.374242	0.563501	-0.624223	0.600586
ENSBTAG00000027173	0.110258	1	1.09726	2.31279e-08	1.19726	7.44181e-10	1.24862	1.80294e-10	-0.112148	1
ENSBTAG00000044604	0	1	0	1	-5.12548e-15	1	0	1	0	1
ENSBTAG00000010766	-0.445	0.617559	0.710372	0.0242804	0.11419	1	-0.737966	0.032056	-0.448113	0.626999
ENSBTAG00000010774	0.266646	0.822614	1.45199	7.088e-10	0.0671926	1	-0.617228	0.0291513	-0.0871357	1
ENSBTAG00000010778	-0.158257	1	0.114645	1	0.818286	0.00539396	0.982383	0.000753819	0.0947752	1
ENSBTAG00000001671	0.1859	0.989267	0.180307	0.652381	0.494843	0.0444287	0.51677	0.0383055	0.00914788	1
ENSBTAG00000001675	0.103624	1	-0.866599	0.0378698	-1.06684	0.00761075	-0.441594	0.410353	0.632503	0.49919
ENSBTAG00000001693	-0.232973	0.822614	-0.32629	0.231025	0.200265	0.548216	0.434208	0.0820839	0.237893	0.799801
ENSBTAG00000001694	-0.568409	0.641312	-2.4162	6.95837e-07	-0.351331	0.571529	0.0447697	1	-0.533347	0.719854
ENSBTAG00000042188	-0.00178764	1	-0.72132	0.944783	-2.70638	0.198567	-2.70638	0.205259	-2.70638	0.600586
ENSBTAG00000015138	0.0924168	1	1.53719	4.9269e-08	1.62442	6.38551e-09	1.06982	0.000251227	0.254096	0.912111
ENSBTAG00000014662	0	1	0	1	-5.12548e-15	1	0	1	0	1
ENSBTAG00000015142	0.0868793	1	0.667834	0.0237287	0.837443	0.00298364	0.439606	0.195513	0.48883	0.457073
ENSBTAG00000046607	-0.335335	0.716187	-0.306831	0.383988	-0.127682	0.9013	0.120319	0.932123	-0.209652	0.951648
ENSBTAG00000006784	0.162611	1	-0.144581	0.840854	-0.0374247	1	-0.859123	0.000864589	0.323201	0.70319
ENSBTAG00000006790	-0.140676	1	0.172483	0.829933	-0.296364	0.478922	-1.16362	0.000139231	-0.00526315	1
ENSBTAG00000006792	0.952699	0.0131013	0.632785	0.0634028	0.830675	0.00793232	0.966735	0.00174136	0.171968	1
ENSBTAG00000021924	0.014803	1	0.0910884	1	-3.58704	0.0452575	0.106804	1	-1.67259	0.77878
ENSBTAG00000005268	-0.504029	1	0.46707	0.99516	-0.152939	1	-3.2142	0.0993524	1.1641	0.799801
ENSBTAG00000032068	-0.735869	1	0.284193	1	0.331059	0.988302	0.957161	0.334808	0.209285	1
ENSBTAG00000032055	0.0274526	1	0.209039	0.569043	0.644652	0.00732199	0.524338	0.0411875	0.361629	0.589729
ENSBTAG00000008863	1.14424	6.82736e-08	2.16649	1.67539e-28	1.5614	9.44012e-16	1.02657	2.90937e-07	-0.00888	1
ENSBTAG00000008866	0.0173979	1	-0.145192	0.926594	-0.998646	0.00116446	-1.21251	8.21005e-05	0.220361	1
ENSBTAG00000008868	-0.212159	1	0.565369	0.307951	0.0846865	1	-0.667209	0.265484	0.444785	0.812766
ENSBTAG00000004079	0.251558	0.955664	1.08955	0.000170584	0.88263	0.00289449	1.14916	8.01675e-05	0.312974	0.799801
ENSBTAG00000005661	0.329929	0.392731	0.908965	4.60941e-07	0.307898	0.160058	0.335935	0.122848	-0.186122	0.835718
ENSBTAG00000031981	0.153294	1	-0.178824	0.699279	0.230013	0.510263	0.241193	0.497259	-0.223756	0.889786
ENSBTAG00000005663	0.144037	1	-0.0664447	1	0.475115	0.0677808	0.844499	0.000345411	-0.252673	0.799801
ENSBTAG00000039789	0.0888521	1	-0.279818	0.891134	0.0476964	1	-0.00177125	1	0.131929	1
ENSBTAG00000003754	0.224631	0.887467	-0.178794	0.683526	0.18589	0.641911	-0.177754	0.686714	-0.235517	0.834362
ENSBTAG00000005751	-0.369908	0.540187	-1.45447	4.47583e-10	-0.712608	0.00315141	-0.519587	0.0471575	0.119371	1
ENSBTAG00000006470	0.267029	0.9955	-0.630551	0.103106	-0.168329	0.898989	0.437726	0.307033	0.352888	0.799801
ENSBTAG00000021087	0.220235	1	0.995512	0.000424741	0.881845	0.00202554	0.704294	0.0202019	0.2421	0.923197
ENSBTAG00000013031	-0.278036	0.822614	-1.35155	3.89235e-08	-0.921599	0.000204712	-0.768578	0.00289149	0.272167	0.799801
ENSBTAG00000013032	0.00887619	1	-0.151461	0.559135	-0.0602291	1	-0.0757887	0.954507	0.166749	0.832911
ENSBTAG00000011439	0.213229	1	0.0923643	1	-0.408932	0.973829	-0.72785	0.70837	0.242161	1
ENSBTAG00000046363	0.532869	1	1.78342	0.0113859	-0.17969	1	0.415229	0.871684	0.00259328	1
ENSBTAG00000004692	-0.267606	1	-0.800287	0.208114	-1.51213	0.00717781	-0.985962	0.0977471	-3.38687	2.28467e-05
ENSBTAG00000038155	0.809362	1	0.879902	0.852319	-1.90798	0.428029	1.123	0.668414	0.0063672	1
ENSBTAG00000024582	-1.90724	0.822614	0.880614	0.852319	0.650898	0.977615	-1.90724	0.439497	-1.90724	0.799801
ENSBTAG00000005697	0.142117	1	0.0372433	1	-1.045	0.187356	0.311567	0.903994	-0.838712	0.751152
ENSBTAG00000032894	0	1	0	1	-5.12548e-15	1	0	1	0	1
ENSBTAG00000047222	1.92054	0.822614	0	1	1.77734	0.478922	0	1	0	1
ENSBTAG00000045199	0	1	0	1	-5.12548e-15	1	0	1	0	1
ENSBTAG00000045661	-1.75978	0.0207452	-1.74098	0.00358393	-0.932406	0.168421	-2.17052	0.000282098	-2.02857	0.011787
ENSBTAG00000004926	-0.0149735	1	0.979922	0.00405488	1.68341	5.58226e-08	1.08709	0.00118337	-0.186645	1
ENSBTAG00000025564	0.309717	0.706417	0.501913	0.0520593	0.443544	0.0967878	0.315102	0.307033	-0.110358	1
ENSBTAG00000033891	0.604886	0.25764	2.43642	8.51278e-17	2.66089	1.03903e-19	1.91687	5.49663e-11	0.318156	0.799801
ENSBTAG00000004930	-0.500773	0.161307	0.443749	0.0600892	0.501763	0.026835	0.121226	0.855781	-0.336093	0.600586
ENSBTAG00000004931	0.0803368	1	1.16295	1.62191e-06	0.839754	0.000791752	0.0130958	1	0.0364819	1
ENSBTAG00000031697	-0.209564	1	-0.404488	0.326419	-0.568794	0.112431	-0.139413	0.954545	-0.157972	1
ENSBTAG00000004933	0.0133257	1	-0.144846	0.651949	-0.177989	0.500278	-0.371813	0.0729397	0.112006	1
ENSBTAG00000043867	0	1	0	1	-5.12548e-15	1	0	1	0	1
ENSBTAG00000004934	0.155905	1	0.8119	5.51276e-05	0.71556	0.000429429	0.593786	0.00525592	-0.2874	0.65095
ENSBTAG00000047908	-1.39222	0.110208	-1.12154	0.0769018	-0.845337	0.212352	-2.02928	0.000723531	-1.79401	0.0376647
ENSBTAG00000046912	-0.909048	0.375037	-1.07842	0.0528737	-0.502349	0.472008	-2.15154	7.15798e-05	-1.88265	0.010123
ENSBTAG00000044296	0	1	0	1	-5.12548e-15	1	0	1	0	1
ENSBTAG00000045980	0.429758	0.233254	1.30661	5.00021e-11	1.05158	1.44814e-07	0.913302	8.08065e-06	0.0145305	1
ENSBTAG00000005547	-0.327245	0.645187	0.29276	0.329669	0.785537	0.00041436	0.744247	0.00110153	-0.649687	0.094164
ENSBTAG00000005550	-0.277935	0.822614	-1.31969	5.88256e-08	-0.275675	0.408363	0.0185119	1	-0.154162	1
ENSBTAG00000043035	0	1	1.98362	0.443221	2.55695	0.254419	1.75993	0.497259	2.70658	0.600586
ENSBTAG00000029512	-0.912582	0.886338	-2.5361	0.0610158	-0.799939	0.568907	-1.9917	0.106398	-0.932019	0.841632
ENSBTAG00000015200	-0.095254	1	-1.18957	0.00493388	-1.20833	0.00407135	-0.405297	0.497259	-0.374588	0.886343
ENSBTAG00000015202	-0.108161	1	-0.663282	0.00441961	-1.13729	2.71398e-07	-1.28063	8.79693e-09	-0.311721	0.655347
ENSBTAG00000004780	-0.999767	0.274392	-1.9847	0.000231755	-1.82298	0.00049763	-2.35405	1.24189e-05	-0.482067	0.838851
ENSBTAG00000014792	0.179666	0.94375	0.146044	0.722951	0.634464	0.00202258	0.29728	0.247685	-0.2872	0.658209
ENSBTAG00000014312	1.36669	0.356954	2.82743	0.000111636	1.39268	0.0939686	0.241902	1	-0.569672	1
ENSBTAG00000001539	2.07972	7.87096e-14	3.44575	8.51373e-36	2.53283	3.32479e-21	1.24137	5.95341e-06	-0.165058	1
ENSBTAG00000020281	0.224226	1	0.3163	0.498326	0.408286	0.324087	0.606986	0.0975559	-0.119112	1
ENSBTAG00000044049	0.0942441	1	-0.79236	0.00198061	-1.81292	1.05985e-13	-2.0734	3.24747e-17	0.0472903	1
ENSBTAG00000011494	0.1468	1	-0.425553	0.180021	-1.35675	1.75313e-07	-1.24388	2.46932e-06	0.492016	0.426473
ENSBTAG00000010103	-0.176294	1	-0.124651	0.946265	0.17269	0.77421	0.0347809	1	-0.292281	0.799801
ENSBTAG00000046184	0	1	0	1	-5.12548e-15	1	0	1	0	1
ENSBTAG00000011225	-0.125295	1	-0.417917	0.0672109	-0.0515123	1	-0.0202851	1	-0.190341	0.884611
ENSBTAG00000031707	0.0718643	1	0.0852864	1	-0.146519	1	0.249856	0.879156	-0.344056	1
ENSBTAG00000003043	0.878365	0.00426841	1.31043	8.29894e-08	1.08246	1.14983e-05	0.430812	0.161138	-0.489683	0.434191
ENSBTAG00000021944	-0.0911518	1	-0.113111	0.877245	-0.272761	0.314296	-0.168349	0.650492	-0.517029	0.157704
ENSBTAG00000021945	-0.0320093	1	0.181973	0.725388	0.453934	0.125897	0.694628	0.0109155	-0.32494	0.752699
ENSBTAG00000001423	-2.7057	0.575991	0.082718	1	-2.7057	0.198567	-0.939705	0.805852	-2.7057	0.600586
ENSBTAG00000006703	-0.731315	0.26763	-0.780316	0.0536025	-0.369149	0.462955	-0.494321	0.277362	-0.567804	0.576621
ENSBTAG00000008411	0.707233	0.0235607	0.807271	0.000736876	0.172335	0.70397	-0.173846	0.712188	-0.49979	0.309175
ENSBTAG00000007638	0.0968186	1	-0.952153	0.0257629	-3.76115	5.90383e-15	-4.53819	5.51465e-18	0.089332	1
ENSBTAG00000011037	0.527904	0.356843	0.252135	0.578061	-0.286183	0.483197	0.452205	0.195248	0.33048	0.799801
ENSBTAG00000015806	-0.329262	0.760316	-1.81641	3.71292e-12	-1.37485	1.20889e-07	-0.619456	0.0329735	-0.181884	1
ENSBTAG00000015808	-0.289615	0.829373	-1.28844	3.67959e-06	-0.142013	0.896914	-0.0289967	1	0.234443	0.935024
ENSBTAG00000043656	0	1	0	1	-5.12548e-15	1	0	1	0	1
ENSBTAG00000017641	0	1	0	1	-5.12548e-15	1	0	1	0	1
ENSBTAG00000014493	-0.280052	0.765335	-1.73908	4.23543e-15	-0.875441	0.000100247	-1.06697	2.01688e-06	-0.332043	0.604902
ENSBTAG00000039462	0.022351	1	-0.734626	0.159038	-0.544943	0.337634	-1.01314	0.0376413	-1.11292	0.152682
ENSBTAG00000016823	0.343606	0.655852	0.748906	0.0030971	0.8739	0.000360704	0.780363	0.00209744	0.038096	1
ENSBTAG00000016822	0.135134	1	0.264528	0.384373	0.00289377	1	-0.117807	0.887903	0.382601	0.480787
ENSBTAG00000016821	0.250543	1	0.108326	1	-0.569057	0.354973	-0.809901	0.150272	0.139624	1
ENSBTAG00000002014	0.35477	0.447101	0.259462	0.354831	0.528349	0.0166196	0.636641	0.00341343	-0.00382433	1
ENSBTAG00000043013	0	1	0	1	-5.12548e-15	1	0	1	0	1
ENSBTAG00000002012	-0.0888126	1	-0.45952	0.0484693	-0.467214	0.0434055	-0.339446	0.192343	-0.258667	0.778685
ENSBTAG00000011820	0.266676	1	-0.495212	0.405777	-2.11281	1.53113e-06	-2.36119	1.24491e-07	0.438554	0.807437
ENSBTAG00000019474	0.165878	1	-0.385765	0.106391	-0.303436	0.2398	-0.251222	0.38587	0.268593	0.733023
ENSBTAG00000044583	0	1	0	1	-5.12548e-15	1	0	1	0	1
ENSBTAG00000008807	-1.84818	0.00372689	-2.33523	3.38493e-05	-1.27845	0.0111368	-1.57746	0.00219678	-1.01948	0.297239
ENSBTAG00000008805	-0.117316	1	-0.951901	6.01245e-05	-0.626254	0.0112382	-0.430612	0.117732	-0.295774	0.759909
ENSBTAG00000019390	0.18383	1	-0.302749	1	0.266129	1	0.354018	0.956043	-0.942369	0.844675
ENSBTAG00000010641	0.295528	1	0.15981	1	-0.440437	0.551585	0.315987	0.73878	-0.233721	1
ENSBTAG00000011146	0.161717	1	0.408379	0.0668089	0.0281482	1	0.434329	0.0520656	-0.640077	0.0297226
ENSBTAG00000012898	-0.633308	0.239075	-0.504256	0.164672	-1.56451	3.17002e-07	-1.47872	1.74369e-06	-0.567214	0.429022
ENSBTAG00000017373	0.0497307	1	-0.505218	0.0547421	0.0977285	0.983082	0.451271	0.0962789	-0.152307	1
ENSBTAG00000005373	-0.256591	0.886538	-0.895093	0.000979038	-1.31063	5.99964e-07	-1.09924	4.32713e-05	0.306209	0.799801
ENSBTAG00000003667	-0.110555	1	-0.543315	0.193557	-1.83525	2.46105e-07	-1.0326	0.00470236	-0.400673	0.799801
ENSBTAG00000030049	0	1	0	1	-5.12548e-15	1	0	1	0	1
ENSBTAG00000020814	6.57608	4.77618e-06	3.69527	0.00650592	2.50473	0.0998818	5.8154	9.6319e-06	0.491694	1
ENSBTAG00000042813	0	1	0	1	-5.12548e-15	1	0	1	0	1
ENSBTAG00000042731	0	1	0	1	-5.12548e-15	1	0	1	0	1
ENSBTAG00000010952	-1.2608	0.258747	-3.10328	6.30354e-05	-5.00218	5.31761e-08	-3.08868	3.13732e-05	0.672136	0.762655
ENSBTAG00000038920	-0.12683	1	-1.20997	4.17427e-09	-1.18832	5.58687e-09	-0.599657	0.00640369	-0.242262	0.799801
ENSBTAG00000015904	0.238702	0.85649	-0.903565	0.000211866	-1.45543	8.93741e-10	-0.221829	0.547175	0.0170841	1
ENSBTAG00000005328	0.327012	0.718763	-0.302337	0.382673	0.281995	0.425273	0.192073	0.681009	0.0767766	1
ENSBTAG00000009615	1.04469	8.93321e-07	3.00946	4.02263e-51	2.89365	4.15899e-48	2.50197	3.89833e-37	-0.289813	0.624438
ENSBTAG00000019114	0	1	3.30008	0.102627	-5.12548e-15	1	2.52766	0.271022	1.91416	0.799801
ENSBTAG00000013493	0.0873328	1	0.315708	0.440257	0.612914	0.0463738	0.564052	0.0803736	-0.509009	0.47327
ENSBTAG00000010298	0.116442	1	0.62336	0.00953083	0.504994	0.0438262	0.343477	0.235053	-0.138995	1
ENSBTAG00000043816	0	1	0	1	-5.12548e-15	1	0	1	0	1
ENSBTAG00000009443	3.10696	0.000116009	5.14818	1.09154e-18	3.45419	2.72976e-07	3.79949	5.16124e-09	2.15563	0.10432
ENSBTAG00000014699	-0.450431	0.886538	-0.308553	0.764717	-1.09773	0.0368284	-1.40237	0.00798944	-0.193854	1
ENSBTAG00000021538	0.133215	1	0.271426	0.411748	0.69354	0.0041776	0.872181	0.000254688	-0.112566	1
ENSBTAG00000005269	0.138132	1	0.0136245	1	-0.964663	0.191653	-0.507074	0.600531	-0.224172	1
ENSBTAG00000014181	-0.037476	1	0.255746	0.420628	0.392541	0.13235	0.129839	0.847513	-0.0560591	1
ENSBTAG00000011319	0.115131	1	0.0523331	1	-0.0249961	1	-0.38749	0.0858312	-0.150179	0.992277
ENSBTAG00000012391	0.355471	0.904789	-0.586807	0.217523	-0.117977	1	0.865882	0.0352862	0.0144421	1
ENSBTAG00000043145	0	1	0	1	-5.12548e-15	1	0	1	0	1
ENSBTAG00000005481	0.101025	1	0.333647	0.397591	0.493351	0.135519	0.351266	0.366336	0.25076	0.911408
ENSBTAG00000005479	-0.246729	0.870149	-0.711962	0.00589453	-1.40702	7.04358e-09	-2.01413	1.60523e-16	-0.281195	0.799801
ENSBTAG00000037226	0	1	0	1	-5.12548e-15	1	0	1	0	1
ENSBTAG00000044518	0	1	0	1	-5.12548e-15	1	0	1	0	1
ENSBTAG00000011764	0	1	0	1	-5.12548e-15	1	0	1	0	1
ENSBTAG00000043926	0	1	0	1	-5.12548e-15	1	0	1	0	1
ENSBTAG00000042541	0	1	0	1	-5.12548e-15	1	0	1	0	1
ENSBTAG00000013452	-0.134727	1	-0.926655	1.92268e-05	-2.40128	4.31744e-29	-2.96408	1.10065e-41	0.225695	0.812148
ENSBTAG00000010119	0.034697	1	-0.0454037	1	-0.829033	0.0213797	0.0427369	1	0.046699	1
ENSBTAG00000043491	0	1	0	1	-5.12548e-15	1	0	1	0	1
ENSBTAG00000040384	0.14073	1	0.338506	0.485321	0.279313	0.616532	0.438207	0.3264	-0.0141449	1
ENSBTAG00000045089	0	1	0	1	-5.12548e-15	1	0	1	0	1
ENSBTAG00000002194	0.294331	0.822614	0.848845	0.00200458	0.286703	0.454962	-0.203503	0.697168	0.190826	1
ENSBTAG00000008575	0.262979	1	1.30201	0.00115807	0.710051	0.114588	0.264589	0.759543	0.581051	0.600586
ENSBTAG00000002586	0.0907549	1	0.725609	0.00037854	0.106063	0.889593	-0.249292	0.37674	-0.249331	0.778766
ENSBTAG00000043372	0	1	0	1	-5.12548e-15	1	0	1	0	1
ENSBTAG00000039235	-0.871091	1	-3.58142	0.0670916	-3.58142	0.0456944	-3.58142	0.0493681	-3.58142	0.309175
ENSBTAG00000001486	0.113485	1	-0.161115	0.728013	0.51644	0.0332415	0.270009	0.391006	-0.0499847	1
ENSBTAG00000000271	0.0341222	1	-0.88643	0.0627788	-0.746551	0.125119	-0.77411	0.116376	-0.522999	0.768463
ENSBTAG00000031433	-0.0669181	1	-1.07411	0.000257715	-1.43597	5.82289e-07	-1.28342	9.13237e-06	-0.46053	0.531641
ENSBTAG00000000565	-0.249359	0.916558	-2.47936	1.91626e-19	-1.46515	3.38462e-08	-0.894781	0.00129417	-0.450531	0.508394
ENSBTAG00000031396	1.62636	4.919e-06	3.07221	3.23732e-21	2.15186	1.81311e-11	2.29147	1.16694e-12	0.269131	0.968758
ENSBTAG00000013793	0.333045	0.959411	0.334731	0.5975	-0.161734	0.984812	0.222177	0.849138	-0.219998	1
ENSBTAG00000005848	0.0262546	1	0.537068	0.749393	0.270376	1	0.84761	0.413161	-0.597375	1
ENSBTAG00000009151	-0.0526848	1	-0.875869	0.0523477	0.0515529	1	1.0331	0.00943385	1.0326	0.0856756
ENSBTAG00000031388	0.601845	0.764785	-0.144415	1	0.331638	0.745026	0.51604	0.459919	0.514789	0.799801
ENSBTAG00000012741	0.267953	0.828913	0.366975	0.253295	0.570196	0.0412557	1.14989	6.81683e-06	0.472527	0.434191
ENSBTAG00000030014	0	1	0	1	-5.12548e-15	1	0	1	0	1
ENSBTAG00000012740	-0.0872943	1	-0.204067	0.561714	-0.225007	0.483104	-0.0296248	1	-0.285873	0.75347
ENSBTAG00000038259	0	1	0	1	1.78221	0.478922	2.52898	0.271017	0	1
ENSBTAG00000012408	1.21265	0.00671771	3.51659	3.86212e-28	2.62238	4.63653e-16	1.9944	2.80907e-09	0.607229	0.558374
ENSBTAG00000001342	0.151588	1	1.76672	3.24486e-19	1.67506	1.37003e-17	0.955027	2.60526e-06	-0.536316	0.128848
ENSBTAG00000045196	0	1	0	1	-5.12548e-15	1	0	1	0	1
ENSBTAG00000025522	0.11069	1	-0.204482	1	-0.109745	1	0.535708	0.497259	-0.913019	0.590478
ENSBTAG00000021876	-0.306498	1	-1.32945	0.0209771	-3.28132	1.02646e-07	-2.04926	0.000292966	-0.29894	1
ENSBTAG00000046311	-0.158898	1	0.193109	0.853627	0.0883673	1	0.0398826	1	-0.522708	0.625092
ENSBTAG00000046470	-0.566179	0.62127	-1.98395	1.16337e-06	-1.3329	0.00116053	-0.260056	0.778406	0.827975	0.309175
ENSBTAG00000024958	-0.758003	0.014891	-3.22759	3.65086e-39	-3.44378	6.04555e-44	-2.92174	2.58757e-33	-0.708831	0.0564245
ENSBTAG00000011022	0.223613	0.822614	0.695458	0.000411276	0.695347	0.000377756	0.758173	0.00011327	-0.227379	0.799801
ENSBTAG00000006489	0.138458	1	0.405108	0.417555	0.0997467	1	0.345301	0.510812	-0.220565	1
ENSBTAG00000044748	0	1	0	1	-5.12548e-15	1	0	1	0	1
ENSBTAG00000003763	0.116626	1	-2.39246	1.58934e-12	-2.68083	1.98035e-15	-1.73766	1.15886e-07	-0.095413	1
ENSBTAG00000003762	0.345116	0.931771	-0.325084	0.635983	0.242446	0.784297	0.00138011	1	-0.126987	1
ENSBTAG00000005429	1.92066	0.822614	0	1	3.05918	0.1358	2.53495	0.271017	1.91432	0.799801
ENSBTAG00000042528	0	1	0	1	-5.12548e-15	1	0	1	0	1
ENSBTAG00000005865	-0.266006	0.822614	-1.32124	1.01514e-07	-0.402755	0.182141	0.0734753	1	0.499535	0.352321
ENSBTAG00000013830	-0.109442	1	-0.0052669	1	0.44816	0.0511855	0.360236	0.150858	0.00934297	1
ENSBTAG00000019601	0.168524	1	0.807714	0.0438291	0.637022	0.135578	0.944483	0.01605	0.118726	1
ENSBTAG00000047868	0	1	0	1	-5.12548e-15	1	0	1	0	1
ENSBTAG00000014011	-1.30245	0.245187	-1.62777	0.0222524	-1.18082	0.0857015	-0.896062	0.220743	-0.356984	1
ENSBTAG00000017683	-0.785977	0.23697	1.55875	2.64908e-06	1.97448	9.01621e-10	0.363007	0.484377	-0.491161	0.711531
ENSBTAG00000017677	0.0357962	1	1.40045	0.0565892	1.63052	0.0154159	0.373094	0.901819	-0.447715	1
ENSBTAG00000000737	1.15692	0.24451	3.46108	4.96599e-10	1.71719	0.00266893	2.31719	3.7915e-05	0.437364	0.992715
ENSBTAG00000002576	0.916298	0.582162	1.28496	0.0548177	0.997621	0.168815	0.56369	0.583075	0.3843	1
ENSBTAG00000014890	-0.659934	1	-0.581603	0.885247	0.289309	1	-0.851974	0.664123	0.833814	0.87232
ENSBTAG00000010472	1.85858	0.048706	5.65472	1.74972e-22	5.90367	1.76655e-24	4.85047	5.47182e-17	1.85151	0.0865613
ENSBTAG00000013616	0.105344	1	1.02111	0.000210793	1.31294	1.00184e-06	0.920559	0.00112446	-0.117999	1
ENSBTAG00000011831	0.297501	0.813528	0.210727	0.623689	0.247537	0.503527	0.699252	0.00960074	0.684864	0.095992
ENSBTAG00000031165	0.373172	0.375037	1.09568	3.83572e-08	1.31446	2.44267e-11	1.89566	6.95859e-22	-0.0183139	1
ENSBTAG00000044670	0	1	1.98505	0.443221	-5.12548e-15	1	0	1	1.91442	0.799801
ENSBTAG00000011929	0.355347	0.969363	2.52447	2.58091e-11	1.13774	0.00630961	0.48107	0.412556	-0.366925	0.946739
ENSBTAG00000045682	0	1	0	1	-5.12548e-15	1	0	1	0	1
ENSBTAG00000045913	0	1	0	1	-5.12548e-15	1	0	1	0	1
ENSBTAG00000011916	0.199816	0.889403	0.275531	0.303668	0.35069	0.149692	0.372029	0.128123	-0.0117102	1
ENSBTAG00000022801	-0.331891	0.705387	-0.162542	0.783692	-0.0268737	1	-0.714037	0.00756172	-0.155139	1
ENSBTAG00000009911	0.30516	0.870149	-1.35163	0.000132141	-2.0703	6.63981e-09	-2.99899	2.66483e-14	0.980815	0.0197722
ENSBTAG00000045591	-0.673839	1	-1.90035	0.255188	-1.3369	0.411868	-1.35396	0.414242	-3.88396	0.206419
ENSBTAG00000045634	-3.21409	0.375037	-1.23103	0.610965	-1.43675	0.478922	-1.45297	0.4943	-3.21409	0.434191
ENSBTAG00000004303	-0.150834	1	-0.997213	6.10952e-05	-2.22467	8.18618e-20	-3.39042	1.63652e-40	0.228276	0.895856
ENSBTAG00000011936	-0.218147	1	-0.731988	0.0491583	-0.146683	0.951934	-0.147507	0.953189	-0.487723	0.60743
ENSBTAG00000046224	0	1	0	1	-5.12548e-15	1	0	1	0	1
ENSBTAG00000006201	-0.136009	1	-0.92402	0.000678704	0.212848	0.60868	0.0586435	1	-0.0642197	1
ENSBTAG00000004013	-0.264061	1	-1.52273	0.159671	-0.234978	1	-0.109311	1	0.114544	1
ENSBTAG00000004011	0.164319	1	0.109258	1	0.00379859	1	-0.00642414	1	0.0415796	1
ENSBTAG00000013425	0.167036	1	0.450818	0.201448	0.100881	1	-0.300128	0.497259	-0.573796	0.424623
ENSBTAG00000046553	-0.263716	1	-0.748691	0.0425018	-0.47778	0.253769	0.209232	0.801943	0.429014	0.733023
ENSBTAG00000046376	0	1	1.98363	0.443221	-5.12548e-15	1	0	1	0	1
ENSBTAG00000005217	-0.190259	1	0.141562	0.850188	0.301276	0.358086	0.456737	0.110118	-0.461837	0.421723
ENSBTAG00000027764	-0.110743	1	-1.75072	4.22312e-12	-2.37192	1.15072e-20	-2.18563	7.24814e-18	-0.242515	0.864933
ENSBTAG00000022583	0.515655	1	-0.715445	0.944783	-0.14238	1	-0.93938	0.805852	0.524315	1
ENSBTAG00000011661	0.0310872	1	0.176982	0.957306	0.751346	0.0748535	1.06009	0.00687621	0.0870194	1
ENSBTAG00000002278	0.10036	1	-0.343875	0.279636	-0.0678983	1	0.252362	0.492245	0.0745527	1
ENSBTAG00000011998	-0.331099	0.822614	-0.842121	0.00676088	-1.07002	0.000356498	-1.00176	0.00108584	-0.583666	0.359469
ENSBTAG00000042771	0	1	0	1	-5.12548e-15	1	0	1	0	1
ENSBTAG00000010145	-0.905627	0.959935	0.490626	0.857294	-1.57682	0.262954	-0.194636	1	-0.909377	0.923275
ENSBTAG00000045847	0	1	0	1	-5.12548e-15	1	0	1	0	1
ENSBTAG00000008771	-0.0601227	1	-0.994672	0.00934747	0.665916	0.0755743	1.41217	1.84508e-05	0.0158146	1
ENSBTAG00000004854	-0.504054	0.202358	-1.65251	2.97788e-12	-0.613832	0.0117263	0.0674104	1	-0.934261	0.00207116
ENSBTAG00000016800	0.0882824	1	0.332939	0.482275	0.955893	0.00345351	0.31771	0.515157	0.0698063	1
ENSBTAG00000006267	0	1	1.98307	0.443221	-5.12548e-15	1	0	1	0	1
ENSBTAG00000019879	1.91912	0.822614	0	1	-5.12548e-15	1	0	1	0	1
ENSBTAG00000036982	0	1	0	1	-5.12548e-15	1	0	1	0	1
ENSBTAG00000010365	0.114306	1	0.428032	0.143037	0.121264	0.92223	-0.0660283	1	-0.0304119	1
ENSBTAG00000012250	0.0276176	1	-0.126253	0.886357	0.0231476	1	0.333979	0.271624	0.0301969	1
ENSBTAG00000021019	-0.114729	1	-1.17585	0.00998981	-0.406485	0.499916	0.431837	0.468986	0.338276	0.946045
ENSBTAG00000004558	0.163685	1	0.513921	0.380984	-0.0149705	1	-0.0694409	1	-0.718098	0.525397
ENSBTAG00000036401	0	1	0	1	-5.12548e-15	1	0	1	0	1
ENSBTAG00000018279	-0.333348	0.575991	-0.3634	0.16411	-0.746766	0.000806311	-0.438796	0.0800665	-0.290968	0.707947
ENSBTAG00000005586	-0.0801855	1	-1.09803	0.00748007	-1.73665	9.97471e-06	-1.81916	4.72267e-06	-0.246066	1
ENSBTAG00000027251	1.4395	0.75054	-2.69976	0.242135	-2.69976	0.198567	-2.69976	0.205259	0.547464	1
ENSBTAG00000016327	-0.32167	1	0.754342	0.279605	0.578805	0.455196	-0.52829	0.609342	-0.236963	1
ENSBTAG00000044398	0	1	0	1	-5.12548e-15	1	0	1	3.21387	0.434191
ENSBTAG00000020934	-0.614216	0.0901123	-2.2841	6.86416e-21	-2.30519	1.39966e-21	-1.406	4.9222e-09	-0.0344764	1
ENSBTAG00000016246	-0.691301	0.92244	-1.70323	0.0691744	-0.679462	0.540695	0.683311	0.492878	-0.25295	1
ENSBTAG00000016242	-1.15257	0.882074	-1.59404	0.340147	-0.924347	0.625414	1.02349	0.458938	-4.37861	0.131914
ENSBTAG00000016239	-1.22638	0.918249	-1.59505	0.389199	-0.55722	0.970635	1.35546	0.467775	-0.863112	1
ENSBTAG00000016234	-1.48729	0.741462	-2.09204	0.132002	-1.38971	0.376029	1.12599	0.501546	-0.107899	1
ENSBTAG00000025496	-0.172131	1	-0.637055	0.00735494	-1.66412	5.26251e-14	-2.25288	7.1936e-24	-0.0571693	1
ENSBTAG00000038327	-0.114256	1	-2.6216	3.0509e-05	-2.12981	0.00020504	-0.635677	0.342849	0.424886	0.90046
ENSBTAG00000047170	0	1	0	1	-5.12548e-15	1	0	1	0	1
ENSBTAG00000014501	0.64285	0.0108525	0.480493	0.0248875	-0.0987505	0.914489	-0.140345	0.739898	-0.143414	1
ENSBTAG00000037199	0	1	0	1	-5.12548e-15	1	0	1	0	1
ENSBTAG00000019924	-0.00624345	1	-0.294165	0.449886	0.782137	0.00406411	0.843512	0.00207764	-0.143723	1
ENSBTAG00000044557	0	1	0	1	-5.12548e-15	1	0	1	0	1
ENSBTAG00000044632	0	1	0	1	-5.12548e-15	1	0	1	0	1
ENSBTAG00000043487	0	1	0	1	-5.12548e-15	1	0	1	0	1
ENSBTAG00000042311	0	1	0	1	-5.12548e-15	1	0	1	0	1
ENSBTAG00000047239	0	1	0	1	-5.12548e-15	1	0	1	0	1
ENSBTAG00000003835	0.401289	0.783283	-1.88937	3.67765e-08	-1.42132	2.82417e-05	-1.39262	5.24959e-05	-0.157578	1
ENSBTAG00000019496	0.1782	1	1.90256	1.20238e-07	1.56235	1.54801e-05	0.641951	0.144638	-0.487535	0.746531
ENSBTAG00000019500	0.0182588	1	1.01556	2.62235e-06	1.41283	2.69882e-11	0.88196	6.57504e-05	-0.333226	0.600586
ENSBTAG00000025311	-0.0354349	1	0.631091	0.0389489	0.668389	0.0265764	0.702039	0.0212936	-0.619893	0.263238
ENSBTAG00000017141	-0.715612	0.0101127	-0.437883	0.0760386	0.297404	0.279569	-0.011553	1	-0.788731	0.00910012
ENSBTAG00000044921	0	1	0	1	-5.12548e-15	1	1.76596	0.497259	1.92563	0.799801
ENSBTAG00000001468	1.68365	4.91148e-10	2.49805	2.71188e-22	1.91165	5.70482e-14	0.843758	0.00203152	0.17506	1
ENSBTAG00000040151	1.38468	3.08492e-05	2.8292	5.45357e-21	2.41463	4.09311e-16	1.56427	1.75013e-07	-0.240763	0.969964
ENSBTAG00000019120	0.0175538	1	1.21005	2.8248e-06	1.63011	5.26327e-11	1.17999	5.30579e-06	-0.742128	0.138512
ENSBTAG00000021988	0.149155	1	1.78334	2.21002e-12	1.54046	1.30761e-09	1.26291	1.24513e-06	-0.0670587	1
ENSBTAG00000021986	0.569123	0.0715347	1.76876	3.34898e-17	1.24098	3.63279e-09	0.559718	0.0169216	-0.161262	1
ENSBTAG00000002326	0.305213	1	-0.446435	0.537631	-0.166999	1	0.61067	0.317278	-0.407444	0.926508
ENSBTAG00000002331	0.2691	1	-0.483989	0.609231	-0.391452	0.72572	-0.684926	0.38633	-1.07548	0.434936
ENSBTAG00000024206	1.68814	0.771184	0.876025	0.853084	2.60134	0.0450757	-1.91376	0.439497	0.000756335	1
ENSBTAG00000020533	0.035595	1	0.457084	0.102299	0.254926	0.469845	0.176946	0.720559	0.111393	1
ENSBTAG00000010795	-0.243917	0.961244	-0.219769	0.671002	0.389578	0.274679	-0.406809	0.265775	0.245645	0.918843
ENSBTAG00000018277	-1.90726	0.822614	0.0758083	1	-1.90726	0.428029	0.620608	0.99441	-1.90726	0.799801
ENSBTAG00000047067	0	1	0	1	-5.12548e-15	1	0	1	0	1
ENSBTAG00000017713	0.246358	0.732217	0.988987	1.03094e-07	1.64505	1.63058e-19	1.52871	6.59633e-17	-0.498965	0.124088
ENSBTAG00000045339	0	1	0	1	-5.12548e-15	1	0	1	0	1
ENSBTAG00000005141	-0.111582	1	-0.941244	0.0910671	-0.941909	0.0854552	-0.0590388	1	0.110197	1
ENSBTAG00000030881	0.219385	0.777824	0.580253	0.00152436	0.680491	0.000136018	0.0635264	1	-0.0161957	1
ENSBTAG00000042081	0	1	1.98307	0.443221	1.78284	0.478922	0	1	0	1
ENSBTAG00000014741	1.91912	0.822614	0	1	-5.12548e-15	1	0	1	0	1
ENSBTAG00000013042	0.297079	0.583021	0.954432	1.23917e-06	0.811872	4.34751e-05	0.679862	0.00098451	-0.296415	0.617723
ENSBTAG00000013043	0.0749334	1	0.799738	0.00388059	0.562868	0.0576926	0.430328	0.193607	0.136702	1
ENSBTAG00000043327	-0.502228	1	0.772842	0.728545	-0.148068	1	-0.67269	0.889729	1.4908	0.600586
ENSBTAG00000012998	-0.413446	0.572216	-0.440998	0.169459	-0.00354518	1	0.151527	0.853971	-0.0283857	1
ENSBTAG00000009862	-0.0112443	1	-0.809066	0.0396231	-0.734958	0.0651402	0.498579	0.271017	0.22355	1
ENSBTAG00000044706	0	1	0	1	-5.12548e-15	1	0	1	0	1
ENSBTAG00000006341	-0.626779	1	-0.538078	0.853223	-1.95814	0.124367	-0.38096	0.978547	-0.195356	1
ENSBTAG00000044829	0	1	0	1	-5.12548e-15	1	0	1	0	1
ENSBTAG00000036635	0	1	0	1	-5.12548e-15	1	0	1	0	1
ENSBTAG00000020880	-0.0787297	1	-0.560561	0.16412	-0.627571	0.103851	-0.670158	0.0838292	-0.138459	1
ENSBTAG00000045091	0	1	0	1	-5.12548e-15	1	0	1	0	1
ENSBTAG00000014392	-0.00387135	1	-0.434843	0.0324638	-0.401288	0.0516203	-0.142554	0.68557	-0.149943	0.968533
ENSBTAG00000002808	0.0294046	1	0.842939	8.3676e-06	0.609293	0.00181572	0.364538	0.101583	-0.400912	0.309661
ENSBTAG00000018898	0.050963	1	0.0995546	0.995783	0.10459	0.975063	0.435076	0.129586	0.0478738	1
ENSBTAG00000010503	-0.0535032	1	0.638274	0.0196821	1.01132	6.8534e-05	0.916819	0.000440718	-0.196085	0.999862
ENSBTAG00000004631	0.0800387	1	-0.936289	4.71389e-05	-0.428193	0.0952661	-0.0528784	1	-0.0276002	1
ENSBTAG00000043611	0	1	0	1	-5.12548e-15	1	0	1	0	1
ENSBTAG00000019421	-1.23257	0.229729	-1.2436	0.05728	-1.47247	0.0179701	-0.654495	0.39333	-0.287229	1
ENSBTAG00000045799	-1.90796	0.822614	0.0756734	1	-1.90796	0.428029	0.619909	0.99441	-1.90796	0.799801
ENSBTAG00000005984	0.41031	0.474792	-0.709779	0.00614169	-1.26619	2.25847e-07	-0.858074	0.000802257	0.345978	0.652589
ENSBTAG00000045329	0	1	0	1	-5.12548e-15	1	0	1	0	1
ENSBTAG00000042389	0	1	0	1	-5.12548e-15	1	0	1	0	1
ENSBTAG00000003370	-0.0896343	1	-0.290404	0.988172	-0.158983	1	-1.44697	0.106647	-0.469444	1
ENSBTAG00000030824	-0.0849891	1	-0.722135	0.00345276	-0.447745	0.0918123	-0.609923	0.0158747	0.353704	0.598366
ENSBTAG00000003371	-0.379929	0.613214	-0.954621	0.00040357	-0.237688	0.56186	-0.062636	1	-0.174225	1
ENSBTAG00000011448	-0.788076	0.348589	-0.632114	0.218757	-1.12767	0.0114168	-1.43497	0.00134489	0.118656	1
ENSBTAG00000011451	0.136519	1	-0.296526	0.387449	-0.0903123	1	-0.0448546	1	-0.133114	1
ENSBTAG00000040564	-0.145004	1	-0.32844	0.325444	-0.482727	0.0950821	-0.336804	0.316605	-0.406782	0.559383
ENSBTAG00000003090	-0.689748	0.822614	-2.41406	0.00335561	-2.37317	0.00215784	-1.47363	0.0494541	-1.24011	0.434191
ENSBTAG00000014096	-0.115311	1	-1.76603	8.31611e-09	-0.674145	0.035657	0.14298	0.923198	-0.117798	1
ENSBTAG00000020729	-0.252043	0.756476	-0.72837	0.000303098	-1.57004	4.59143e-16	-2.18048	6.91126e-29	-0.143033	1
ENSBTAG00000018127	-0.247846	0.730846	-1.21629	8.99187e-11	-1.45003	6.56503e-15	-0.893839	2.90484e-06	0.0896513	1
ENSBTAG00000014657	0.0112393	1	0.595062	0.946509	0.348994	1	0.686079	0.861584	-0.792671	1
ENSBTAG00000013035	0	1	2.78927	0.210447	-5.12548e-15	1	3.02506	0.149927	0	1
ENSBTAG00000012139	1.37338	0.1521	0.193097	1	0.844125	0.280805	1.70491	0.00441148	0.439662	1
ENSBTAG00000046309	-3.87499	0.145255	-1.0857	0.555235	-0.825781	0.675799	-2.11397	0.18113	-1.15658	0.846216
ENSBTAG00000030801	-0.0338718	1	0.0172464	1	0.0853403	1	-0.266782	0.397709	-0.32124	0.634485
ENSBTAG00000011796	-0.147098	1	1.06133	2.38769e-06	1.2966	4.22351e-09	0.665346	0.00582516	-0.488798	0.311107
ENSBTAG00000007931	-0.452681	0.334348	-0.450792	0.0979821	-0.539999	0.0349889	-0.459079	0.0909675	-0.379582	0.559816
ENSBTAG00000042567	0	1	0	1	-5.12548e-15	1	0	1	0	1
ENSBTAG00000047000	-0.052318	1	-0.600612	0.230231	-0.93158	0.0343478	0.711054	0.14108	-0.147444	1
ENSBTAG00000045169	-3.21933	0.375037	-3.21933	0.124963	-1.43645	0.478922	-3.21933	0.0987997	0.378845	1
ENSBTAG00000016713	-0.224322	1	-2.65188	3.13164e-12	-2.19818	3.38282e-09	-0.543658	0.242777	0.609487	0.516146
ENSBTAG00000003276	0.00633786	1	0.0173471	1	-0.35988	0.227794	-0.380487	0.205114	-0.519043	0.305156
ENSBTAG00000036968	0	1	0	1	-5.12548e-15	1	0	1	0	1
ENSBTAG00000020935	1.18645	0.0015931	1.91521	9.61243e-10	1.5211	1.22709e-06	1.67862	1.05537e-07	-0.210697	1
ENSBTAG00000020937	-0.502968	0.408772	-0.319194	0.432635	0.323688	0.395656	0.548375	0.0819238	0.00715265	1
ENSBTAG00000018947	0.0061406	1	-0.383548	1	-1.32346	0.337784	0.513155	0.806074	0.191144	1
ENSBTAG00000043474	0	1	0	1	-5.12548e-15	1	0	1	0	1
ENSBTAG00000030792	0.00662361	1	0.0691672	1	-0.131703	1	1.48181	0.456886	0.0116937	1
ENSBTAG00000045741	0	1	0	1	-5.12548e-15	1	1.75998	0.497259	0	1
ENSBTAG00000046304	2.4203	0.143851	1.73328	0.213364	1.96253	0.113374	3.53464	0.000117143	2.26073	0.293452
ENSBTAG00000011379	-0.533948	0.796731	-0.765492	0.157542	-1.46772	0.00241352	-0.772716	0.149528	-0.393919	0.906598
ENSBTAG00000017200	-0.597726	0.165614	-3.9141	6.87433e-43	-4.43563	2.60488e-52	-3.41546	2.15518e-35	0.253725	0.858099
ENSBTAG00000044915	0	1	0	1	-5.12548e-15	1	0	1	0	1
ENSBTAG00000019784	0.291076	0.771184	0.795725	0.000823207	0.667365	0.00600215	0.858794	0.000303672	0.0194789	1
ENSBTAG00000008815	-0.0107139	1	1.01958	0.000219017	1.71823	8.69984e-11	0.736061	0.0122051	-0.581413	0.322264
ENSBTAG00000004430	-0.463901	0.666348	-1.49639	1.20293e-05	-2.05137	1.449e-09	-1.1393	0.00123912	-0.612588	0.436407
ENSBTAG00000025450	0.211827	0.920319	-2.03127	1.4124e-19	-2.08364	1.14506e-20	-0.815414	0.000502156	0.322675	0.645117
ENSBTAG00000004498	0.189597	1	-0.120772	1	-0.175228	1	0.29486	1	0.625502	0.975764
ENSBTAG00000044963	0	1	0	1	-5.12548e-15	1	0	1	0	1
ENSBTAG00000013836	0.191291	1	-2.24688	4.58908e-18	-3.77954	3.97984e-40	-3.26236	5.50121e-33	-0.127005	1
ENSBTAG00000009641	-0.371055	0.427355	-1.38962	2.79554e-11	-2.61544	4.66752e-35	-2.91743	3.75005e-42	-0.201569	0.878095
ENSBTAG00000009642	-0.0551671	1	0.0916582	1	-0.738769	0.120018	-1.3266	0.002511	-0.237631	1
ENSBTAG00000009643	0.274954	1	-0.788516	0.0684129	-1.47465	0.000219786	-0.51498	0.29104	0.0141297	1
ENSBTAG00000040551	0.156788	1	-0.904495	0.00559791	-1.05227	0.000963607	-0.365302	0.408318	0.160021	1
ENSBTAG00000007807	-0.279572	0.884112	-0.820067	0.00796675	-1.5767	1.05052e-07	-1.00937	0.000851683	-0.36241	0.762224
ENSBTAG00000007809	-0.562254	0.638618	-1.77764	7.13428e-05	-1.32758	0.00186422	-1.02254	0.0207969	-0.0812489	1
ENSBTAG00000001551	0.362722	0.822614	0.549425	0.171785	1.57487	2.36619e-06	1.08857	0.00188983	0.495841	0.60579
ENSBTAG00000004732	0.606565	0.223825	0.248522	0.595328	-0.331937	0.409708	-0.481712	0.169126	0.898188	0.0319626
ENSBTAG00000028814	0	1	0	1	-5.12548e-15	1	0	1	0	1
ENSBTAG00000003469	0.179208	0.982327	-0.11719	0.877979	0.35073	0.173531	0.371636	0.150246	-0.21542	0.838135
ENSBTAG00000048112	-0.818113	0.937718	-1.46014	0.198727	-1.14608	0.350033	-0.602539	0.773286	-1.76588	0.423978
ENSBTAG00000003474	0.209879	1	2.58056	5.07479e-07	3.38904	1.03595e-11	3.34839	2.59777e-11	1.07845	0.38415
ENSBTAG00000005897	0.0896401	1	0.228015	0.529986	0.204455	0.599174	-0.00318712	1	0.0276615	1
ENSBTAG00000017994	0.0798176	1	1.99162	8.97234e-24	1.73951	1.01259e-18	0.95776	2.77218e-06	-0.098162	1
ENSBTAG00000042192	3.58295	0.231325	0	1	-5.12548e-15	1	0	1	0	1
ENSBTAG00000038667	0	1	0	1	-5.12548e-15	1	0	1	0	1
ENSBTAG00000019819	0.042472	1	-0.926442	0.0020979	-0.774422	0.0108839	-0.137012	0.932191	-0.519863	0.44264
ENSBTAG00000037625	-0.304071	1	-0.991008	0.163349	-1.59132	0.0144382	0.0669984	1	1.00159	0.415599
ENSBTAG00000014234	0.842918	1	0.819487	1	-0.0685294	1	0.429492	1	0.249418	1
ENSBTAG00000004171	0.389477	0.635129	1.37964	4.34457e-07	0.722892	0.0133777	0.104489	1	0.193097	1
ENSBTAG00000010239	0.4838	1	1.20484	0.100256	1.12123	0.133358	0.242062	1	1.1033	0.488857
ENSBTAG00000011767	-0.0706517	1	-0.866426	0.000295883	-0.31507	0.292998	0.320699	0.287548	0.238182	0.821574
ENSBTAG00000016309	-0.0953391	1	0.0410826	1	-0.153995	0.64225	-0.0998926	0.897486	-0.365783	0.409695
ENSBTAG00000016311	0.320783	0.580676	1.77131	6.87172e-19	2.04971	2.73774e-25	1.5848	2.24079e-15	-0.0690002	1
ENSBTAG00000016255	-0.417237	0.575991	-1.37311	1.4343e-06	0.0758197	1	1.40324	5.19824e-08	-0.0147668	1
ENSBTAG00000012900	0.53065	0.507046	1.04976	0.00126588	1.5593	2.43983e-07	0.826411	0.0162607	0.322925	0.856042
ENSBTAG00000018297	-0.272103	1	-1.29446	0.000323524	-1.88593	1.07053e-07	-1.04074	0.00471689	0.137723	1
ENSBTAG00000018299	-0.334613	0.575991	-0.809912	0.000425281	0.101262	0.951696	-0.054005	1	0.00990228	1
ENSBTAG00000046048	0	1	0	1	-5.12548e-15	1	0	1	0	1
ENSBTAG00000045619	-0.215467	1	-0.0627553	1	-0.756991	0.136138	-0.62602	0.255358	-0.192263	1
ENSBTAG00000001945	0.502298	0.465541	0.968399	0.00155244	1.1272	0.000162872	1.96017	1.96388e-11	0.583309	0.381381
ENSBTAG00000044420	0	1	0	1	-5.12548e-15	1	0	1	0	1
ENSBTAG00000001948	0.0200006	1	-0.293001	0.235298	0.0538824	1	0.309533	0.205259	-0.120435	1
ENSBTAG00000001950	-0.617184	0.322672	-1.06508	0.00123589	-1.63562	3.13358e-07	-1.16433	0.0004247	0.262207	0.951414
ENSBTAG00000012838	-2.70564	0.575991	-2.70564	0.242135	-0.152903	1	-0.945612	0.804379	0.0121097	1
ENSBTAG00000014334	0.09735	1	-0.340135	0.383372	0.030698	1	0.598238	0.0579181	0.630571	0.240383
ENSBTAG00000018971	0.261173	1	0.27232	0.67331	-0.543907	0.211802	-1.17137	0.00192561	0.392647	0.799801
ENSBTAG00000045041	0	1	0	1	-5.12548e-15	1	0	1	0	1
ENSBTAG00000025434	-0.593145	0.36059	0.363835	0.419324	0.745293	0.0310279	-0.038502	1	0.0666941	1
ENSBTAG00000017477	0.676237	1	-3.2134	0.125375	-0.163608	1	0.474992	0.971111	0.0220247	1
ENSBTAG00000018255	0.272092	0.678723	0.1942	0.516489	-0.246154	0.362468	-0.0139635	1	0.371238	0.431918
ENSBTAG00000042854	0	1	0	1	-5.12548e-15	1	0	1	0	1
ENSBTAG00000042977	0	1	0	1	-5.12548e-15	1	0	1	0	1
ENSBTAG00000021225	-0.0986608	1	-0.318268	0.358091	0.545034	0.0530857	1.01542	8.42061e-05	0.282506	0.799801
ENSBTAG00000010052	-0.584853	0.62541	-0.510096	0.358264	0.178733	0.959779	0.614398	0.211978	0.0602129	1
ENSBTAG00000009998	-0.166082	1	-1.18879	0.0149973	-1.71723	0.000259696	-0.640307	0.271017	-0.403437	0.904178
ENSBTAG00000017798	-0.0643884	1	0.368934	0.291366	0.615488	0.03682	0.446308	0.177766	-0.424659	0.600338
ENSBTAG00000029544	0	1	0	1	-5.12548e-15	1	0	1	0	1
ENSBTAG00000017811	0.0912616	1	0.759506	0.00958339	1.06644	0.000137293	1.10679	9.14702e-05	0.357387	0.745597
ENSBTAG00000008576	0.360261	1	-0.422036	0.777461	-0.310195	0.9015	-0.503753	0.651711	0.398703	1
ENSBTAG00000047101	0	1	0	1	2.5575	0.254419	0	1	3.23584	0.434191
ENSBTAG00000042896	-4.13422	0.0850386	-0.830244	0.661442	-2.35676	0.0983116	-4.13422	0.0120602	-2.21981	0.474506
ENSBTAG00000003857	0.132441	1	0.492754	0.0214014	0.480802	0.025058	0.271539	0.301801	0.0790691	1
ENSBTAG00000011596	-0.366649	0.572216	-0.207319	0.590592	-0.492873	0.0624194	-1.0083	2.52662e-05	0.317798	0.701908
ENSBTAG00000001881	-0.399658	0.682072	-1.31452	8.39928e-06	-3.00525	7.52734e-24	-4.19303	7.83558e-41	-0.504797	0.495305
ENSBTAG00000030599	0.118684	1	-1.40281	5.92807e-10	-2.2769	1.39109e-23	-2.38915	1.60896e-25	0.549621	0.189768
ENSBTAG00000044273	0	1	0	1	-5.12548e-15	1	0	1	0	1
ENSBTAG00000027080	-0.747711	0.771184	0.214034	1	-0.747911	0.337231	-0.704619	0.38821	-0.132663	1
ENSBTAG00000045774	0	1	0	1	-5.12548e-15	1	0	1	0	1
ENSBTAG00000007586	0.0660571	1	1.04969	5.53729e-06	0.91541	8.43672e-05	0.475475	0.0758818	-0.000730291	1
ENSBTAG00000030595	0.068224	1	0.181496	0.590171	-0.0664414	1	-0.363337	0.146185	-0.299434	0.630271
ENSBTAG00000037932	-1.90726	0.822614	0.882555	0.852319	-0.129917	1	-0.146135	1	1.70162	0.77094
ENSBTAG00000046600	0	1	0	1	-5.12548e-15	1	0	1	0	1
ENSBTAG00000003715	2.61671	0.0557885	2.9768	0.00168467	1.47361	0.299356	1.78497	0.161079	2.14294	0.311107
ENSBTAG00000038377	0.229442	1	1.18611	0.0497018	0.524648	0.548863	0.399839	0.747923	-0.677261	0.833806
ENSBTAG00000045679	-0.363322	0.914355	-0.381352	0.513493	-0.0329129	1	0.185134	0.91213	-0.48636	0.771863
ENSBTAG00000006786	0	1	0	1	-5.12548e-15	1	0	1	0	1
ENSBTAG00000039950	0	1	0	1	-5.12548e-15	1	0	1	0	1
ENSBTAG00000045604	-0.269153	1	0.501187	0.852319	0.088823	1	0.484123	0.855706	0.943113	0.799801
ENSBTAG00000005700	0.168558	1	0.0112129	1	0.237359	0.986834	1.0269	0.0927629	0.156175	1
ENSBTAG00000012565	0.0120489	1	-1.1163	2.97536e-06	-1.1433	1.38204e-06	-0.0447106	1	0.239671	0.831853
ENSBTAG00000005395	-0.636141	1	-0.551214	0.822295	-0.166281	1	0.361881	0.94077	-0.648894	1
ENSBTAG00000025385	-0.00593567	1	0.0369051	1	0.233917	0.668135	0.347448	0.429447	0.447849	0.606406
ENSBTAG00000015805	-0.061448	1	-0.52566	0.40849	-0.845455	0.105771	-1.16812	0.018893	0.196	1
ENSBTAG00000048139	0	1	0	1	-5.12548e-15	1	0	1	0	1
ENSBTAG00000014189	0.0285763	1	-0.422818	0.809539	-0.558571	0.614635	0.482293	0.637517	-0.0790707	1
ENSBTAG00000025458	0.0576473	1	-1.58877	3.68924e-07	-2.22374	1.32238e-12	-1.82454	4.62413e-09	-0.296511	0.851901
ENSBTAG00000046952	-0.590006	0.623347	-0.469548	0.422602	-0.713793	0.137879	-0.424289	0.470088	-1.14143	0.126123
ENSBTAG00000008713	-0.173507	1	-1.23525	7.63805e-08	0.60385	0.0120081	0.6433	0.00794446	0.0349512	1
ENSBTAG00000011041	0.150907	1	0.686893	0.00196963	0.0569075	1	-0.400433	0.11785	0.167705	0.988551
ENSBTAG00000017177	0.0388013	1	0.294781	0.346693	0.583863	0.0195257	0.274177	0.412779	-0.128819	1
ENSBTAG00000011757	-0.0200081	1	-0.0552111	1	-0.0284492	1	0.195771	0.497259	0.0226028	1
ENSBTAG00000011680	0.490223	1	1.0611	0.141861	-0.193013	1	0.513128	0.652855	0.505787	0.990175
ENSBTAG00000011683	0.206607	0.959411	-1.23902	1.8771e-07	-1.13365	1.7865e-06	-0.45166	0.107115	0.0423394	1
ENSBTAG00000002842	0.206205	1	-1.49538	0.000138712	-1.70562	8.35644e-06	-1.84516	2.13219e-06	-0.285446	0.969789
ENSBTAG00000025372	0	1	0	1	-5.12548e-15	1	0	1	0	1
ENSBTAG00000046814	-0.234662	0.982579	-1.4851	5.38258e-07	-1.98544	1.81311e-11	-1.34383	4.37516e-06	0.362894	0.725821
ENSBTAG00000002843	-0.482897	0.26507	-2.41009	2.11095e-23	-2.30372	3.95272e-22	-2.07663	2.13334e-18	-0.421141	0.460284
ENSBTAG00000010270	-0.327272	1	-1.86018	0.00510223	-1.44914	0.0191201	-1.36444	0.0302503	0.300058	1
ENSBTAG00000009788	-0.520852	0.255372	-2.34083	3.23265e-20	-4.28233	2.42642e-54	-2.90097	2.65074e-29	0.13853	1
ENSBTAG00000009783	-0.170391	1	0.00790969	1	0.291605	0.633858	0.151727	0.985132	-0.448144	0.768463
ENSBTAG00000015930	0.124226	1	-1.03974	0.012776	-1.59541	6.81412e-05	-0.650103	0.157082	0.578694	0.584271
ENSBTAG00000009271	-0.464373	0.782895	0.509818	0.262472	-0.214786	0.837153	0.488602	0.293958	-0.411679	0.799801
ENSBTAG00000009272	1.65052	0.0067403	2.91703	4.46132e-09	1.25339	0.0152111	0.173538	1	0.306209	1
ENSBTAG00000003747	0.92708	0.00453548	0.993203	0.000224748	0.0851261	1	-0.357906	0.310873	-0.162381	1
ENSBTAG00000020327	0.0922923	1	1.46401	5.03961e-15	0.251866	0.323223	0.0873095	0.963313	-0.0900552	1
ENSBTAG00000020329	0.0957836	1	2.03009	1.02017e-11	1.56334	1.79542e-07	0.152527	0.925964	-0.327374	0.817345
ENSBTAG00000020331	0.242705	0.878261	0.989061	5.89547e-05	0.386018	0.197897	-0.0625489	1	-0.117121	1
ENSBTAG00000020334	-0.305186	0.822614	-0.322773	0.433567	-0.593914	0.064844	-0.951337	0.00151726	-0.00405766	1
ENSBTAG00000018467	0.360237	0.333126	0.0836991	0.962219	-0.431506	0.0353503	-0.770773	5.10735e-05	0.00376431	1
ENSBTAG00000018469	0.418658	0.818216	0.383702	0.452428	0.117325	1	0.270146	0.693355	1.13489	0.0313485
ENSBTAG00000030557	1.16736	2.45667e-05	1.00852	6.93895e-05	0.944918	0.000194317	1.04815	3.66208e-05	0.395097	0.600586
ENSBTAG00000014632	-1.66706	0.7798	0.0960371	1	-3.58764	0.0454283	-1.05981	0.594664	-3.58764	0.309175
ENSBTAG00000014633	-0.00863102	1	-0.639967	0.128791	-0.513381	0.257853	-0.547888	0.228788	0.0497072	1
ENSBTAG00000005774	0	1	2.78926	0.210447	1.77734	0.478922	1.75998	0.497259	0	1
ENSBTAG00000004218	-3.61241	2.2918e-06	-4.19547	3.6979e-08	-3.77086	4.99213e-08	-1.75218	0.00350534	0.0649211	1
ENSBTAG00000021955	-0.118163	1	-0.598738	0.00224119	-0.995923	9.0225e-08	-0.76231	7.59266e-05	-0.242814	0.751152
ENSBTAG00000043732	0	1	0	1	-5.12548e-15	1	0	1	0	1
ENSBTAG00000021956	0.137399	1	-0.130982	0.851115	0.840487	0.000105339	1.19677	1.42769e-08	0.152337	1
ENSBTAG00000021957	-0.211179	1	-1.05054	0.00279618	-1.44097	2.30183e-05	-1.67956	1.04708e-06	-0.222631	1
ENSBTAG00000020379	-0.445364	0.310277	-1.86058	1.34218e-16	-1.93767	4.93351e-18	-2.06893	4.33394e-20	0.688617	0.0455517
ENSBTAG00000020381	0.216157	0.980187	1.23132	3.75216e-07	1.17839	9.56146e-07	0.607445	0.0272599	-0.330347	0.776706
ENSBTAG00000008287	-0.0914779	1	0.317664	0.204855	0.246976	0.375601	0.0947485	0.950503	0.0871647	1
ENSBTAG00000015052	0.452903	0.932389	1.70369	0.000700035	0.801255	0.177703	-1.0365	0.086788	0.716457	0.625472
ENSBTAG00000006463	-0.143131	1	-0.347766	0.327332	0.0958867	1	0.601708	0.0452996	0.101534	1
ENSBTAG00000006688	-0.968838	0.370252	-2.22347	0.000107318	-2.3159	3.93366e-05	-1.46878	0.00995907	-0.217039	1
ENSBTAG00000013688	-0.138625	1	-2.6969	0.037524	-2.90303	0.0182257	-0.354371	0.966399	0.301812	1
ENSBTAG00000008664	-0.319306	0.767754	0.284798	0.4356	0.918818	0.000304127	0.878408	0.00073544	-0.0964092	1
ENSBTAG00000019279	-0.27479	0.767395	-1.27735	1.03114e-08	-0.318417	0.248295	-0.516827	0.0346957	-0.139063	1
ENSBTAG00000013992	-0.127425	1	-0.552321	0.169294	0.542689	0.138166	1.12551	0.000320909	-0.0544925	1
ENSBTAG00000013983	-0.49413	1	-0.642503	0.548155	-0.342667	0.880136	0.860807	0.220469	0.0053562	1
ENSBTAG00000016612	0.145109	1	0.540797	0.0506596	0.702671	0.00720024	0.829559	0.00140382	0.264737	0.800468
ENSBTAG00000005694	0.283703	0.839561	0.639713	0.0314571	0.681725	0.0200698	1.09744	8.06081e-05	0.813748	0.0532273
ENSBTAG00000004322	4.46293	1.04693e-08	3.327	2.77856e-06	4.20433	6.01999e-09	4.88412	5.78086e-11	-0.847098	0.784363
ENSBTAG00000009451	1.23788	0.000369714	0.134579	0.964525	-0.904686	0.00467989	-1.22641	9.6902e-05	-0.277346	0.900005
ENSBTAG00000025405	1.94735	5.48862e-07	2.71072	5.57517e-15	0.384815	0.514293	0.210845	0.896887	-0.0107232	1
ENSBTAG00000040078	0.615327	0.336643	2.21207	1.50431e-12	2.06348	3.32278e-11	1.54896	1.1381e-06	0.615099	0.408768
ENSBTAG00000045886	-0.268949	1	-0.937007	0.0240422	-0.243466	0.79053	0.206858	0.882719	0.446989	0.799801
ENSBTAG00000035662	-0.0754339	1	-1.2451	4.56409e-05	-2.49073	2.0481e-15	-3.04065	1.56274e-20	0.317619	0.799801
ENSBTAG00000026909	0.225125	0.822614	2.1022	6.88546e-25	2.4958	4.74949e-34	2.2318	8.91982e-28	-0.112981	1
ENSBTAG00000015797	1.91914	0.822614	3.67796	0.0509476	-5.12548e-15	1	0	1	0	1
ENSBTAG00000005489	0.242777	0.896795	1.86748	1.96765e-14	2.17601	3.56444e-19	1.66024	1.23589e-11	-0.0103891	1
ENSBTAG00000011985	0.372252	1	0.523076	1	1.09045	0.809862	1.15313	0.792479	0.476476	1
ENSBTAG00000011987	-0.138976	1	-0.664225	0.136714	-1.04132	0.0096655	-0.382476	0.497259	0.450208	0.799801
ENSBTAG00000025403	-0.181537	1	-0.457057	0.106001	0.212477	0.578243	0.58314	0.025843	0.150952	1
ENSBTAG00000012004	1.86902	0.00925033	2.18611	0.000142321	1.68188	0.00427714	1.26565	0.0466359	-0.462651	0.986914
ENSBTAG00000012005	0.19159	1	-0.831122	0.0183877	-0.535356	0.161375	-0.470527	0.248689	-0.245085	0.993225
ENSBTAG00000003084	0.128463	1	0.683749	0.0356029	0.0432786	1	-0.240274	0.657769	0.0531895	1
ENSBTAG00000012285	0.381832	1	0.484451	0.870424	-0.174979	1	0.34419	1	0.221911	1
ENSBTAG00000044962	0	1	0	1	-5.12548e-15	1	0	1	0	1
ENSBTAG00000008735	0.187362	1	0.394376	0.210447	0.135278	0.887027	-0.471667	0.134627	-0.348713	0.725821
ENSBTAG00000019454	-0.486498	0.728486	-1.88123	8.49991e-07	-1.2726	0.000980618	-0.745526	0.0855153	-0.183648	1
ENSBTAG00000013181	-1.16826	0.869746	0.0998034	1	-2.1012	0.174572	-0.184824	1	-1.16083	0.842099
ENSBTAG00000025329	1.52923	4.44347e-09	1.22097	8.35261e-07	0.621299	0.0209224	0.132165	0.896282	0.498759	0.363562
ENSBTAG00000047564	0	1	0	1	-5.12548e-15	1	0	1	0	1
ENSBTAG00000009923	-0.292182	0.803064	-0.427726	0.138153	-0.0294679	1	0.191943	0.670371	-0.156038	1
ENSBTAG00000014384	3.21622	0.375037	0	1	1.78282	0.478922	0	1	2.7178	0.600586
ENSBTAG00000016283	-0.189545	1	-0.141877	1	-1.06211	0.130134	-0.252785	0.95097	-0.208545	1
ENSBTAG00000016285	-0.786519	1	2.70205	0.0070658	-0.14177	1	-0.93985	0.805852	-2.69985	0.600586
ENSBTAG00000002704	0.249883	0.966284	0.969481	0.00121118	0.88897	0.00326204	0.826531	0.00801026	0.558264	0.404651
ENSBTAG00000002706	0.0418932	1	-0.773806	0.00198767	-1.75847	1.45331e-13	-1.52375	2.20545e-10	0.0216108	1
ENSBTAG00000020469	0.363345	1	0.580163	0.4013	1.59937	0.000290405	1.90565	8.47392e-06	1.54395	0.01257
ENSBTAG00000020471	-0.227376	1	-1.13658	0.0502695	-0.121402	1	0.853499	0.0889823	0.776419	0.473012
ENSBTAG00000020474	-0.210584	1	1.59419	0.113918	0.775322	0.602244	-1.48587	0.31543	-0.944384	0.917254
ENSBTAG00000042489	0	1	0	1	-5.12548e-15	1	0	1	0	1
[truncated: 22,618 more rows]
