# Supplementary material for: Exploring the genetic architecture and improving genomic prediction accuracy for mastitis and milk production traits in dairy cattle by mapping variants to hepatic transcriptomic regions responsive to intra-mammary infection
Source: Genet Sel Evol. 2017 May 12;49:44. doi: 10.1186/s12711-017-0319-0 (PMC5427631; doi:10.1186/s12711-017-0319-0)
Supplement: Supplementary file 4 — Additional file 4: Tables S3, S4, S5 and S6. GFBLUP and SNP set test analyses in the Holstein (HOL) population. The data provided represent the detailed results of GFBLUP and SNP set test analyses for mastitis (Table S3), protein (Table S4), milk (Table S5) and fat (Table S6) yield in the HOL population. [file 12711_2017_319_MOESM4_ESM.xlsx]

## Sheet: Sheet1
Table S3. The results of GFBLUP and post-GWAS analyses for mastitis in Holstein population
Time points (h) post-IMI	FDRexp	log2(FC)	P_post-GWAS	NO.SNPf	gf	SEgf	NO.SNP-f	g-f	Seg-f	ge	SEge	H2f	r	b	Δr	%SNPf	h2GFBLUP	h2GBLUP
9	0.05		0.013	1104969	21.392	5.34342	16267532	62.179	6.18986	164.185	8.872	0.255974	0.52	0.871571	0.016	6.36045	0.337312	0.34
9	0.05	> 1	0.027	402290	11.4142	3.87387	16970211	71.8638	5.41987	164.257	8.90306	0.137061	0.519	0.872361	0.015	2.31567	0.336429
6	0.05		0.04	1028641	16.5675	5.27154	16343860	67.0476	6.31477	163.755	8.88539	0.19814	0.519	0.87265	0.015	5.92109	0.338017
6	0.01		0.043	812461	15.7347	4.93144	16560040	67.8405	6.05415	163.87	8.88813	0.18827	0.518	0.870736	0.014	4.67671	0.337752
6	0.001		0.034	615618	12.8491	4.40953	16756883	70.6421	5.74829	163.944	8.8974	0.153898	0.518	0.871286	0.014	3.54363	0.337427
9	0.01		0.039	892156	14.5021	4.86912	16480345	69.3202	6.02213	163.283	8.88128	0.17301	0.517	0.869388	0.013	5.13545	0.339217
6	0.05	< -1	0.088	561243	9.8616	3.93444	16811258	73.9733	5.46977	162.885	8.87727	0.117631	0.517	0.870595	0.013	3.23064	0.339797
9	0.001		0.081	690674	13.4263	4.46719	16681827	70.2847	5.74758	163.497	8.88917	0.160389	0.516	0.868127	0.012	3.97567	0.338626
9	0.05	< -2	0.204	177291	6.80188	2.69467	17195210	77.269	4.72187	162.673	8.8698	0.0809066	0.516	0.872456	0.012	1.02053	0.340721
12	0.05	< -2	0.073	138503	3.84244	2.11753	17233998	80.0304	4.60414	162.732	8.89434	0.0458127	0.516	0.871258	0.012	0.797254	0.34011
3	1e-06	> 1	0.013	19322	1.90335	1.19309	17353179	81.922	4.34742	162.498	8.88288	0.0227061	0.516	0.868494	0.012	0.111222	0.340307
12	0.01	< -2	0.059	130847	3.7648	2.0683	17241654	80.0935	4.58814	162.721	8.89392	0.0448947	0.516	0.870912	0.012	0.753185	0.340087
9	0.01	> 1	0.036	335309	5.55077	3.34329	17037192	78.1613	5.29226	163.031	8.90369	0.0663078	0.516	0.86891	0.012	1.93011	0.339268
12	0.001	< -2	0.036	120622	4.24049	2.08986	17251879	79.5338	4.57777	162.924	8.89548	0.0506181	0.515	0.869714	0.011	0.694327	0.339581
9	0.001	> 1	0.045	260418	4.565	3.05934	17112083	79.2087	5.14074	162.862	8.9027	0.054492	0.515	0.868925	0.011	1.49902	0.339666
3	1e-06		0.018	20564	1.7524	1.18947	17351937	82.1188	4.3542	162.403	8.88192	0.0208939	0.515	0.867781	0.011	0.118371	0.34056
6	0.01	< -1	0.06	432321	10.6046	3.71707	16940180	73.1393	5.27742	163.169	8.87544	0.126631	0.515	0.86883	0.011	2.48854	0.339163
12	0.001	> 1	0.139	196359	7.07597	2.98802	17176142	76.6003	4.94547	163.327	8.89171	0.0845636	0.515	0.866765	0.011	1.13029	0.338766
6	1e-06	> 1	0.011	182244	5.20817	2.71101	17190257	78.8438	4.83455	162.34	8.87859	0.0619637	0.514	0.86632	0.01	1.04904	0.341132
9	0.01	< -2	0.213	164173	4.94821	2.47485	17208328	79.007	4.70958	162.657	8.881	0.0589387	0.514	0.871028	0.01	0.945016	0.340434
9	0.05	< -1	0.102	702679	11.3043	4.1243	16669822	72.7455	5.51314	162.648	8.87111	0.134495	0.514	0.867778	0.01	4.04478	0.340699
12	1e-06	< -2	0.046	110953	3.44967	1.93627	17261548	80.3418	4.55063	162.832	8.8971	0.0411698	0.514	0.869534	0.01	0.63867	0.339755
3	0.001		0.018	47416	1.78079	1.53962	17325085	82.0691	4.46701	162.672	8.896	0.0212378	0.514	0.869271	0.01	0.272937	0.340132
3	0.001	> 1	0.016	44408	1.61778	1.46482	17328093	82.2369	4.44999	162.655	8.89808	0.0192926	0.514	0.86926	0.01	0.255622	0.340168
12	1e-06		0.029	306637	7.06663	3.19266	17065864	76.6663	5.08436	163.135	8.89205	0.0843949	0.514	0.867567	0.01	1.76507	0.339181
6	0.05	> 1	0.074	467398	6.39135	3.81424	16905103	77.4883	5.53827	162.762	8.89492	0.0761966	0.514	0.868204	0.01	2.69045	0.340087
48	0.05		0.168	61506	6.32203	2.16411	17310995	78.0941	4.42754	162.425	8.85847	0.0748913	0.514	0.864416	0.01	0.354042	0.341985
6	0.05	> 2	0.028	114916	4.1789	2.29006	17257585	79.771	4.66401	162.614	8.88832	0.0497785	0.513	0.866479	0.009	0.661482	0.340479
6	1e-10	> 2	0.045	70152	2.78024	1.81181	17302349	81.1949	4.51197	162.405	8.88813	0.0331079	0.513	0.867451	0.009	0.403811	0.340835
6	1e-06		0.025	330673	11.7154	3.70562	17041828	72.0393	5.21262	163.389	8.87005	0.139878	0.513	0.866737	0.009	1.90343	0.33889
12	0.05	> 2	0.045	52350	3.76083	2.01098	17320151	80.5184	4.50689	162.065	8.86815	0.0446235	0.513	0.867072	0.009	0.301338	0.342119
3	0.01		0.023	70281	1.6886	1.74511	17302220	82.299	4.53705	162.357	8.88962	0.0201054	0.513	0.867855	0.009	0.404553	0.340935
12	0.05		0.176	929987	18.8958	5.01862	16442514	64.5113	6.02001	164.365	8.88731	0.226549	0.513	0.865885	0.009	5.35321	0.336629
6	1e-08		0.145	233970	5.96803	2.99263	17138531	77.9521	4.98592	162.604	8.88449	0.0711156	0.513	0.867509	0.009	1.34678	0.340414
6	0.001	> 2	0.023	104323	3.95396	2.20382	17268178	80.0642	4.62516	162.462	8.88586	0.0470608	0.512	0.865289	0.008	0.600507	0.340872
6	1e-10		0.071	169490	4.70016	2.60439	17203011	79.3795	4.79569	162.17	8.87572	0.0559013	0.512	0.867446	0.008	0.975622	0.34144
6	0.01	> 1	0.134	380140	4.522	3.45922	16992361	79.432	5.36464	162.505	8.89345	0.0538628	0.512	0.867433	0.008	2.18817	0.340641
6	1e-10	> 1	0.035	104310	2.65099	2.03496	17268191	81.3751	4.61407	162.24	8.88654	0.0315496	0.512	0.867282	0.008	0.600432	0.341201
12	0.05	> 1	0.123	368130	11.7968	3.75304	17004371	71.4596	5.29805	164.211	8.89207	0.141692	0.512	0.866592	0.008	2.11904	0.336434
12	0.001		0.05	534605	14.2979	4.23614	16837896	69.3087	5.52468	163.893	8.88512	0.171014	0.512	0.863104	0.008	3.07731	0.337804
12	0.01		0.144	734420	14.7819	4.61412	16638081	68.6478	5.8412	164.186	8.89901	0.177178	0.512	0.865441	0.008	4.22749	0.336932
3	0.01	> 1	0.03	62374	1.43818	1.6317	17310127	82.5377	4.5095	162.377	8.89287	0.0171261	0.512	0.86772	0.008	0.359039	0.340877
6	1e-06	> 2	0.038	86747	3.56063	2.05721	17285754	80.4809	4.57148	162.365	8.88453	0.0423676	0.511	0.865527	0.007	0.499335	0.341069
12	0.01	> 1	0.104	273483	10.8956	3.52273	17099018	72.2401	5.1704	164.608	8.90532	0.131058	0.511	0.864817	0.007	1.57423	0.335572
6	0.01	> 2	0.023	107572	4.5742	2.29479	17264929	79.4516	4.63791	162.515	8.88303	0.054438	0.511	0.864235	0.007	0.619208	0.340819
3	0.001	> 2	0.02	14259	1.441	1.00844	17358242	82.4051	4.31332	162.482	8.88389	0.0171862	0.511	0.866711	0.007	0.082078	0.340384
9	0.001	< -2	0.295	153549	4.20808	2.36234	17218952	79.7187	4.69229	162.667	8.88626	0.0501399	0.511	0.869495	0.007	0.883862	0.340344
9	1e-10	< -2	0.193	107306	4.90089	2.18838	17265195	78.9866	4.56768	162.779	8.88073	0.0584222	0.511	0.869436	0.007	0.617677	0.340085
12	1e-08		0.052	226351	6.01376	2.91257	17146150	77.6394	4.95923	163.309	8.89666	0.0718892	0.511	0.865656	0.007	1.30293	0.338729
6	0.001	< -1	0.071	306384	9.39485	3.30702	17066117	74.1415	5.05224	163.619	8.8845	0.112464	0.511	0.869471	0.007	1.76361	0.337992
9	0.05	> 2	0.045	79376	4.09159	2.03984	17293125	79.7653	4.54957	162.828	8.88741	0.0487925	0.511	0.867053	0.007	0.456906	0.339935
12	0.001	> 2	0.049	44484	2.87832	1.78352	17328017	81.3659	4.45889	162.013	8.87268	0.0341664	0.51	0.866591	0.006	0.25606	0.342098
3	0.05	> 2	0.029	17848	2.07256	1.1802	17354653	81.9325	4.31558	162.197	8.87358	0.0246718	0.51	0.864674	0.006	0.102737	0.341203
12	0.01	> 2	0.044	47751	3.638	1.94239	17324750	80.6504	4.48003	162.069	8.86842	0.0431614	0.51	0.865854	0.006	0.274865	0.342139
9	0.01	< -1	0.193	556847	9.10673	3.79445	16815654	75.0667	5.33842	162.288	8.87035	0.10819	0.51	0.866861	0.006	3.20534	0.341528
6	1e-08	> 1	0.073	136537	2.48617	2.18819	17235964	81.5322	4.69852	162.244	8.88876	0.0295908	0.51	0.866878	0.006	0.785937	0.341174
6	0.001	> 1	0.088	309234	3.14755	3.09526	17063267	80.8524	5.18468	162.338	8.8919	0.0374708	0.51	0.867075	0.006	1.78002	0.340994
12	1e-10	> 1	0.095	44461	1.59049	1.46964	17328040	82.3402	4.44883	162.466	8.89077	0.01895	0.51	0.866262	0.006	0.255927	0.340632
48	0.05	> 1	0.187	51505	5.38685	1.94266	17320996	79.0066	4.37902	162.267	8.8585	0.0638302	0.51	0.86398	0.006	0.296474	0.342144
9	1e-06	< -2	0.266	133633	4.42828	2.29323	17238868	79.5884	4.63392	162.504	8.88053	0.0527071	0.51	0.869279	0.006	0.769221	0.34081
3	0.01	> 2	0.028	16943	1.86776	1.1287	17355558	82.0781	4.31466	162.316	8.87717	0.0222496	0.509	0.865272	0.005	0.0975277	0.34088
6	1e-08	> 2	0.055	78895	2.29287	1.8377	17293606	81.6892	4.5501	162.357	8.89131	0.0273019	0.509	0.866723	0.005	0.454137	0.34092
12	1e-10		0.146	176801	4.23327	2.46292	17195700	79.5099	4.78124	163.008	8.89853	0.0505506	0.509	0.866361	0.005	1.01771	0.339383
3	1e-06	> 2	0.022	9423	0.633343	0.728137	17363078	83.4402	4.29422	161.982	8.8785	0.0075332	0.509	0.866061	0.005	0.0542409	0.341685
48	0.01		0.398	31753	1.46353	1.22819	17340748	82.6504	4.34985	162.146	8.88388	0.0173993	0.509	0.866012	0.005	0.182777	0.341565
9	1e-06		0.167	413618	5.04839	3.53946	16958883	78.8897	5.39128	162.558	8.8929	0.0601442	0.509	0.867391	0.005	2.38088	0.340525
3	0.05	< -1	0.019	16005	0.57491	1.06806	17356496	83.5528	4.35567	161.931	8.88117	0.00683377	0.509	0.866513	0.005	0.0921284	0.341902
48	0.01	> 2	0.13	3715	1.04967	0.820958	17368786	82.9258	4.28397	162.44	8.8855	0.0124997	0.508	0.863057	0.004	0.0213844	0.340789
12	1e-08	> 1	0.037	63449	2.9082	1.90564	17309052	80.9787	4.54781	162.7	8.88703	0.0346681	0.508	0.864325	0.004	0.365227	0.340192
48	0.05	< -2	0.074	689	0.395866	0.52396	17371812	83.5357	4.27543	162.367	8.89101	0.00471653	0.508	0.867454	0.004	0.00396604	0.340772
48	1e-06	> 1	0.227	3877	0.6081	0.681247	17368624	83.4804	4.28476	162.108	8.88882	0.00723167	0.508	0.864606	0.004	0.0223169	0.341551
12	1e-08	< -1	0.15	162902	3.67199	2.36808	17209599	80.1382	4.75413	162.79	8.89528	0.0438131	0.508	0.866587	0.004	0.9377	0.339862
3	0.05		0.012	99155	1.18947	1.87498	17273346	82.8689	4.60346	162.132	8.88665	0.0141505	0.508	0.867004	0.004	0.570758	0.341436
48	0.01	> 1	0.388	29182	1.34052	1.16043	17343319	82.7405	4.3403	162.206	8.88562	0.0159432	0.508	0.866065	0.004	0.167978	0.341394
9	0.01	> 2	0.059	76878	3.08548	1.94914	17295623	80.8143	4.56031	162.649	8.89083	0.0367758	0.508	0.866008	0.004	0.442527	0.340297
12	1e-10	< -2	0.153	92987	1.1832	1.6137	17279514	82.808	4.53264	162.252	8.89269	0.0140872	0.508	0.867251	0.004	0.535254	0.34109
12	1e-06	< -1	0.052	211735	6.52845	2.6999	17160766	77.1904	4.79393	163.139	8.8906	0.0779806	0.508	0.865769	0.004	1.21879	0.339137
48	0.01	< -2	0.157	284	0.209075	0.329555	17372217	83.7574	4.26514	162.221	8.88867	0.00248998	0.507	0.867495	0.003	0.00163477	0.341067
9	1e-08	< -2	0.228	120726	4.68134	2.25364	17251775	79.2464	4.6098	162.672	8.88237	0.0557783	0.507	0.86828	0.003	0.694926	0.34034
9	1e-06	> 2	0.107	58047	1.38441	1.57423	17314454	82.6206	4.49245	162.249	8.88866	0.01648	0.507	0.866618	0.003	0.334132	0.341132
48	1e-06		0.302	4100	0.382696	0.611017	17368401	83.7052	4.28714	162.047	8.88832	0.00455114	0.507	0.865278	0.003	0.0236005	0.341633
48	0.05	< -1	0.318	10001	0.524362	0.842205	17362500	83.541	4.3179	162.113	8.88666	0.00623755	0.507	0.866547	0.003	0.057568	0.341482
3	0.01	< -1	0.178	7907	0.355622	0.726757	17364594	83.7439	4.30424	161.959	8.88171	0.00422859	0.507	0.866225	0.003	0.0455145	0.341787
9	0.001	> 2	0.068	68917	2.68099	1.87978	17303584	81.2014	4.55464	162.647	8.89526	0.0319613	0.507	0.865876	0.003	0.396702	0.340253
12	0.05	< -1	0.338	561857	8.51636	3.79148	16810644	75.4354	5.40098	162.73	8.8841	0.101443	0.507	0.865917	0.003	3.23417	0.340324
12	1e-08	< -2	0.131	102056	1.01658	1.65923	17270445	82.9943	4.56355	162.2	8.89256	0.0121005	0.506	0.866844	0.002	0.587457	0.341215
3	0.05	> 1	0.034	83150	0.877899	1.66481	17289351	83.1731	4.54313	162.129	8.88848	0.0104448	0.506	0.866743	0.002	0.47863	0.341422
3	1e-08	> 1	0.109	9620	0.306276	0.720543	17362881	83.686	4.3248	162.187	8.88926	0.00364648	0.506	0.866996	0.002	0.0553749	0.341184
9	0.001	< -1	0.317	430256	9.10218	3.51277	16942245	74.9579	5.16018	162.567	8.87433	0.108282	0.506	0.864888	0.002	2.47665	0.340839
3	1e-08		0.13	10144	0.275416	0.732628	17362357	83.7328	4.32823	162.152	8.88855	0.00327845	0.506	0.86684	0.002	0.0583911	0.341274
48	1e-10		0.305	1283	0.303814	0.442427	17371218	83.7306	4.27127	162.126	8.88733	0.00361536	0.506	0.865519	0.002	0.00738523	0.34138
48	1e-10	> 1	0.305	1283	0.303814	0.442427	17371218	83.7306	4.27127	162.126	8.88733	0.00361536	0.506	0.865519	0.002	0.00738523	0.34138
12	0.01	< -1	0.309	460937	5.95327	3.42176	16911564	78.0062	5.25982	162.578	8.88825	0.0709065	0.506	0.865974	0.002	2.65326	0.340555
48	1e-10	> 2	0.29	1236	0.307324	0.436617	17371265	83.7134	4.27069	162.158	8.88793	0.00365772	0.506	0.865222	0.002	0.00711469	0.341299
3	1e-10		0.226	6707	0.287202	0.602259	17365794	83.7158	4.30017	162.154	8.88636	0.00341895	0.506	0.866343	0.002	0.038607	0.341258
3	1e-10	> 1	0.164	6398	0.265228	0.578528	17366103	83.7403	4.29768	162.15	8.88651	0.00315726	0.505	0.866402	0.001	0.0368283	0.341271
48	1e-08		0.191	1721	0.375281	0.495534	17370780	83.6547	4.27396	162.141	8.88662	0.00446604	0.505	0.864956	0.001	0.00990646	0.341349
48	1e-08	> 1	0.191	1721	0.375281	0.495534	17370780	83.6547	4.27396	162.141	8.88662	0.00446604	0.505	0.864956	0.001	0.00990646	0.341349
9	1e-10		0.201	241581	4.44949	2.88043	17130920	79.4316	4.99413	162.7	8.89154	0.0530452	0.505	0.866405	0.001	1.39059	0.340176
48	1e-08	> 2	0.188	1650	0.361668	0.479967	17370851	83.6573	4.27313	162.164	8.88705	0.00430459	0.505	0.864676	0.001	0.00949777	0.341286
48	1e-06	> 2	0.18	1673	0.361726	0.48294	17370828	83.6576	4.27363	162.164	8.88727	0.00430527	0.505	0.864661	0.001	0.00963016	0.341288
9	1e-08		0.155	325685	2.59106	3.00066	17046816	81.4204	5.16819	162.272	8.89173	0.0308417	0.505	0.86647	0.001	1.87472	0.341116
12	1e-10	< -1	0.262	132340	2.79128	2.04892	17240161	81.0745	4.63546	162.628	8.89455	0.0332827	0.505	0.866263	0.001	0.761779	0.340235
48	0.01	< -1	0.52	2571	0.0952974	0.407862	17369930	84.0038	4.27354	161.965	8.88532	0.00113316	0.505	0.866136	0.001	0.0147993	0.341777
9	1e-06	> 1	0.184	146331	0.923396	2.17184	17226170	83.1448	4.76133	162.073	8.88623	0.0109839	0.504	0.866256	0	0.842314	0.341545
48	0.001	< -1	0.652	1322	0.0454569	0.238652	17371179	84.0593	4.26439	161.95	8.8865	0.000540479	0.504	0.866053	0	0.00760973	0.341814
48	0.001	> 2	0.21	2268	0.373076	0.541253	17370233	83.6338	4.28226	162.188	8.88826	0.00444102	0.504	0.864404	0	0.0130551	0.341221
9	1e-08	< -1	0.227	216221	3.12246	2.52041	17156280	80.7661	4.86683	162.562	8.8951	0.0372215	0.504	0.866602	0	1.24462	0.340387
3	1e-06	< -1	0.798	1242	1.10626e-07	0.463182	17371259	84.0705	4.27541	162.019	8.88638	1.31587e-09	0.504	0.866185	0	0.00714923	0.341626
3	1e-06	< -2	0.669	370	1.6523e-07	0.19937	17372131	84.0711	4.26871	162.021	8.88608	1.96536e-09	0.504	0.866177	0	0.0021298	0.341625
3	0.05	< -2	0.348	1638	0.307075	0.481702	17370863	83.7454	4.27508	162.029	8.88081	0.00365337	0.504	0.865576	0	0.00942869	0.341563
48	0.05	> 2	0.18	6163	1.41586	0.957673	17366338	82.9055	4.28047	161.842	8.87003	0.0167913	0.504	0.86157	0	0.0354756	0.342542
48	0.001	< -2	0.379	68	1.50142e-07	0.366068	17372433	84.0706	4.26578	162.021	8.88708	1.7859e-09	0.504	0.866153	0	0.000391423	0.341623
48	1e-06	< -1	0.844	223	8.95985e-07	0.516957	17372278	84.0705	4.26316	162.019	8.88972	1.06575e-08	0.504	0.866151	0	0.00128364	0.341625
3	1e-08	< -1	0.703	524	4.83696e-07	0.233883	17371977	84.0701	4.26677	162.022	8.88654	5.75349e-09	0.504	0.86616	0	0.00301626	0.34162
3	1e-08	< -2	0.777	231	0.0349049	0.166019	17372270	84.0389	4.26486	162.01	8.88551	0.00041517	0.504	0.865875	0	0.00132969	0.341647
3	1e-10	< -2	0.772	229	0.0355919	0.16629	17372272	84.0383	4.26484	162.01	8.8855	0.00042334	0.504	0.865867	0	0.00131818	0.341648
3	1e-10	< -1	0.917	309	0.0226256	0.171755	17372192	84.0481	4.26584	162.019	8.88583	0.000269126	0.504	0.866015	0	0.00177867	0.341627
12	1e-08	> 2	0.06	31325	0.14091	0.960362	17341176	83.9291	4.35729	162.03	8.88603	0.0016761	0.504	0.866089	0	0.180314	0.341609
3	1e-10	> 2	0.337	5111	3.48835e-07	0.481757	17367390	84.0763	4.29185	162.01	8.88606	4.14903e-09	0.504	0.866091	0	0.0294201	0.341654
6	1e-08	< -2	0.461	41166	2.65855	1.57896	17331335	81.3445	4.42338	162.241	8.86939	0.0316483	0.504	0.864202	0	0.236961	0.341138
9	1e-06	< -1	0.259	267287	3.97402	2.83652	17105214	79.9612	4.98494	162.543	8.89304	0.0473463	0.504	0.866635	0	1.53856	0.340538
3	1e-08	> 2	0.171	6670	2.47032e-07	0.566028	17365831	84.0741	4.30287	162.017	8.88619	2.93827e-09	0.504	0.86605	0	0.038394	0.341638
6	0.01	< -2	0.326	61966	4.78489	1.99063	17310535	78.9976	4.49369	162.798	8.86391	0.0571108	0.504	0.8636	0	0.35669	0.339777
9	1e-08	> 2	0.134	51432	0.0927361	1.21939	17321069	83.99	4.43969	162.004	8.88647	0.00110291	0.504	0.865955	0	0.296054	0.341679
3	0.001	< -1	0.814	3008	0.463026	0.731264	17369493	83.6193	4.29944	162.016	8.87763	0.00550681	0.504	0.865508	0	0.0173147	0.341661
12	1e-06	> 2	0.064	33455	0.0833793	0.974363	17339046	83.9826	4.36198	162.034	8.88632	0.000991832	0.504	0.865933	0	0.192574	0.341594
6	0.05	< -2	0.317	63934	4.94751	2.03889	17308567	78.9007	4.50491	162.668	8.86236	0.0590056	0.504	0.863399	0	0.368018	0.340132
9	1e-10	< -1	0.363	157734	4.30081	2.39319	17214767	79.6175	4.7098	162.648	8.88552	0.05125	0.504	0.866373	0	0.907952	0.340348
6	1e-10	< -2	0.467	37036	2.47877	1.49908	17335465	81.5515	4.40278	162.182	8.8716	0.0294985	0.504	0.86356	0	0.213187	0.341292
48	0.001	> 1	0.447	18318	2.56626e-07	0.660033	17354183	84.0789	4.30844	161.976	8.88586	3.0522e-09	0.504	0.865764	0	0.105443	0.341708
9	1e-10	> 1	0.129	83847	1.84466e-06	1.52848	17288654	84.1178	4.55118	161.925	8.88691	2.19295e-08	0.504	0.866015	0	0.482642	0.341884
48	0.001		0.476	19640	2.86946e-07	0.690304	17352861	84.0706	4.3098	161.995	8.88555	3.41315e-09	0.504	0.865786	0	0.113052	0.341659
9	1e-10	> 2	0.146	47502	1.58284e-06	1.13292	17324999	84.0807	4.4122	161.999	8.88593	1.88252e-08	0.504	0.865755	0	0.273432	0.34168
3	0.001	< -2	0.657	867	0.158463	0.313735	17371634	83.9101	4.26695	162.005	8.88254	0.00188493	0.504	0.865079	0	0.00499065	0.34164
6	1e-10	< -1	0.578	65180	2.10276	1.66449	17307321	82.0399	4.47043	161.903	8.87388	0.0249905	0.504	0.865814	0	0.375191	0.34198
12	1e-10	> 2	0.114	25300	1.02822e-06	0.756762	17347201	84.0551	4.31743	162.041	8.88672	1.22327e-08	0.504	0.865665	0	0.145632	0.341554
6	1e-08	< -1	0.564	97433	3.74806	2.12457	17275068	80.2352	4.59628	162.379	8.87637	0.0446287	0.504	0.866059	0	0.560846	0.340893
3	0.01	< -2	0.727	1046	0.200078	0.372683	17371455	83.8848	4.26843	161.974	8.88086	0.00237948	0.504	0.864783	0	0.00602101	0.341726
12	0.001	< -1	0.091	338246	8.44581	3.31643	17034255	75.4824	5.06967	162.867	8.88126	0.100631	0.504	0.862809	0	1.94702	0.340072
9	1e-08	> 1	0.214	109464	3.28138e-07	1.74097	17263037	84.0943	4.60098	161.974	8.88488	3.90203e-09	0.504	0.86563	0	0.630099	0.341752
12	1e-06	> 1	0.129	94902	1.02583e-06	1.66054	17277599	84.1037	4.58681	161.954	8.88664	1.21972e-08	0.504	0.865288	0	0.546277	0.341805
6	0.001	< -2	0.405	57576	3.59536	1.83753	17314925	80.1926	4.49125	162.731	8.87241	0.0429102	0.504	0.86448	0	0.33142	0.339884
6	1e-06	< -2	0.347	49422	3.48913	1.73109	17323079	80.2135	4.45401	162.928	8.87674	0.0416849	0.503	0.863899	-0.001	0.284484	0.339384
6	1e-06	< -1	0.436	148429	6.06412	2.5448	17224072	77.6611	4.71861	163.084	8.87844	0.0724288	0.503	0.866532	-0.001	0.854391	0.33923
FDRexp is the FDR cut-offs from RNA-Seq analysis used to define the genomic features
log2(FC) is the log2-transformed fold-change values from RNA-Seq used to define the genomic features
P_post-GWAS is the P-values of the genomic features from post-GWAS analysis
NO.SNPf is the number of SNPs located in the genomic features
gf is the genomic variance explained by the genomic features
SEgf is standard error of gf
NO.SNP-f is the number of SNPs located in the remaining genome
g-f is the genomic variance explained by the remaining genome
SEg-f is the standard error of g-f
ge is the residual variance
SEge is the standard error of ge
H2f is proportion of genomic variance explained by the genomic features
r is the prediction accuracy with GFBLUP
b is the regression coefficient of DRP on GEBV
Δr is the change of prediciton accuracy with GFBLUP compared with GBLUP
%SNPf is the percentage of SNPs over the whole genome loacted in the genomic features
h2GFBLUP is the total heritability estimated with GFBLUP
h2GBLUP is the total heritability estimated with GBLUP
Table S4. The results of GFBLUP and post-GWAS analyses for protein yield in Holstein population
Time points (h) post-IMI	FDRexp	log2(FC)	P_post-GWAS	NO.SNPf	gf	SEgf	NO.SNP-f	g-f	Seg-f	ge	SEge	H2f	r	b	Δr	%SNPf	h2GFBLUP
48	1e-06	> 2	0.021	1673	1.88707	0.903814	17370828	100.368	4.15558	236.865	19.5951	0.0184546	0.622	0.78292	0.02	1.20892e-07	0.30153
48	1e-08	> 2	0.029	1650	1.79083	0.87813	17370851	100.437	4.15683	236.935	19.5998	0.017518	0.621	0.782402	0.019	1.66946e-07	0.301412
48	0.01	> 2	0.023	3715	3.36731	1.20763	17368786	99.1437	4.14447	236.457	19.5452	0.0328482	0.621	0.778799	0.019	1.32421e-07	0.302421
48	1e-08		0.027	1721	1.74483	0.86325	17370780	100.472	4.15878	236.849	19.6001	0.0170699	0.621	0.78228	0.019	1.55433e-07	0.301465
48	1e-08	> 1	0.027	1721	1.74483	0.86325	17370780	100.472	4.15878	236.849	19.6001	0.0170699	0.621	0.78228	0.019	1.55433e-07	0.301465
48	1e-10	> 2	0.026	1236	1.39939	0.789172	17371265	100.739	4.16041	237.223	19.62	0.0137009	0.62	0.781781	0.018	1.49672e-07	0.300972
48	1e-10		0.027	1283	1.31219	0.757056	17371218	100.826	4.16248	237.064	19.6205	0.0128472	0.62	0.781826	0.018	1.5543e-07	0.301113
48	1e-10	> 1	0.027	1283	1.31219	0.757056	17371218	100.826	4.16248	237.064	19.6205	0.0128472	0.619	0.781826	0.017	1.5543e-07	0.301113
48	0.01	> 1	0.216	29182	3.70398	1.52368	17343319	99.0901	4.21886	235.381	19.5427	0.036033	0.619	0.778582	0.017	1.24544e-06	0.303967
48	0.001	> 2	0.005	2268	2.79235	1.04782	17370233	99.6425	4.13842	235.333	19.5174	0.0272598	0.619	0.778002	0.017	2.87849e-08	0.30327
48	0.01		0.241	31753	3.91691	1.59823	17340748	98.8848	4.23323	235.395	19.5437	0.0381016	0.619	0.777994	0.017	1.38979e-06	0.30397
6	0.05	> 1	0.123	467398	14.4353	3.79377	16905103	87.3366	5.1833	240.917	19.616	0.14184	0.619	0.781425	0.017	7.27591e-07	0.29698
48	0.05	> 2	0.045	6163	2.9281	1.2418	17366338	99.7991	4.171	236.104	19.5778	0.0285036	0.618	0.779789	0.016	2.59122e-07	0.303181
6	0.001		0.035	615618	17.6264	4.1025	16756883	83.9987	5.32005	241.589	19.5956	0.173445	0.618	0.777789	0.016	2.08869e-07	0.296098
48	1e-06	> 1	0.181	3877	1.49787	0.957029	17368624	100.905	4.18757	236.583	19.6255	0.0146272	0.618	0.780094	0.016	1.04211e-06	0.302087
6	1e-06	> 1	0.347	182244	6.68565	2.62228	17190257	95.1524	4.69735	239.136	19.6449	0.0656498	0.617	0.780063	0.015	2.01859e-06	0.298668
48	0.05	> 1	0.115	51505	5.05749	1.79068	17320996	97.8383	4.26955	234.501	19.5261	0.0491516	0.617	0.778444	0.015	6.63934e-07	0.30497
12	0.05	> 1	0.071	368130	11.972	3.50938	17004371	89.6394	5.09364	240.592	19.6556	0.117822	0.617	0.77861	0.015	4.1754e-07	0.296932
6	0.01	> 1	0.156	380140	11.8831	3.49402	16992361	89.8302	5.06675	240.833	19.6429	0.116829	0.617	0.77972	0.015	9.1806e-07	0.296933
48	1e-06		0.2	4100	1.22936	0.896288	17368401	101.143	4.19198	236.3	19.6289	0.0120086	0.617	0.779018	0.015	1.15152e-06	0.302276
6	0.01		0.089	812461	20.393	4.53359	16560040	81.2057	5.58771	241.961	19.6005	0.200721	0.616	0.775431	0.014	5.37438e-07	0.295723
48	0.05		0.171	61506	5.44952	1.9172	17310995	97.5063	4.30017	234.235	19.5091	0.0529307	0.616	0.776956	0.014	9.87811e-07	0.305334
9	1e-06		0.153	413618	8.8623	3.28579	16958883	92.9989	5.04142	239.11	19.6655	0.0870037	0.616	0.777094	0.014	9.02182e-07	0.298738
9	1e-06	> 1	0.14	146331	8.08718	2.66511	17226170	93.7676	4.64562	239.528	19.6419	0.0793991	0.616	0.776886	0.014	8.12717e-07	0.29836
3	1e-06	> 1	0.112	19322	1.44014	1.00146	17353179	100.604	4.23288	236.649	19.6281	0.0141128	0.615	0.776792	0.013	6.45415e-07	0.301288
6	0.001	> 1	0.118	309234	12.5457	3.35577	17063267	89.2855	4.91318	240.708	19.6012	0.123201	0.615	0.77731	0.013	6.91544e-07	0.297283
6	1e-06		0.247	330673	11.6959	3.36465	17041828	89.9844	4.97741	240.576	19.6285	0.115026	0.615	0.777279	0.013	1.44938e-06	0.297088
3	1e-06		0.123	20564	1.75865	1.08322	17351937	100.323	4.23558	236.434	19.6176	0.0172279	0.615	0.775855	0.013	7.08855e-07	0.301557
9	1e-08	> 1	0.264	109464	3.37643	1.99739	17263037	98.6089	4.50831	237.72	19.657	0.033107	0.615	0.778637	0.013	1.52928e-06	0.300217
48	0.001	> 1	0.246	18318	1.40983	1.14187	17354183	101.082	4.21603	235.769	19.6192	0.0137556	0.614	0.778084	0.012	1.41753e-06	0.302995
6	0.001	< -1	0.06	306384	7.03945	2.75798	17066117	94.8458	4.77912	238.407	19.6416	0.069092	0.614	0.777459	0.012	3.51574e-07	0.299405
12	0.05		0.079	929987	20.0898	4.67705	16442514	81.2649	5.75973	243.382	19.6944	0.198213	0.614	0.777024	0.012	4.80462e-07	0.294006
6	0.05		0.175	1028641	24.5422	4.93476	16343860	76.9612	5.80442	242.962	19.5912	0.241787	0.614	0.776682	0.012	1.07074e-06	0.294669
12	0.01		0.076	734420	16.5627	4.24643	16638081	84.998	5.50124	241.886	19.6903	0.163082	0.614	0.776721	0.012	4.56783e-07	0.29571
12	0.01	> 1	0.15	273483	10.1777	3.19174	17099018	91.5563	4.92937	239.921	19.662	0.100042	0.613	0.779039	0.011	8.77243e-07	0.297768
48	0.001		0.286	19640	0.734451	0.978021	17352861	101.532	4.22108	236.158	19.6388	0.00718175	0.613	0.777583	0.011	1.64814e-06	0.302184
12	0.001	> 1	0.231	196359	6.93067	2.73265	17176142	94.9984	4.74892	238.723	19.6466	0.0679951	0.613	0.777723	0.011	1.34489e-06	0.299217
9	0.001	< -1	0.13	430256	10.3291	3.27328	16942245	91.5438	4.9708	239.447	19.6565	0.101392	0.613	0.77661	0.011	7.67313e-07	0.298467
9	0.05	< -1	0.202	702679	11.9108	3.80666	16669822	90.0518	5.29808	239.045	19.6476	0.116815	0.612	0.776265	0.01	1.21177e-06	0.299004
6	0.05	> 2	0.194	114916	2.47694	1.90747	17257585	99.6368	4.48852	236.929	19.6451	0.0242567	0.612	0.77687	0.01	1.12414e-06	0.301183
6	1e-08	> 1	0.771	136537	3.83518	2.18189	17235964	98.1547	4.57615	237.76	19.6508	0.0376035	0.612	0.777829	0.01	4.4732e-06	0.300191
3	0.001	> 1	0.329	44408	2.04806	1.5038	17328093	100.242	4.31962	236.241	19.6234	0.0200221	0.612	0.776598	0.01	1.89865e-06	0.302158
12	1e-06	> 1	0.328	94902	2.69075	1.87358	17277599	99.351	4.48085	237.401	19.665	0.0263691	0.612	0.777334	0.01	1.89841e-06	0.300616
9	1e-06	< -1	0.253	267287	3.38759	2.37286	17105214	98.6583	4.69845	237.364	19.6621	0.0331967	0.612	0.776976	0.01	1.47908e-06	0.300657
3	0.05		0.475	99155	2.66357	1.98256	17273346	99.4833	4.49644	237.003	19.6408	0.0260759	0.611	0.777186	0.009	2.7499e-06	0.301185
6	0.01	< -1	0.144	432321	9.94459	3.27826	16940180	91.9561	4.99555	238.64	19.6265	0.097591	0.611	0.774005	0.009	8.5005e-07	0.299232
3	0.01	> 1	0.452	62374	1.67038	1.57187	17310127	100.539	4.36196	236.482	19.6392	0.0163428	0.611	0.776782	0.009	2.61119e-06	0.301777
3	0.001		0.358	47416	2.63377	1.63396	17325085	99.7434	4.33361	235.97	19.6109	0.0257261	0.611	0.775828	0.009	2.06637e-06	0.30258
12	0.05	< -2	0.53	138503	0.0503832	1.62335	17233998	102.091	4.49035	236.35	19.6505	0.000493272	0.611	0.777866	0.009	3.07532e-06	0.301753
12	0.01	< -1	0.165	460937	8.01646	3.12388	16911564	93.8393	4.9832	239.088	19.682	0.0787041	0.611	0.775992	0.009	9.75664e-07	0.298747
12	0.01	< -2	0.477	130847	1.52378e-06	1.6065	17241654	102.133	4.47934	236.383	19.6483	1.49196e-08	0.61	0.777897	0.008	2.76656e-06	0.301708
3	1e-08	> 1	0.065	9620	1.37885	0.950922	17362881	100.753	4.21064	236.548	19.6255	0.0135008	0.61	0.7751	0.008	3.74362e-07	0.301558
3	1e-08	> 2	0.074	6670	0.960263	0.759574	17365831	101.129	4.19694	236.523	19.6352	0.00940615	0.61	0.7753	0.008	4.26124e-07	0.301493
3	1e-08		0.089	10144	1.37338	0.959291	17362357	100.758	4.21418	236.508	19.626	0.0134472	0.61	0.775407	0.008	5.12603e-07	0.301593
6	1e-08	> 2	0.815	78895	1.32009	1.51338	17293606	100.777	4.38763	236.775	19.6496	0.0129298	0.61	0.776877	0.008	4.71272e-06	0.301285
3	1e-06	> 2	0.062	9423	0.893534	0.814459	17363078	101.141	4.21505	236.92	19.6513	0.00875716	0.61	0.776099	0.008	3.5708e-07	0.301028
9	0.05		0.106	1104969	23.8736	5.01183	16267532	77.7555	5.89044	242.643	19.6259	0.234909	0.61	0.77504	0.008	6.51605e-07	0.2952
3	0.05	> 1	0.653	83150	0.99132	1.61597	17289351	101.122	4.4232	236.703	19.6503	0.00970804	0.609	0.777269	0.007	3.77689e-06	0.301382
6	0.001	> 2	0.175	104323	2.17932	1.81847	17268178	99.9498	4.45868	236.803	19.6441	0.0213389	0.609	0.776368	0.007	1.01342e-06	0.301326
6	1e-06	> 2	0.738	86747	1.53461	1.60491	17285754	100.581	4.40614	236.72	19.6469	0.0150282	0.609	0.776741	0.007	4.26941e-06	0.301372
48	0.001	< -2	0.132	68	0.0667987	0.23694	17372433	102.035	4.17581	236.618	19.6521	0.000654234	0.609	0.777589	0.007	7.59824e-07	0.301435
9	1e-10	< -1	0.408	157734	5.72919e-08	1.80755	17214767	102.165	4.55195	236.111	19.6424	5.60776e-10	0.609	0.777379	0.007	2.37006e-06	0.302017
12	1e-08	> 1	0.331	63449	1.02881	1.44088	17309052	101.02	4.39613	237.038	19.6731	0.0100816	0.609	0.777003	0.007	1.91229e-06	0.300953
6	0.01	> 2	0.184	107572	2.52324	1.88056	17264929	99.6197	4.46817	236.799	19.64	0.024703	0.608	0.776042	0.006	1.06574e-06	0.301358
9	0.05	> 2	0.223	79376	1.85759e-06	1.42683	17293125	102.097	4.40597	236.575	19.6494	1.81944e-08	0.608	0.77732	0.006	1.28953e-06	0.301463
9	1e-10	< -2	0.42	107306	6.16631e-07	1.51207	17265195	102.16	4.45754	236.26	19.6467	6.03591e-09	0.608	0.777592	0.006	2.43264e-06	0.301875
12	0.001	> 2	0.881	44484	1.65978e-08	1.23113	17328017	102.114	4.34344	236.42	19.6489	1.62542e-10	0.608	0.777154	0.006	5.08425e-06	0.301636
12	0.001	< -2	0.344	120622	0.314803	1.62688	17251879	101.808	4.48036	236.503	19.6524	0.00308259	0.608	0.777477	0.006	1.99399e-06	0.301581
3	1e-10	> 2	0.066	5111	0.699425	0.637948	17367390	101.448	4.18732	236.108	19.6321	0.00684719	0.608	0.775213	0.006	3.80023e-07	0.301983
9	0.01	> 2	0.2	76878	5.05417e-07	1.40726	17295623	102.09	4.39555	236.608	19.6501	4.95072e-09	0.608	0.777326	0.006	1.15636e-06	0.301418
12	0.01	> 2	0.913	47751	1.54339e-07	1.30831	17324750	102.116	4.35792	236.379	19.648	1.51142e-09	0.607	0.777045	0.005	5.26992e-06	0.301676
6	1e-10	> 1	0.743	104310	0.827422	1.68271	17268191	101.266	4.49435	236.721	19.6576	0.00810457	0.607	0.777044	0.005	4.30271e-06	0.301326
12	1e-06	< -2	0.315	110953	0.0749543	1.52402	17261548	102.049	4.44958	236.468	19.6509	0.000733956	0.607	0.777558	0.005	1.82487e-06	0.301614
9	0.01	> 1	0.124	335309	12.0029	3.41492	17037192	89.7287	5.00093	240.437	19.6215	0.117986	0.607	0.776833	0.005	7.27819e-07	0.297314
12	0.05	> 2	0.918	52350	9.24675e-08	1.40565	17320151	102.111	4.37275	236.363	19.6454	9.05558e-10	0.607	0.777074	0.005	5.30018e-06	0.301681
9	1e-10		0.558	241581	6.35328e-08	2.29548	17130920	102.21	4.78065	235.861	19.6394	6.21592e-10	0.607	0.777259	0.005	3.25727e-06	0.302333
6	1e-08		0.703	233970	3.9289	2.56119	17138531	98.0234	4.79964	237.806	19.6647	0.0385366	0.607	0.777233	0.005	4.10187e-06	0.300073
12	1e-06	> 2	0.949	33455	1.39193e-06	1.13706	17339046	102.097	4.2892	236.456	19.6466	1.36334e-08	0.606	0.777121	0.004	5.4732e-06	0.301568
12	1e-08	> 2	0.937	31325	3.61553e-07	1.09629	17341176	102.093	4.27505	236.466	19.6461	3.54141e-09	0.606	0.777128	0.004	5.40332e-06	0.301552
9	1e-06	> 2	0.831	58047	1.78795e-07	1.29456	17314454	102.082	4.34782	236.628	19.649	1.75148e-09	0.606	0.77727	0.004	4.79946e-06	0.301386
9	0.01	< -1	0.098	556847	10.856	3.51737	16815654	91.0581	5.12731	239.192	19.6635	0.106521	0.606	0.776152	0.004	5.8279e-07	0.298775
12	1e-06	< -1	0.263	211735	0.245624	2.03391	17160766	101.947	4.67279	236.176	19.6495	0.00240355	0.606	0.777636	0.004	1.53257e-06	0.302015
12	1e-08	< -1	0.293	162902	0.355911	1.89344	17209599	101.779	4.58801	236.469	19.6525	0.00348473	0.606	0.777345	0.004	1.70254e-06	0.301635
12	1e-10	< -1	0.392	132340	0.494393	1.68232	17240161	101.629	4.4986	236.524	19.655	0.00484112	0.606	0.777209	0.004	2.27376e-06	0.301563
12	1e-10		0.66	176801	3.95192e-07	1.8968	17195700	102.155	4.59372	236.215	19.6475	3.86856e-09	0.605	0.777791	0.003	3.83817e-06	0.301903
12	1e-06		0.247	306637	2.21519	2.66296	17065864	99.8849	4.92155	236.901	19.6646	0.0216963	0.605	0.776858	0.003	1.44733e-06	0.301179
6	1e-08	< -1	0.485	97433	0.587452	1.52251	17275068	101.52	4.4517	236.625	19.6579	0.00575327	0.605	0.776941	0.003	2.80751e-06	0.30144
6	1e-10	< -2	0.369	37036	0.183366	1.00255	17335465	101.919	4.28879	236.596	19.6528	0.00179591	0.605	0.776937	0.003	2.12858e-06	0.301454
3	1e-08	< -1	0.636	524	0.00342732	0.180979	17371977	102.096	4.17695	236.574	19.6535	3.35684e-05	0.605	0.776945	0.003	3.66107e-06	0.301469
48	1e-06	< -1	0.556	223	2.47222e-09	0.141433	17372278	102.098	4.17371	236.58	19.6575	2.42143e-11	0.605	0.776965	0.003	3.2005e-06	0.30146
12	1e-10	> 2	1	25300	2.86712e-06	1.0062	17347201	102.093	4.24296	236.426	19.6457	2.80834e-08	0.605	0.777013	0.003	5.76462e-06	0.301587
48	0.01	< -1	0.598	2571	6.69689e-07	0.509747	17369930	102.099	4.20087	236.573	19.6529	6.5592e-09	0.604	0.776977	0.002	3.44273e-06	0.301469
12	1e-10	< -2	0.35	92987	0.646168	1.43182	17279514	101.456	4.39522	236.656	19.6541	0.00632864	0.604	0.776913	0.002	2.02552e-06	0.301401
48	0.001	< -1	0.857	1322	3.6739e-07	0.475281	17371179	102.099	4.18108	236.555	19.653	3.59835e-09	0.604	0.776949	0.002	4.93346e-06	0.301485
12	1e-08		0.257	226351	1.27649	2.31713	17146150	100.842	4.76	236.666	19.6591	0.0125	0.604	0.777001	0.002	1.49888e-06	0.301427
3	0.001	> 2	0.095	14259	0.907255	0.921737	17358242	101.151	4.23648	236.903	19.6537	0.00888954	0.604	0.775914	0.002	5.4729e-07	0.301092
12	0.05	< -1	0.268	561857	9.48288	3.45174	16810644	92.3041	5.16196	239.66	19.6878	0.093164	0.604	0.77647	0.002	1.59423e-06	0.298105
12	1e-10	> 1	0.986	44461	1.22905e-07	1.15722	17328040	102.101	4.30264	236.422	19.6462	1.20375e-09	0.604	0.777177	0.002	5.6902e-06	0.301609
12	1e-08	< -2	0.28	102056	0.860488	1.54348	17270445	101.238	4.4233	236.704	19.654	0.00842798	0.603	0.776741	0.001	1.62127e-06	0.301352
9	1e-08		0.249	325685	2.00786	2.63715	17046816	100.114	4.92137	236.769	19.6619	0.0196615	0.603	0.776869	0.001	1.46068e-06	0.301341
6	1e-10	> 2	0.801	70152	0.383739	1.29839	17302349	101.724	4.37244	236.591	19.6556	0.00375816	0.603	0.77689	0.001	4.62943e-06	0.301472
9	0.01	< -2	0.498	164173	3.01108e-07	1.84964	17208328	102.196	4.58985	236.007	19.6435	2.94638e-09	0.603	0.777525	0.001	2.89395e-06	0.302173
9	0.05	< -2	0.482	177291	0.192164	1.90082	17195210	102.005	4.62166	236.087	19.6526	0.00188033	0.603	0.777336	0.001	2.80311e-06	0.302104
9	1e-08	> 2	0.8	51432	1.47703e-06	1.17225	17321069	102.085	4.32527	236.66	19.6511	1.44686e-08	0.603	0.777094	0.001	4.61865e-06	0.301362
9	0.001	< -2	0.442	153549	3.01168e-07	1.82038	17218952	102.184	4.57417	236.053	19.645	2.94731e-09	0.603	0.777611	0.001	2.56694e-06	0.302108
9	1e-10	> 2	0.914	47502	1.34479e-07	1.12056	17324999	102.084	4.30244	236.618	19.6492	1.31734e-09	0.602	0.777013	0	5.27561e-06	0.301397
9	0.001	> 2	0.634	68917	0.7155	1.50736	17303584	101.4	4.39563	236.605	19.652	0.00700678	0.602	0.776714	0	3.66398e-06	0.301474
9	1e-06	< -2	0.499	133633	1.1421e-07	1.73968	17238868	102.167	4.52968	236.115	19.6422	1.11788e-09	0.602	0.77734	0	2.89462e-06	0.302016
3	0.01		0.463	70281	2.08911	1.71152	17302220	100.16	4.39281	236.337	19.6351	0.0204316	0.602	0.775795	0	2.67596e-06	0.301988
6	1e-10	< -1	0.41	65180	3.81963e-07	1.2572	17307321	102.14	4.37337	236.39	19.6508	3.73962e-09	0.602	0.776786	0	2.36894e-06	0.301716
9	1e-08	< -2	0.429	120726	2.08659e-07	1.62179	17251775	102.167	4.49187	236.183	19.6432	2.04234e-09	0.602	0.777331	0	2.4867e-06	0.301956
9	1e-08	< -1	0.291	216221	4.30476e-07	2.03096	17156280	102.21	4.67035	235.997	19.6422	4.21169e-09	0.602	0.776921	0	1.69617e-06	0.302211
48	0.05	< -1	0.724	10001	0.279106	0.635334	17362500	101.861	4.20144	236.434	19.6442	0.00273257	0.602	0.776488	0	4.16991e-06	0.301678
3	0.05	> 2	0.113	17848	1.11419	0.994682	17354653	100.97	4.24114	236.821	19.6501	0.0109145	0.602	0.775394	0	6.51122e-07	0.301216
9	1e-10	> 1	0.743	83847	3.97464e-07	1.48919	17288654	102.144	4.44875	236.322	19.6511	3.89123e-09	0.602	0.776832	0	4.29762e-06	0.301784
6	1e-08	< -2	0.345	41166	0.593927	1.1462	17331335	101.497	4.31105	236.664	19.6525	0.00581762	0.602	0.776805	0	1.99061e-06	0.301371
3	0.01	< -2	0.261	1046	0.0771616	0.299183	17371455	102.038	4.17964	236.474	19.6508	0.00075563	0.602	0.776693	0	1.50246e-06	0.301591
3	1e-10	< -1	0.522	309	0.0375779	0.196494	17372192	102.05	4.17863	236.629	19.6556	0.000368093	0.602	0.776962	0	3.0048e-06	0.301396
3	0.01	> 2	0.124	16943	1.10869	0.977541	17355558	100.968	4.23717	236.858	19.6501	0.0108614	0.602	0.775183	0	7.14469e-07	0.301168
9	0.01		0.042	892156	21.6419	4.67964	16480345	80.0073	5.66271	242.323	19.6359	0.212908	0.602	0.775018	0	2.54849e-07	0.295516
9	0.001		0.072	690674	22.2232	4.4425	16681827	79.2627	5.42674	243.713	19.6227	0.218978	0.602	0.774707	0	4.31607e-07	0.293992
3	1e-10	< -2	0.202	229	0.0685303	0.200463	17372272	102.009	4.17733	236.685	19.6576	0.000671357	0.602	0.776923	0	1.16277e-06	0.301324
3	1e-08	< -2	0.201	231	0.0715589	0.203372	17372270	102.006	4.1773	236.684	19.6575	0.000701026	0.602	0.776933	0	1.15702e-06	0.301325
3	1e-10	> 1	0.054	6398	0.954985	0.757818	17366103	101.193	4.19262	236.261	19.6234	0.00934902	0.602	0.774508	0	3.10951e-07	0.301848
6	1e-10		0.676	169490	0.340614	1.99042	17203011	101.828	4.65762	236.351	19.6549	0.00333384	0.602	0.776435	0	3.92954e-06	0.301811
3	0.001	< -2	0.207	867	0.184808	0.329673	17371634	101.946	4.17751	236.378	19.6446	0.00180952	0.602	0.776212	0	1.1916e-06	0.301709
9	0.05	> 1	0.149	402290	13.8105	3.71596	16970211	87.7897	5.16652	241.323	19.6343	0.13593	0.602	0.776294	0	8.78009e-07	0.296277
3	1e-10		0.074	6707	0.986478	0.775958	17365794	101.149	4.19545	236.32	19.6251	0.00965854	0.602	0.774544	0	4.26125e-07	0.301769
6	1e-06	< -2	0.153	49422	3.63266	1.672	17323079	98.3546	4.34606	237.69	19.627	0.0356188	0.602	0.775826	0	8.83215e-07	0.300248
12	0.001	< -1	0.361	338246	0.694397	2.55445	17034255	101.514	4.91876	236.129	19.6494	0.00679396	0.601	0.778151	-0.001	2.11926e-06	0.302089
12	0.001		0.26	534605	6.16819	3.56584	16837896	95.815	5.35461	238.109	19.6825	0.0604824	0.601	0.775837	-0.001	1.54414e-06	0.299869
48	0.01	< -2	0.009	284	0.832195	0.589996	17372217	100.986	4.15908	237.791	19.6545	0.00817337	0.601	0.775235	-0.001	5.18069e-08	0.299809
6	0.05	< -1	0.37	561243	11.5076	3.59068	16811258	90.2694	5.17974	239.428	19.6424	0.113067	0.601	0.774438	-0.001	2.20091e-06	0.298287
6	0.001	< -2	0.231	57576	3.63837	1.77157	17314925	98.3318	4.39049	237.735	19.6332	0.0356808	0.601	0.775999	-0.001	1.33411e-06	0.300172
6	1e-06	< -1	0.23	148429	5.29037	2.23647	17224072	96.615	4.54475	238.247	19.644	0.0519145	0.601	0.774326	-0.001	1.33534e-06	0.299587
9	0.001	> 1	0.18	260418	14.3715	3.39106	17112083	87.17	4.86907	242.509	19.6093	0.141533	0.601	0.775816	-0.001	1.05189e-06	0.295135
48	0.05	< -2	0.253	689	0.649675	0.522275	17371812	101.295	4.1705	237.375	19.6535	0.00637279	0.601	0.775064	-0.001	1.45638e-06	0.30044
3	0.001	< -1	0.637	3008	1.0441	0.79933	17369493	101.293	4.19268	235.414	19.6174	0.0102026	0.601	0.774064	-0.001	3.66735e-06	0.302996
3	0.01	< -1	0.479	7907	0.536559	0.739499	17364594	101.61	4.21449	236.333	19.6484	0.00525282	0.601	0.774643	-0.001	2.75849e-06	0.301782
3	1e-06	< -1	0.576	1242	0.651062	0.565198	17371259	101.662	4.17543	235.648	19.6246	0.00636346	0.601	0.773952	-0.001	3.31582e-06	0.302735
6	0.05	< -2	0.23	63934	4.47029	1.9122	17308567	97.4195	4.41792	238.301	19.6386	0.0438737	0.601	0.774043	-0.001	1.32882e-06	0.299508
6	0.01	< -2	0.249	61966	4.37106	1.879	17310535	97.5476	4.40511	238.145	19.6348	0.0428877	0.601	0.773967	-0.001	1.43843e-06	0.299704
3	1e-06	< -2	0.254	370	0.353168	0.350653	17372131	101.825	4.17109	236.021	19.6275	0.0034564	0.6	0.774309	-0.002	1.46211e-06	0.302123
3	0.05	< -1	0.114	16005	2.22211	1.25355	17356496	99.7962	4.25913	237.631	19.6536	0.0217814	0.599	0.772658	-0.003	6.56815e-07	0.300364
3	0.05	< -2	0.037	1638	0.95677	0.607871	17370863	100.905	4.17319	237.493	19.6542	0.00939286	0.599	0.771727	-0.003	2.13e-07	0.300163
FDRexp is the FDR cut-offs from RNA-Seq analysis used to define the genomic features
log2(FC) is the log2-transformed fold-change values from RNA-Seq used to define the genomic features
P_post-GWAS is the P-values of the genomic features from post-GWAS analysis
NO.SNPf is the number of SNPs located in the genomic features
gf is the genomic variance explained by the genomic features
SEgf is standard error of gf
NO.SNP-f is the number of SNPs located in the remaining genome
g-f is the genomic variance explained by the remaining genome
SEg-f is the standard error of g-f
ge is the residual variance
SEge is the standard error of ge
H2f is proportion of genomic variance explained by the genomic features
r is the prediction accuracy with GFBLUP
b is the regression coefficient of DRP on GEBV
Δr is the change of prediciton accuracy with GFBLUP compared with GBLUP
%SNPf is the percentage of SNPs over the whole genome loacted in the genomic features
h2GFBLUP is the total heritability estimated with GFBLUP
h2GBLUP is the total heritability estimated with GBLUP
Table S5. The results of GFBLUP and post-GWAS analyses for milk yield in Holstein population
Time points (h) post-IMI	FDRexp	log2(FC)	P_post-GWAS	NO.SNPf	gf	SEgf	NO.SNP-f	g-f	Seg-f	ge	SEge	H2f	r	b	Δr	%SNPf	h2GFBLUP
6	0.01		0.026	812461	34.0056	5.14426	16560040	72.5931	5.84185	248.62	20.9363	0.319005	0.651	0.862861	0.016	4.67671	0.300093
6	0.001		0.027	615618	28.576	4.62975	16756883	77.9889	5.5664	247.748	20.9325	0.268156	0.651	0.864542	0.016	3.54363	0.300765
6	0.001	< -1	0.024	306384	21.0945	3.62147	17066117	85.7459	4.99732	244.005	20.8666	0.19744	0.65	0.861662	0.015	1.76361	0.304523
6	1e-06	< -2	0.022	49422	13.436	2.50899	17323079	94.1351	4.5061	241.177	20.6993	0.124904	0.649	0.866132	0.014	0.284484	0.30845
6	0.01	< -1	0.03	432321	27.1415	4.1674	16940180	79.7393	5.19086	245.204	20.8378	0.253942	0.649	0.858605	0.014	2.48854	0.303565
6	0.05		0.072	1028641	33.7091	5.39778	16343860	73.1803	6.10514	246.63	20.9465	0.315364	0.649	0.865736	0.014	5.92109	0.302358
6	1e-06		0.079	330673	20.4062	4.03887	17041828	87.385	5.32823	241.704	20.8736	0.189312	0.649	0.864917	0.014	1.90343	0.30842
6	1e-06	< -1	0.024	148429	16.359	3.14724	17224072	91.9531	4.7935	238.663	20.7777	0.151036	0.648	0.85973	0.013	0.854391	0.312161
6	0.001	< -2	0.024	57576	13.7725	2.61734	17314925	93.8228	4.56605	241.144	20.7371	0.128003	0.648	0.866482	0.013	0.33142	0.308526
9	0.001	< -1	0.031	430256	29.698	4.26504	16942245	78.0041	5.09891	244.146	20.7609	0.275742	0.646	0.858417	0.011	2.47665	0.306104
6	0.05	< -1	0.065	561243	26.4345	4.35349	16811258	80.4354	5.41657	244.977	20.9148	0.247352	0.646	0.862625	0.011	3.23064	0.30374
9	1e-06	> 1	0.076	146331	11.318	3.168	17226170	96.7053	5.05739	239.091	20.9444	0.104773	0.646	0.863443	0.011	0.842314	0.311204
6	0.05	< -2	0.029	63934	14.8203	2.73472	17308567	92.7682	4.59066	241.408	20.7452	0.13775	0.645	0.86092	0.01	0.368018	0.30828
6	0.001	> 1	0.096	309234	7.7566	3.3252	17063267	100.301	5.38225	236.81	20.9974	0.0717821	0.645	0.864916	0.01	1.78002	0.31333
6	0.01	< -2	0.027	61966	15.0788	2.73236	17310535	92.5361	4.56824	241.482	20.7256	0.140118	0.645	0.860873	0.01	0.35669	0.308267
9	0.05		0.043	1104969	39.515	5.61439	16267532	67.9582	6.05887	245.53	20.8273	0.367673	0.645	0.859782	0.01	6.36045	0.304454
9	0.05	> 1	0.106	402290	11.4494	3.84148	16970211	96.4571	5.6044	237.831	20.981	0.106105	0.645	0.865218	0.01	2.31567	0.312105
9	0.01		0.033	892156	36.3477	5.27444	16480345	71.1736	5.83063	244.772	20.851	0.338051	0.644	0.86051	0.009	5.13545	0.305204
9	0.001		0.031	690674	39.1162	5.0883	16681827	67.6917	5.52868	250.011	20.8046	0.366229	0.644	0.859564	0.009	3.97567	0.299334
12	1e-08		0.089	226351	5.69319	2.7672	17146150	102.621	5.09214	234.952	20.9588	0.0525618	0.644	0.863877	0.009	1.30293	0.31554
6	0.01	> 1	0.134	380140	5.73537	3.40099	16992361	102.526	5.52154	235.127	20.987	0.052977	0.644	0.864661	0.009	2.18817	0.315274
9	0.01	> 1	0.105	335309	9.44244	3.49523	17037192	98.6001	5.42706	236.866	20.9749	0.0873956	0.644	0.865218	0.009	1.93011	0.31325
6	0.05	> 1	0.154	467398	5.61657	3.62973	16905103	102.754	5.66099	234.482	20.9654	0.0518275	0.644	0.864477	0.009	2.69045	0.316085
12	1e-06		0.082	306637	6.40834	3.0343	17065864	101.945	5.21851	234.714	20.9501	0.059143	0.643	0.864038	0.008	1.76507	0.315837
12	1e-08	< -1	0.093	162902	4.11454	2.28716	17209599	104.334	4.88789	233.887	20.9348	0.0379401	0.643	0.863846	0.008	0.9377	0.31679
48	0.05	> 1	0.254	51505	2.53685	1.49155	17320996	106.359	4.59643	231.573	20.895	0.0232962	0.643	0.864239	0.008	0.296474	0.31984
12	1e-06	< -1	0.07	211735	4.41322	2.43843	17160766	104.035	4.95464	233.852	20.938	0.0406942	0.643	0.864198	0.008	1.21879	0.316822
48	0.001	> 2	0.486	2268	0.615237	0.604314	17370233	107.991	4.50478	232.553	20.9147	0.00566482	0.643	0.862592	0.008	0.0130551	0.318345
48	1e-06	> 2	0.389	1673	0.347411	0.460056	17370828	108.204	4.50183	232.754	20.9252	0.00320044	0.643	0.862855	0.008	0.00963016	0.318047
12	1e-08	> 1	0.226	63449	1.65562	1.6481	17309052	106.69	4.75258	234.148	20.9735	0.0152809	0.643	0.863535	0.008	0.365227	0.316344
48	1e-08	> 2	0.398	1650	0.31673	0.4429	17370851	108.23	4.50165	232.764	20.926	0.00291791	0.642	0.86285	0.007	0.00949777	0.31803
48	0.05		0.307	61506	2.80856	1.60154	17310995	106.201	4.61141	230.998	20.8803	0.0257644	0.642	0.863045	0.007	0.354042	0.320609
9	1e-06		0.04	413618	19.4369	3.87624	16958883	87.633	5.29072	243.535	20.9975	0.181535	0.642	0.858056	0.007	2.38088	0.305386
9	0.001	> 1	0.136	260418	12.5778	3.52223	17112083	95.0171	5.30861	240.494	21.0067	0.1169	0.642	0.865033	0.007	1.49902	0.309102
48	1e-08		0.368	1721	0.308747	0.447097	17370780	108.24	4.50228	232.742	20.9261	0.0028443	0.642	0.862888	0.007	0.00990646	0.318054
48	1e-08	> 1	0.368	1721	0.308747	0.447097	17370780	108.24	4.50228	232.742	20.9261	0.0028443	0.642	0.862888	0.007	0.00990646	0.318054
9	0.01	> 2	0.297	76878	2.5718e-07	1.44797	17295623	108.469	4.71163	233.115	20.9371	2.371e-09	0.642	0.864086	0.007	0.442527	0.317548
12	0.01	< -1	0.063	460937	18.485	3.76669	16911564	89.4081	5.21816	239.38	20.9232	0.171327	0.642	0.861654	0.007	2.65326	0.310687
6	1e-06	> 1	0.441	182244	2.7286	2.44625	17190257	105.641	5.06709	234.027	20.9574	0.0251786	0.641	0.86411	0.006	1.04904	0.316504
9	0.05	> 2	0.301	79376	1.19641e-08	1.46139	17293125	108.476	4.71848	233.082	20.936	1.10292e-10	0.641	0.864048	0.006	0.456906	0.317591
48	0.01	> 2	0.631	3715	0.219206	0.567326	17368786	108.289	4.51891	232.981	20.9371	0.00202019	0.641	0.863489	0.006	0.0213844	0.31775
12	0.001	> 2	0.969	44484	2.08746e-06	1.18347	17328017	108.492	4.64641	232.986	20.9368	1.92408e-08	0.641	0.863831	0.006	0.25606	0.317712
12	0.01	> 2	0.983	47751	1.13317e-07	1.26403	17324750	108.5	4.66031	232.892	20.9347	1.0444e-09	0.641	0.863717	0.006	0.274865	0.317815
9	1e-06	> 2	0.841	58047	7.26522e-08	1.3661	17314454	108.478	4.67167	233.004	20.934	6.69743e-10	0.641	0.863879	0.006	0.334132	0.317668
9	1e-06	< -2	0.218	133633	1.55522	1.85887	17238868	106.905	4.82152	233.42	20.951	0.0143392	0.641	0.863454	0.006	0.769221	0.317246
12	0.05	> 2	0.982	52350	8.92217e-08	1.37096	17320151	108.499	4.67601	232.845	20.932	8.2233e-10	0.641	0.863742	0.006	0.301338	0.317857
9	1e-10	> 1	0.517	83847	0.130324	1.53185	17288654	108.423	4.78264	232.707	20.945	0.00120055	0.641	0.863905	0.006	0.482642	0.318095
12	1e-06	> 1	0.23	94902	1.89687	1.85888	17277599	106.496	4.81826	233.851	20.9568	0.0174999	0.64	0.863384	0.005	0.546277	0.316713
48	0.01	> 1	0.512	29182	0.446895	0.924785	17343319	108.086	4.55324	232.887	20.9346	0.00411761	0.64	0.863657	0.005	0.167978	0.317886
9	0.001	< -2	0.175	153549	2.27877	2.03701	17218952	106.152	4.86701	233.723	20.9595	0.0210159	0.64	0.863172	0.005	0.883862	0.316907
6	1e-08		0.501	233970	2.40365	2.5668	17138531	106.023	5.15233	233.656	20.956	0.0221685	0.64	0.86357	0.005	1.34678	0.31696
9	1e-08	> 2	0.831	51432	1.97043e-07	1.24169	17321069	108.469	4.64221	233.092	20.9369	1.81659e-09	0.64	0.86385	0.005	0.296054	0.317568
48	1e-06	< -1	0.206	223	0.0819143	0.218005	17372278	108.446	4.49609	232.86	20.9359	0.000754775	0.64	0.862257	0.005	0.00128364	0.317902
9	0.05	< -2	0.169	177291	4.07182	2.29943	17195210	104.38	4.89817	233.988	20.9495	0.0375451	0.64	0.862305	0.005	1.02053	0.316702
3	1e-06		0.339	20564	0.366072	0.842653	17351937	108.109	4.56616	233.078	20.9385	0.00337471	0.64	0.863322	0.005	0.118371	0.317594
3	0.05		0.834	99155	2.18662e-10	1.76211	17273346	108.49	4.78705	232.8	20.9279	2.0155e-12	0.64	0.863501	0.005	0.570758	0.317882
12	1e-08	> 2	0.992	31325	1.76056e-10	1.07107	17341176	108.471	4.58326	232.991	20.9357	1.62308e-12	0.639	0.863625	0.004	0.180314	0.317665
12	0.001	> 1	0.239	196359	2.33884	2.51136	17176142	106.086	5.11276	233.689	20.9559	0.021571	0.639	0.863765	0.004	1.13029	0.316927
12	1e-06	> 2	0.987	33455	9.91327e-08	1.10005	17339046	108.473	4.59697	233.011	20.9369	9.13895e-10	0.639	0.863557	0.004	0.192574	0.317651
48	0.01		0.535	31753	0.309802	0.94253	17340748	108.195	4.5617	232.989	20.9383	0.0028552	0.639	0.863558	0.004	0.182777	0.317735
3	0.01		0.757	70281	8.07595e-09	1.51524	17302220	108.468	4.7042	232.99	20.9315	7.44549e-11	0.639	0.863608	0.004	0.404553	0.317661
12	0.01	< -2	0.106	130847	2.53099	1.85484	17241654	105.925	4.77077	233.61	20.9444	0.0233366	0.639	0.863194	0.004	0.753185	0.317061
3	1e-08		0.332	10144	0.183736	0.713245	17362357	108.298	4.54881	233.059	20.9386	0.00169371	0.639	0.863488	0.004	0.0583911	0.317625
9	0.01	< -2	0.218	164173	1.58572	2.02837	17208328	106.887	4.89436	233.351	20.9494	0.0146187	0.639	0.863464	0.004	0.945016	0.317334
9	1e-10	> 2	0.897	47502	4.09051e-08	1.19514	17324999	108.477	4.62573	232.996	20.9341	3.77084e-10	0.639	0.863663	0.004	0.273432	0.317675
6	1e-08	> 1	0.682	136537	1.16112	1.99491	17235964	107.317	4.90885	233.243	20.9461	0.0107038	0.638	0.863547	0.003	0.785937	0.317445
12	1e-06	< -2	0.062	110953	3.18088	1.83319	17261548	105.257	4.73207	233.824	20.9428	0.0293336	0.638	0.862362	0.003	0.63867	0.316827
9	1e-08	< -2	0.176	120726	1.69309	1.76793	17251775	106.727	4.79005	233.617	20.957	0.015616	0.638	0.863242	0.003	0.694926	0.316984
48	0.001	> 1	0.791	18318	0.0489888	0.644327	17354183	108.421	4.52557	233.085	20.9401	0.000451633	0.638	0.86366	0.003	0.105443	0.317578
3	1e-10	> 2	0.2	5111	0.141815	0.466656	17367390	108.368	4.51042	232.881	20.9378	0.00130693	0.638	0.863274	0.003	0.0294201	0.317846
48	0.001		0.802	19640	1.63941e-06	0.662271	17352861	108.458	4.52801	233.116	20.9406	1.51157e-08	0.638	0.86378	0.003	0.113052	0.317524
6	1e-08	< -1	0.255	97433	1.16201	1.62343	17275068	107.278	4.76672	233.396	20.9496	0.0107157	0.638	0.863529	0.003	0.560846	0.317228
3	1e-06	< -2	0.255	370	4.45118e-07	0.203264	17372131	108.489	4.49942	233.015	20.9389	4.10287e-09	0.638	0.863536	0.003	0.0021298	0.31768
3	1e-10	< -2	0.11	229	2.80533e-07	0.17281	17372272	108.49	4.49989	233.008	20.9396	2.58578e-09	0.638	0.863536	0.003	0.00131818	0.31769
3	1e-08	< -2	0.113	231	3.45743e-07	0.17338	17372270	108.49	4.49991	233.008	20.9396	3.18685e-09	0.637	0.863536	0.002	0.00132969	0.31769
3	1e-10	< -1	0.368	309	2.80062e-07	0.196386	17372192	108.49	4.50047	233.008	20.9392	2.58145e-09	0.637	0.863533	0.002	0.00177867	0.317689
12	0.05	> 1	0.126	368130	6.08672	3.34597	17004371	102.082	5.49626	235.364	20.9827	0.0562709	0.637	0.863267	0.002	2.11904	0.314871
3	1e-08	> 2	0.278	6670	0.0553359	0.514237	17365831	108.435	4.52168	233.015	20.9386	0.000510054	0.637	0.863518	0.002	0.038394	0.317682
12	1e-10		0.298	176801	1.4162	2.0564	17195700	107.072	4.90596	233.243	20.943	0.013054	0.637	0.863487	0.002	1.01771	0.317466
3	0.001	< -2	0.062	867	3.4893e-07	0.230927	17371634	108.492	4.50261	233.001	20.939	3.21619e-09	0.637	0.863528	0.002	0.00499065	0.317698
48	1e-06	> 1	0.802	3877	1.77021e-09	0.497446	17368624	108.484	4.50905	233.021	20.9406	1.63177e-11	0.637	0.863576	0.002	0.0223169	0.317664
48	0.01	< -1	0.547	2571	2.99348e-08	0.504213	17369930	108.488	4.51245	233.013	20.9391	2.75928e-10	0.637	0.86358	0.002	0.0147993	0.317679
6	1e-10	< -1	0.652	65180	4.32732e-09	1.30065	17307321	108.475	4.65384	233.054	20.9359	3.98924e-11	0.637	0.863466	0.002	0.375191	0.317615
3	0.01	< -2	0.069	1046	2.39316e-07	0.274824	17371455	108.491	4.50419	233.001	20.9387	2.20585e-09	0.637	0.863518	0.002	0.00602101	0.317698
48	0.001	< -1	0.538	1322	5.70697e-09	0.381227	17371179	108.489	4.50096	233.005	20.9394	5.26043e-11	0.636	0.863582	0.001	0.00760973	0.317689
48	1e-06		0.767	4100	1.38088e-08	0.503491	17368401	108.482	4.50995	233.031	20.9412	1.27291e-10	0.636	0.86362	0.001	0.0236005	0.317652
12	1e-10	> 2	0.999	25300	2.26012e-06	0.959111	17347201	108.479	4.55739	232.914	20.9339	2.08347e-08	0.636	0.86351	0.001	0.145632	0.317754
3	1e-10	> 1	0.221	6398	0.122998	0.528686	17366103	108.37	4.52076	232.992	20.9377	0.0011337	0.636	0.863356	0.001	0.0368283	0.317709
3	1e-10		0.229	6707	0.106146	0.53613	17365794	108.385	4.52288	233.003	20.938	0.000978383	0.636	0.863406	0.001	0.038607	0.317695
12	1e-10	> 1	0.94	44461	1.33505e-07	1.18302	17328040	108.484	4.61719	232.908	20.9354	1.23065e-09	0.636	0.863547	0.001	0.255927	0.317768
48	0.05	> 2	0.713	6163	0.174152	0.462505	17366338	108.304	4.51401	233.116	20.9452	0.00160541	0.636	0.863356	0.001	0.0354756	0.317565
3	1e-08	> 1	0.331	9620	3.03069e-07	0.644838	17362881	108.494	4.54463	233.001	20.9385	2.79341e-09	0.636	0.863563	0.001	0.0553749	0.317704
3	1e-06	> 1	0.321	19322	0.0770477	0.755609	17353179	108.417	4.56134	233.016	20.9381	0.000710154	0.636	0.863542	0.001	0.111222	0.31769
9	1e-10	< -2	0.133	107306	1.92766	1.72325	17265195	106.455	4.76392	233.83	20.9592	0.0177856	0.635	0.863136	0	0.617677	0.316712
6	1e-10	< -2	0.418	37036	0.568995	1.0737	17335465	107.931	4.59725	232.994	20.935	0.00524418	0.635	0.863547	0	0.213187	0.317722
9	1e-08	> 1	0.217	109464	1.51771	1.8393	17263037	106.915	4.82825	233.517	20.9506	0.0139968	0.635	0.863409	0	0.630099	0.317101
3	1e-06	> 2	0.253	9423	6.60764e-08	0.626196	17363078	108.494	4.53342	232.974	20.937	6.09031e-10	0.635	0.863534	0	0.0542409	0.317729
6	1e-10	> 1	0.589	104310	0.542743	1.68502	17268191	107.967	4.81084	233.007	20.9431	0.00500179	0.635	0.86347	0	0.600432	0.317729
3	0.01	> 2	0.387	16943	2.6056e-07	0.704111	17355558	108.505	4.55708	232.937	20.9378	2.40136e-09	0.635	0.863569	0	0.0975277	0.317784
48	1e-10	> 2	0.416	1236	0.356483	0.430118	17371265	108.202	4.49775	232.686	20.9188	0.00328379	0.635	0.862159	0	0.00711469	0.318125
3	0.05	> 2	0.357	17848	8.75906e-08	0.733435	17354653	108.502	4.55982	232.953	20.9375	8.07275e-10	0.635	0.863569	0	0.102737	0.317763
3	0.05	< -2	0.076	1638	0.0650849	0.354974	17370863	108.392	4.51617	233.173	20.9483	0.0006001	0.635	0.863526	0	0.00942869	0.317469
3	0.001	> 2	0.373	14259	5.29167e-08	0.805527	17358242	108.498	4.55492	232.927	20.9359	4.8772e-10	0.635	0.863461	0	0.082078	0.31778
12	1e-10	< -1	0.165	132340	2.31331	1.87325	17240161	106.103	4.79596	233.765	20.9501	0.0213372	0.635	0.863177	0	0.761779	0.316839
6	0.01	> 2	0.411	107572	6.18222e-07	1.6393	17264929	108.478	4.77065	233.033	20.9375	5.69903e-09	0.635	0.863759	0	0.619208	0.317642
3	0.01	> 1	0.734	62374	3.30833e-08	1.44958	17310127	108.491	4.69168	232.836	20.9311	3.0494e-10	0.635	0.863288	0	0.359039	0.317851
6	0.001	> 2	0.398	104323	3.05464e-07	1.61762	17268178	108.48	4.75915	233.001	20.9364	2.81587e-09	0.635	0.863583	0	0.600507	0.317674
48	1e-10		0.361	1283	0.348583	0.431551	17371218	108.211	4.49828	232.67	20.919	0.00321099	0.635	0.862291	0	0.00738523	0.318142
48	1e-10	> 1	0.361	1283	0.348583	0.431551	17371218	108.211	4.49828	232.67	20.919	0.00321099	0.635	0.862291	0	0.00738523	0.318142
3	0.05	> 1	0.881	83150	8.21851e-07	1.63374	17289351	108.516	4.74371	232.604	20.9267	7.57355e-09	0.635	0.863152	0	0.47863	0.318117
12	0.05	< -2	0.095	138503	4.16076	2.04461	17233998	104.368	4.76751	233.634	20.9233	0.0383377	0.635	0.861786	0	0.797254	0.317186
48	0.05	< -1	0.627	10001	0.319297	0.600262	17362500	108.271	4.51053	232.547	20.9282	0.00294038	0.635	0.862706	0	0.057568	0.318319
6	0.05	> 2	0.45	114916	1.34537e-07	1.68557	17257585	108.494	4.78583	232.912	20.9346	1.24004e-09	0.635	0.863707	0	0.661482	0.317787
3	0.001		0.622	47416	2.10031e-07	1.26895	17325085	108.47	4.64448	233.045	20.9376	1.9363e-09	0.635	0.86338	0	0.272937	0.317615
12	0.01		0.049	734420	25.691	4.69523	16638081	81.6594	5.72869	243.045	20.9749	0.239319	0.635	0.862304	0	4.22749	0.306369
3	0.001	> 1	0.624	44408	2.55124e-08	1.25137	17328093	108.473	4.63362	232.996	20.9365	2.35195e-10	0.635	0.86326	0	0.255622	0.317666
9	0.001	> 2	0.776	68917	0.810528	1.5603	17303584	107.69	4.71941	233.093	20.9384	0.00747029	0.635	0.863212	0	0.396702	0.31763
6	1e-08	< -2	0.42	41166	0.836534	1.17917	17331335	107.639	4.61985	233.132	20.9361	0.00771173	0.635	0.863585	0	0.236961	0.317545
9	1e-10		0.285	241581	2.19038	2.51893	17130920	106.264	5.12681	233.537	20.9605	0.0201964	0.635	0.86317	0	1.39059	0.317126
9	0.01	< -1	0.045	556847	28.3879	4.42349	16815654	79.7492	5.31104	241.049	20.8158	0.262518	0.635	0.856995	0	3.20534	0.309683
12	0.001	< -2	0.07	120622	3.47168	1.91881	17251879	104.939	4.75784	233.997	20.9465	0.0320233	0.635	0.862292	0	0.694327	0.316613
6	1e-06	> 2	0.868	86747	8.32971e-07	1.46293	17285754	108.505	4.7262	232.917	20.9367	7.67681e-09	0.635	0.863465	0	0.499335	0.317804
3	1e-08	< -1	0.323	524	0.132274	0.231237	17371977	108.297	4.49688	233.228	20.9383	0.00121991	0.635	0.863388	0	0.00301626	0.317363
9	0.05	< -1	0.067	702679	29.3636	4.669	16669822	78.8124	5.50133	240.7	20.791	0.271443	0.635	0.857131	0	4.04478	0.31007
9	1e-08	< -1	0.167	216221	2.29554	2.24019	17156280	106.154	4.96547	233.543	20.9491	0.0211668	0.635	0.863156	0	1.24462	0.317111
6	1e-10	> 2	0.889	70152	2.00247e-08	1.33841	17302349	108.528	4.68353	232.717	20.9335	1.84511e-10	0.635	0.862986	0	0.403811	0.318036
3	0.01	< -1	0.571	7907	0.150452	0.574483	17364594	108.373	4.51681	232.829	20.9429	0.00138635	0.635	0.863054	0	0.0455145	0.317922
6	1e-08	> 2	0.889	78895	2.05317e-07	1.39776	17293606	108.506	4.70175	232.888	20.9366	1.89222e-09	0.635	0.863318	0	0.454137	0.317831
6	1e-10		0.686	169490	4.09966e-07	2.03267	17203011	108.548	4.94641	232.795	20.9336	3.77683e-09	0.635	0.863222	0	0.975622	0.318002
48	0.01	< -2	0.03	284	0.32031	0.3791	17372217	108.116	4.49625	233.197	20.9503	0.0029539	0.635	0.863493	0	0.00163477	0.317405
9	1e-10	< -1	0.206	157734	1.77893	1.9805	17214767	106.672	4.8677	233.493	20.9501	0.0164031	0.635	0.86308	0	0.907952	0.31716
12	1e-08	< -2	0.082	102056	2.60122	1.73143	17270445	105.789	4.72636	233.932	20.954	0.0239987	0.635	0.862206	0	0.587457	0.316631
9	1e-08		0.145	325685	3.71327	2.83891	17046816	104.69	5.23613	233.974	20.9588	0.0342541	0.635	0.862997	0	1.87472	0.31662
48	0.001	< -2	0.02	68	0.465391	0.512953	17372433	108.071	4.49017	233.494	20.9312	0.00428787	0.635	0.86414	0	0.000391423	0.31733
12	0.05		0.058	929987	28.5094	5.08946	16442514	78.63	6.00413	244.488	20.9713	0.266097	0.635	0.861104	0	5.35321	0.304696
9	1e-06	< -1	0.046	267287	12.0322	2.93913	17105214	95.4015	4.94723	240.148	21.0095	0.111996	0.635	0.858146	0	1.53856	0.309089
12	0.001		0.136	534605	7.56849	3.78365	16837896	100.846	5.65604	234.543	20.9464	0.0698107	0.635	0.863602	0	3.07731	0.316116
12	0.01	> 1	0.122	273483	7.29479	3.14816	17099018	100.674	5.31342	236.689	21.0072	0.0675641	0.635	0.863411	0	1.57423	0.313263
3	0.001	< -1	0.425	3008	0.468589	0.564518	17369493	108.037	4.51145	232.817	20.932	0.00431857	0.635	0.861615	0	0.0173147	0.317897
12	1e-10	< -2	0.107	92987	2.5564	1.66549	17279514	105.807	4.70491	234.085	20.9562	0.023591	0.635	0.862376	0	0.535254	0.316438
48	0.05	< -2	0.393	689	0.166583	0.331159	17371812	108.29	4.50207	233.152	20.9413	0.00153595	0.635	0.862871	0	0.00396604	0.317487
12	0.001	< -1	0.139	338246	5.11197	2.94105	17034255	103.399	5.1846	233.684	20.934	0.0471101	0.635	0.863233	0	1.94702	0.317103
12	0.05	< -1	0.078	561857	21.8399	4.15044	16810644	85.8817	5.39153	241.124	20.9117	0.202744	0.634	0.861012	-0.001	3.23417	0.308795
3	1e-06	< -1	0.49	1242	0.364888	0.408234	17371259	108.142	4.49731	232.826	20.9282	0.0033628	0.634	0.861049	-0.001	0.00714923	0.317892
3	0.05	< -1	0.357	16005	0.615713	0.892908	17356496	107.957	4.55053	232.619	20.9298	0.00567098	0.634	0.862154	-0.001	0.0921284	0.318216
FDRexp is the FDR cut-offs from RNA-Seq analysis used to define the genomic features
log2(FC) is the log2-transformed fold-change values from RNA-Seq used to define the genomic features
P_post-GWAS is the P-values of the genomic features from post-GWAS analysis
NO.SNPf is the number of SNPs located in the genomic features
gf is the genomic variance explained by the genomic features
SEgf is standard error of gf
NO.SNP-f is the number of SNPs located in the remaining genome
g-f is the genomic variance explained by the remaining genome
SEg-f is the standard error of g-f
ge is the residual variance
SEge is the standard error of ge
H2f is proportion of genomic variance explained by the genomic features
r is the prediction accuracy with GFBLUP
b is the regression coefficient of DRP on GEBV
Δr is the change of prediciton accuracy with GFBLUP compared with GBLUP
%SNPf is the percentage of SNPs over the whole genome loacted in the genomic features
h2GFBLUP is the total heritability estimated with GFBLUP
h2GBLUP is the total heritability estimated with GBLUP
Table S6. The results of GFBLUP and post-GWAS analyses for fat yield in Holstein population
Time points (h) post-IMI	FDRexp	log2(FC)	P_post-GWAS	NO.SNPf	gf	SEgf	NO.SNP-f	g-f	Seg-f	ge	SEge	H2f	r	b	Δr	%SNPf	h2GFBLUP
6	1e-06	< -2	0.027	49422	15.9936	2.57325	17323079	82.2732	4.07088	253.819	19.5503	0.162757	0.629	0.804219	0.022	0.284484	0.279099
6	0.001	< -2	0.028	57576	17.4599	2.73506	17314925	80.8402	4.11232	254.234	19.5642	0.177618	0.626	0.799721	0.019	0.33142	0.278838
6	0.01	< -2	0.032	61966	18.3068	2.81805	17310535	80.2807	4.12503	253.478	19.5365	0.185691	0.625	0.798422	0.018	0.35669	0.280026
6	0.05	< -2	0.032	63934	18.237	2.81695	17308567	80.2744	4.13813	253.542	19.5495	0.185126	0.625	0.798976	0.018	0.368018	0.279819
9	1e-06	> 1	0.055	146331	20.8607	3.56091	17226170	78.7643	4.53391	252.943	19.7123	0.209392	0.621	0.815403	0.014	0.842314	0.28257
6	1e-06		0.105	330673	27.9403	4.08559	17041828	71.2713	4.75941	253.37	19.5947	0.281624	0.62	0.804351	0.013	1.90343	0.281386
12	1e-08	< -1	0.108	162902	7.40306	2.49355	17209599	92.1259	4.48764	245.356	19.8394	0.074381	0.619	0.808274	0.012	0.9377	0.288586
6	0.01	> 1	0.088	380140	15.8576	3.76536	16992361	83.0032	5.04079	251.024	19.8954	0.160403	0.618	0.81875	0.011	2.18817	0.282553
6	0.001	> 1	0.077	309234	18.1562	3.72929	17063267	80.8731	4.88557	251.885	19.8593	0.183342	0.618	0.819404	0.011	1.78002	0.282204
12	1e-06	< -2	0.078	110953	3.17062	1.81429	17261548	96.0996	4.35916	245.745	19.9206	0.0319393	0.618	0.809064	0.011	0.63867	0.287727
12	1e-08	< -2	0.088	102056	2.81765	1.69704	17270445	96.4471	4.33024	245.612	19.9225	0.0283852	0.618	0.808861	0.011	0.587457	0.287827
12	1e-06	< -1	0.111	211735	7.46503	2.66295	17160766	91.8908	4.59509	246.129	19.882	0.0751343	0.617	0.807657	0.01	1.21879	0.287583
12	1e-10	< -2	0.113	92987	2.30385	1.57786	17279514	96.8729	4.31432	246.009	19.9337	0.0232298	0.617	0.809031	0.01	0.535254	0.287314
6	0.05	> 1	0.109	467398	17.6533	4.01403	16905103	81.3819	5.15874	250.252	19.8617	0.178253	0.616	0.816693	0.009	2.69045	0.283535
12	1e-08		0.108	226351	11.4166	3.08083	17146150	87.9694	4.68955	247.447	19.8422	0.114871	0.616	0.805686	0.009	1.30293	0.286553
6	1e-06	> 1	0.276	182244	6.30345	2.62253	17190257	92.6406	4.67064	248.057	19.9545	0.0637072	0.616	0.81201	0.009	1.04904	0.28514
12	0.001	< -2	0.087	120622	2.52286	1.80907	17251879	96.6525	4.38796	246.084	19.9429	0.0254383	0.616	0.809227	0.009	0.694327	0.287249
9	1e-08	< -2	0.144	120726	2.48893	1.75773	17251775	96.5847	4.38916	246.548	19.9552	0.025122	0.616	0.808938	0.009	0.694926	0.286654
9	1e-10	< -2	0.152	107306	3.0093	1.72458	17265195	96.0931	4.35247	246.428	19.9354	0.0303656	0.615	0.807673	0.008	0.617677	0.286812
9	1e-06	< -2	0.163	133633	2.47205	1.84762	17238868	96.6235	4.41752	246.514	19.9556	0.0249462	0.615	0.809312	0.008	0.769221	0.286727
9	0.001	< -1	0.053	430256	29.5501	4.0162	16942245	68.0242	4.6699	261.051	19.8383	0.302847	0.615	0.809258	0.008	2.47665	0.272079
9	0.001	< -2	0.128	153549	2.52221	1.89254	17218952	96.5334	4.44349	246.741	19.9653	0.0254626	0.615	0.807278	0.008	0.883862	0.286457
12	1e-06		0.139	306637	10.4135	3.22578	17065864	88.8525	4.84176	247.243	19.8795	0.104905	0.614	0.810065	0.007	1.76507	0.286474
9	0.05	< -2	0.194	177291	2.1103	1.97235	17195210	96.9254	4.49431	246.759	19.9688	0.0213084	0.614	0.809918	0.007	1.02053	0.286401
12	0.05	< -2	0.155	138503	1.5581	1.77909	17233998	97.5191	4.40924	246.456	19.965	0.0157262	0.614	0.809726	0.007	0.797254	0.286737
12	0.01	< -2	0.122	130847	1.4462	1.73762	17241654	97.6184	4.40301	246.489	19.9676	0.0145985	0.614	0.809734	0.007	0.753185	0.286684
9	0.01	< -2	0.158	164173	1.87093	1.88526	17208328	97.1516	4.47189	246.779	19.9724	0.018894	0.613	0.809767	0.006	0.945016	0.286357
3	1e-08	> 2	0.18	6670	0.285116	0.555788	17365831	98.684	4.17262	246.751	19.9774	0.00288086	0.613	0.808976	0.006	0.038394	0.28627
12	1e-10	< -1	0.218	132340	2.31256	1.75413	17240161	96.7571	4.3919	246.581	19.9518	0.0233428	0.613	0.816693	0.006	0.761779	0.286618
9	0.01	> 1	0.076	335309	16.3642	3.74219	17037192	82.4219	5.00951	251.384	19.9083	0.165653	0.613	0.810349	0.006	1.93011	0.282109
6	1e-10	> 1	0.464	104310	2.34742	1.89081	17268191	96.6511	4.46471	246.947	19.9684	0.0237117	0.613	0.816403	0.006	0.600432	0.286168
9	0.05	> 1	0.1	402290	17.7754	3.95057	16970211	80.9344	5.13295	251.577	19.8952	0.180078	0.612	0.809302	0.005	2.31567	0.281797
3	1e-10	> 2	0.145	5111	0.260419	0.493675	17367390	98.7154	4.16429	246.687	19.9767	0.00263114	0.612	0.809869	0.005	0.0294201	0.286337
9	1e-10	> 1	0.633	83847	2.98794e-07	1.43097	17288654	99.0063	4.38527	246.589	19.9776	3.01793e-09	0.612	0.810099	0.005	0.482642	0.28648
9	1e-10	> 2	0.916	47502	9.46178e-08	1.03946	17324999	98.9822	4.25322	246.655	19.9779	9.55907e-10	0.612	0.810078	0.005	0.273432	0.286376
9	1e-08	> 2	0.903	51432	1.16703e-07	1.10617	17321069	98.981	4.26858	246.667	19.9785	1.17905e-09	0.611	0.810084	0.004	0.296054	0.286363
12	1e-08	> 2	0.873	31325	5.60787e-08	0.926727	17341176	98.9993	4.23454	246.547	19.9771	5.66456e-10	0.611	0.810074	0.004	0.180314	0.286501
12	1e-10	> 1	0.94	44461	1.05922e-07	1.07755	17328040	99.0019	4.27034	246.532	19.9765	1.0699e-09	0.611	0.80921	0.004	0.255927	0.286518
3	1e-10		0.254	6707	0.24663	0.523674	17365794	98.773	4.165	246.475	19.9743	0.00249072	0.611	0.80958	0.004	0.038607	0.286603
3	1e-08	> 1	0.292	9620	0.146147	0.579918	17362881	98.8562	4.17843	246.605	19.9774	0.0014762	0.611	0.810034	0.004	0.0553749	0.286459
12	1e-06	> 2	0.906	33455	4.03894e-08	0.973024	17339046	98.9969	4.24055	246.555	19.9768	4.07987e-10	0.611	0.809955	0.004	0.192574	0.28649
6	1e-10		0.489	169490	2.09156	2.20119	17203011	96.8782	4.63656	246.997	19.9778	0.0211333	0.61	0.809105	0.003	0.975622	0.286067
3	1e-10	> 1	0.223	6398	0.260403	0.518451	17366103	98.7576	4.16409	246.482	19.974	0.00262985	0.61	0.809924	0.003	0.0368283	0.286594
9	0.05	> 2	0.134	79376	8.57988e-09	1.38358	17293125	98.9771	4.33732	246.623	19.9758	8.66855e-11	0.61	0.809625	0.003	0.456906	0.286392
3	1e-08		0.292	10144	0.135188	0.593032	17362357	98.8667	4.18086	246.608	19.9777	0.00136551	0.61	0.809776	0.003	0.0583911	0.286455
12	0.001	> 2	0.808	44484	1.19067e-06	1.07678	17328017	99.0139	4.28634	246.517	19.9792	1.20252e-08	0.61	0.810056	0.003	0.25606	0.286556
9	1e-06	> 2	0.847	58047	1.46416e-08	1.21485	17314454	98.9735	4.28534	246.669	19.9785	1.47935e-10	0.609	0.808635	0.002	0.334132	0.286346
9	1e-10	< -1	0.225	157734	2.30634	1.86612	17214767	96.7692	4.43383	246.538	19.955	0.0232786	0.609	0.794617	0.002	0.907952	0.286666
6	1e-06	< -1	0.063	148429	21.9968	3.28612	17224072	77.1674	4.31132	253.454	19.5604	0.221822	0.609	0.809828	0.002	0.854391	0.281223
12	0.05	> 2	0.872	52350	4.50963e-08	1.21671	17320151	99.0213	4.3153	246.419	19.9777	4.5542e-10	0.609	0.80982	0.002	0.301338	0.286652
48	0.05	> 1	0.22	51505	0.541785	1.17782	17320996	98.4995	4.2538	246.484	19.9767	0.00547029	0.609	0.809671	0.002	0.296474	0.28664
12	0.01	> 2	0.843	47751	2.00488e-07	1.14768	17324750	99.0191	4.30235	246.462	19.979	2.02474e-09	0.609	0.810003	0.002	0.274865	0.286612
12	1e-10	> 2	0.963	25300	2.06037e-07	0.780236	17347201	98.9977	4.20902	246.568	19.9785	2.08123e-09	0.608	0.809829	0.001	0.145632	0.28648
3	0.01	< -1	0.653	7907	1.53395e-07	0.538911	17364594	98.99	4.16886	246.667	19.9821	1.5496e-09	0.608	0.809786	0.001	0.0455145	0.286382
3	0.05	< -1	0.433	16005	3.06283e-08	0.78924	17356496	98.9949	4.2052	246.618	19.9779	3.09393e-10	0.608	0.80926	0.001	0.0921284	0.286433
9	1e-08	< -1	0.236	216221	2.47912	2.11549	17156280	96.5478	4.5504	246.792	19.9662	0.0250348	0.608	0.809719	0.001	1.24462	0.286355
48	0.01	> 1	0.594	29182	0.264474	0.848793	17343319	98.7501	4.20079	246.585	19.9779	0.00267107	0.608	0.80929	0.001	0.167978	0.286501
9	1e-08		0.176	325685	6.60796	2.83097	17046816	92.3647	4.78633	247.583	19.9472	0.0667655	0.607	0.808967	0	1.87472	0.28559
12	1e-10		0.354	176801	2.04305	1.99545	17195700	96.9942	4.50467	246.733	19.9647	0.0206291	0.607	0.809538	0	1.01771	0.286425
3	1e-06	< -1	0.568	1242	0.0522692	0.281203	17371259	98.9597	4.15014	246.552	19.9784	0.000527907	0.607	0.809978	0	0.00714923	0.286523
9	0.01	> 2	0.126	76878	2.63779e-09	1.38366	17295623	98.9655	4.33062	246.684	19.978	2.66536e-11	0.607	0.810665	0	0.442527	0.286318
6	1e-08	> 1	0.492	136537	3.93278	2.23163	17235964	95.0634	4.55466	247.308	19.9586	0.0397266	0.607	0.809386	0	0.785937	0.285865
6	1e-10	< -2	0.334	37036	0.528891	1.0112	17335465	98.4559	4.25237	246.733	19.9804	0.00534315	0.607	0.809826	0	0.213187	0.286316
9	0.001	> 2	0.691	68917	9.17758e-08	1.32365	17303584	98.9732	4.32141	246.68	19.979	9.27279e-10	0.607	0.809648	0	0.396702	0.286336
3	1e-06		0.319	20564	0.15226	0.70999	17351937	98.8495	4.19612	246.621	19.979	0.00153795	0.607	0.809588	0	0.118371	0.286444
6	1e-08	< -2	0.304	41166	0.323794	1.02598	17331335	98.673	4.26686	246.673	19.98	0.00327075	0.607	0.809643	0	0.236961	0.286391
3	0.01	< -2	0.284	1046	1.93071e-08	0.311874	17371455	98.9983	4.15025	246.62	19.981	1.95024e-10	0.607	0.809646	0	0.00602101	0.286438
3	0.001	< -2	0.246	867	2.54108e-07	0.262594	17371634	98.9987	4.1499	246.621	19.9802	2.56678e-09	0.607	0.809682	0	0.00499065	0.286438
3	0.001	< -1	0.544	3008	1.3042e-06	0.452826	17369493	98.9963	4.16395	246.638	19.981	1.31742e-08	0.607	0.809633	0	0.0173147	0.286419
3	1e-06	> 1	0.293	19322	0.126655	0.674786	17353179	98.8739	4.19235	246.629	19.9791	0.00127934	0.607	0.809663	0	0.111222	0.286435
48	0.01	< -1	0.57	2571	2.16293e-08	0.569911	17369930	98.9997	4.16681	246.6	19.978	2.18479e-10	0.607	0.809561	0	0.0147993	0.286458
48	1e-06	> 1	0.766	3877	7.78935e-07	0.532977	17368624	98.9971	4.15811	246.593	19.9779	7.86826e-09	0.607	0.809638	0	0.0223169	0.286459
48	0.001	< -1	0.45	1322	2.53745e-06	0.472999	17371179	98.9997	4.15167	246.597	19.9786	2.56309e-08	0.607	0.809554	0	0.00760973	0.28646
48	1e-06		0.808	4100	2.9203e-06	0.565726	17368401	98.9967	4.15821	246.589	19.9781	2.9499e-08	0.607	0.809627	0	0.0236005	0.286461
3	1e-06	> 2	0.122	9423	0.0593282	0.555727	17363078	98.9407	4.18397	246.624	19.9792	0.000599274	0.607	0.809623	0	0.0542409	0.286439
48	0.001	< -2	0.265	68	1.41148e-07	0.149776	17372433	98.9999	4.14732	246.615	19.9796	1.42574e-09	0.607	0.809622	0	0.000391423	0.286446
48	1e-06	< -1	0.656	223	9.07136e-07	0.3745	17372278	98.9993	4.14487	246.612	19.9824	9.16306e-09	0.607	0.809617	0	0.00128364	0.286447
48	1e-10		0.425	1283	1.18498e-07	0.297352	17371218	98.9992	4.15099	246.613	19.9788	1.19696e-09	0.607	0.809617	0	0.00738523	0.286446
48	1e-10	> 1	0.425	1283	1.18498e-07	0.297352	17371218	98.9992	4.15099	246.613	19.9788	1.19696e-09	0.607	0.809619	0	0.00738523	0.286446
48	1e-10	> 2	0.522	1236	2.22246e-07	0.287023	17371265	98.9992	4.15073	246.614	19.9788	2.24492e-09	0.607	0.809618	0	0.00711469	0.286445
3	1e-10	< -2	0.217	229	2.26538e-07	0.17893	17372272	98.9989	4.14613	246.621	19.9816	2.28829e-09	0.607	0.809618	0	0.00131818	0.286439
3	1e-08	< -2	0.212	231	2.31194e-07	0.179522	17372270	98.9988	4.14616	246.621	19.9817	2.33532e-09	0.607	0.809724	0	0.00132969	0.286439
48	0.05	< -1	0.735	10001	1.09024e-09	0.569881	17362500	98.9851	4.16444	246.647	19.9816	1.10142e-11	0.607	0.809617	0	0.057568	0.286388
3	1e-10	< -1	0.483	309	8.88593e-08	0.205757	17372192	98.999	4.14665	246.619	19.9812	8.97578e-10	0.607	0.809589	0	0.00177867	0.28644
48	0.01	> 2	0.319	3715	3.22646e-08	0.472129	17368786	98.9956	4.16545	246.637	19.9795	3.25919e-10	0.607	0.809587	0	0.0213844	0.286419
6	1e-10	< -1	0.442	65180	0.157327	1.21021	17307321	98.8675	4.33111	246.544	19.9786	0.00158876	0.607	0.809513	0	0.375191	0.286556
48	1e-06	> 2	0.256	1673	0.14687	0.357073	17370828	98.8906	4.15174	246.433	19.9786	0.00148298	0.607	0.809496	0	0.00963016	0.286674
48	0.05	> 2	0.393	6163	3.71634e-07	0.389798	17366338	98.9911	4.15815	246.656	19.9796	3.75421e-09	0.607	0.809595	0	0.0354756	0.286394
3	1e-08	< -1	0.326	524	1.24242e-06	0.178231	17371977	98.9997	4.1482	246.617	19.9788	1.25497e-08	0.607	0.809481	0	0.00301626	0.286444
48	1e-08	> 2	0.259	1650	0.144286	0.352899	17370851	98.8917	4.15162	246.44	19.9786	0.00145691	0.607	0.809519	0	0.00949777	0.286665
48	1e-08		0.228	1721	0.125967	0.351462	17370780	98.9035	4.1522	246.471	19.9788	0.00127202	0.607	0.809519	0	0.00990646	0.286626
48	1e-08	> 1	0.228	1721	0.125967	0.351462	17370780	98.9035	4.1522	246.471	19.9788	0.00127202	0.607	0.8096	0	0.00990646	0.286626
3	0.01	> 2	0.168	16943	0.0434429	0.71018	17355558	98.9571	4.20321	246.623	19.9788	0.000438815	0.607	0.808866	0	0.0975277	0.28644
9	1e-10		0.34	241581	2.66303	2.36306	17130920	96.3846	4.65094	246.753	19.963	0.0268864	0.607	0.809577	0	1.39059	0.28643
3	0.05	> 2	0.151	17848	0.043018	0.736401	17354653	98.9581	4.20832	246.619	19.979	0.000434521	0.607	0.809403	0	0.102737	0.286445
48	0.001		0.755	19640	2.81703e-08	0.72357	17352861	98.9615	4.17577	246.716	19.9852	2.84659e-10	0.607	0.809392	0	0.113052	0.286283
48	0.001	> 1	0.75	18318	3.6638e-08	0.680027	17354183	98.9615	4.17337	246.735	19.9861	3.70225e-10	0.607	0.809587	0	0.105443	0.286267
3	0.001	> 2	0.152	14259	1.06731e-06	0.680589	17358242	99.0064	4.20183	246.584	19.9781	1.07802e-08	0.607	0.809514	0	0.082078	0.286485
3	0.001		0.596	47416	1.6578e-07	1.16259	17325085	98.9578	4.26752	246.777	19.9849	1.67526e-09	0.607	0.80946	0	0.272937	0.286225
3	0.001	> 1	0.58	44408	1.7133e-07	1.10882	17328093	98.9612	4.25645	246.755	19.9841	1.73128e-09	0.607	0.808167	0	0.255622	0.28625
48	0.01	< -2	0.066	284	0.346423	0.342789	17372217	98.5286	4.13855	246.948	19.9685	0.00350364	0.607	0.809511	0	0.00163477	0.285912
6	1e-08		0.367	233970	8.063	2.91639	17138531	90.8664	4.77051	248.251	19.9235	0.0815026	0.607	0.809351	0	1.34678	0.284951
3	0.01		0.628	70281	5.98243e-09	1.40524	17302220	98.9568	4.32369	246.694	19.9781	6.04549e-11	0.607	0.808353	0	0.404553	0.286291
6	1e-08	< -1	0.253	97433	3.61559	1.83102	17275068	95.2752	4.39115	247.528	19.9502	0.0365615	0.607	0.809485	0	0.560846	0.285466
6	1e-08	> 2	0.799	78895	3.06862e-08	1.39615	17293606	98.9654	4.33721	246.734	19.982	3.1007e-10	0.607	0.809029	0	0.454137	0.286276
48	0.001	> 2	0.314	2268	0.333676	0.491689	17370233	98.7731	4.15464	246.104	19.9711	0.00336683	0.607	0.809379	0	0.0130551	0.287091
48	0.01		0.608	31753	0.01174	0.822746	17340748	98.9538	4.20885	246.793	19.9879	0.000118627	0.607	0.809338	0	0.182777	0.286227
48	0.05		0.291	61506	0.00417438	1.18193	17310995	98.918	4.27313	247.028	19.9967	4.21986e-05	0.607	0.809597	0	0.354042	0.285944
6	0.001	> 2	0.144	104323	1.60014e-07	1.56301	17268178	98.9382	4.38525	246.874	19.9859	1.61732e-09	0.607	0.809273	0	0.600507	0.286104
6	1e-10	> 2	0.78	70152	1.19535e-07	1.34847	17302349	98.9891	4.32045	246.55	19.9749	1.20756e-09	0.607	0.809449	0	0.403811	0.286477
6	0.05	> 2	0.151	114916	2.05539e-07	1.61292	17257585	98.9396	4.40596	246.878	19.9864	2.07742e-09	0.607	0.809572	0	0.661482	0.286104
6	0.01	> 2	0.152	107572	1.33505e-07	1.5949	17264929	98.935	4.39592	246.898	19.9866	1.34943e-09	0.607	0.809428	0	0.619208	0.286077
6	1e-06	> 2	0.731	86747	7.483e-08	1.45694	17285754	98.9489	4.34906	246.814	19.9848	7.56249e-10	0.607	0.809151	0	0.499335	0.286176
3	0.01	> 1	0.558	62374	4.68067e-09	1.32375	17310127	98.9663	4.3056	246.644	19.9775	4.72956e-11	0.607	0.8209	0	0.359039	0.286352
9	0.001	> 1	0.084	260418	22.0281	3.88069	17112083	76.5216	4.84384	256.392	19.8879	0.223523	0.607	0.80881	0	1.49902	0.27765
3	0.05		0.683	99155	2.58215e-08	1.65153	17273346	98.9532	4.38427	246.59	19.9755	2.60947e-10	0.607	0.809522	0	0.570758	0.28637
3	1e-06	< -2	0.288	370	0.0965316	0.240245	17372131	98.9409	4.14656	246.387	19.9723	0.000974697	0.607	0.796159	0	0.0021298	0.286712
48	0.05	< -2	0.558	689	0.341572	0.404209	17371812	98.5986	4.14754	246.935	19.9801	0.00345231	0.607	0.808613	0	0.00396604	0.286057
12	0.05	> 1	0.102	368130	15.8113	3.71033	17004371	82.9285	5.02449	250.281	19.8997	0.160131	0.607	0.813235	0	2.11904	0.282905
3	0.05	> 1	0.68	83150	1.58024e-07	1.49602	17289351	98.9579	4.33888	246.589	19.9766	1.59688e-09	0.607	0.808656	0	0.47863	0.286381
12	1e-06	> 1	0.364	94902	2.93504	1.90333	17277599	96.0125	4.45083	247.497	19.9766	0.0296626	0.607	0.809727	0	0.546277	0.285608
9	1e-08	> 1	0.143	109464	5.21949	2.14187	17263037	93.5661	4.46652	248.723	19.9751	0.0528366	0.607	0.810661	0	0.630099	0.284268
12	0.001	< -1	0.239	338246	5.88487	2.90209	17034255	93.2605	4.81678	246.771	19.9377	0.059356	0.607	0.807005	0	1.94702	0.286616
3	0.05	< -2	0.134	1638	0.366147	0.43739	17370863	98.6181	4.15176	246.565	19.9655	0.00369905	0.606	0.807261	-0.001	0.00942869	0.286455
9	1e-06		0.184033	413618	25.0929	3.88143	16958883	71.9719	4.78665	260.955	19.9369	0.258517	0.606	0.80066	-0.001	2.38088	0.271116
9	0.001		0.211692	690674	42.397	4.84024	16681827	54.7377	4.97091	265.208	19.7289	0.436476	0.606	0.802934	-0.001	3.97567	0.268074
12	0.001	> 1	0.125	196359	9.56754	2.93049	17176142	89.38	4.7072	248.93	19.9245	0.0966931	0.606	0.811783	-0.001	1.13029	0.284432
12	1e-08	> 1	0.176	63449	4.74802	2.00294	17309052	94.0365	4.40668	249.589	20.0108	0.0480644	0.605	0.806507	-0.002	0.365227	0.283559
12	0.001		0.153	534605	14.0163	3.93043	16837896	85.1952	5.22088	247.892	19.8797	0.141277	0.605	0.806373	-0.002	3.07731	0.285827
9	0.01	< -1	0.375616	556847	27.9713	4.15682	16815654	69.3017	4.91463	262.116	20.0107	0.287555	0.604	0.801599	-0.003	3.20534	0.270662
12	0.01	> 1	0.119	273483	12.7966	3.36116	17099018	85.9145	4.89325	250.253	19.9529	0.129637	0.604	0.811917	-0.003	1.57423	0.282869
9	0.01		0.223651	892156	39.9553	5.03964	16480345	57.2888	5.30191	263.798	19.8881	0.410877	0.604	0.806188	-0.003	5.13545	0.269343
9	1e-06	< -1	0.313673	267287	13.619	2.86258	17105214	83.6702	4.54519	257.477	20.077	0.139985	0.604	0.798991	-0.003	1.53856	0.274235
9	0.05	< -1	0.377703	702679	27.6388	4.33887	16669822	69.8853	5.11089	260.157	19.9912	0.283405	0.604	0.800404	-0.003	4.04478	0.272656
12	0.01	< -1	0.118	460937	19.5218	3.63596	16911564	77.9451	4.85276	258.657	20.0721	0.200292	0.603	0.797388	-0.004	2.65326	0.273688
9	0.05		0.338235	1104969	40.8436	5.27458	16267532	56.5172	5.52429	262.776	19.8693	0.419508	0.603	0.804604	-0.004	6.36045	0.270344
12	0.05	< -1	0.182	561857	19.8209	3.82965	16810644	77.9655	5.00182	256.664	20.0412	0.202696	0.603	0.800542	-0.004	3.23417	0.275882
6	0.01		0.244408	812461	42.6802	4.96322	16560040	54.2106	5.11183	264.176	19.6647	0.440498	0.602	0.795407	-0.005	4.67671	0.268346
6	0.001		0.423074	615618	38.6102	4.62332	16756883	58.3782	4.89135	263.461	19.6758	0.398091	0.602	0.799174	-0.005	3.54363	0.269077
12	0.05		0.13	929987	33.3121	4.9512	16442514	64.3611	5.46488	259.149	19.9248	0.341056	0.601	0.800648	-0.006	5.35321	0.273731
6	0.05		0.234388	1028641	46.1142	5.2848	16343860	51.0632	5.33376	263.759	19.6627	0.474536	0.601	0.797758	-0.006	5.92109	0.269237
12	0.01		0.108	734420	29.9536	4.60884	16638081	67.451	5.26951	260.408	19.9977	0.307517	0.6	0.797343	-0.007	4.22749	0.272222
6	0.001	< -1	0.209296	306384	26.2794	3.64719	17066117	70.136	4.49996	263.467	19.854	0.272564	0.598	0.785004	-0.009	1.76361	0.267908
6	0.01	< -1	0.217295	432321	31.5671	4.06354	16940180	64.8501	4.66473	264.463	19.8056	0.327401	0.598	0.778335	-0.009	2.48854	0.267172
6	0.05	< -1	0.337774	561243	32.0114	4.27436	16811258	64.6359	4.87865	263.565	19.8641	0.331219	0.598	0.786475	-0.009	3.23064	0.268306
FDRexp is the FDR cut-offs from RNA-Seq analysis used to define the genomic features
log2(FC) is the log2-transformed fold-change values from RNA-Seq used to define the genomic features
P_post-GWAS is the P-values of the genomic features from post-GWAS analysis
NO.SNPf is the number of SNPs located in the genomic features
gf is the genomic variance explained by the genomic features
SEgf is standard error of gf
NO.SNP-f is the number of SNPs located in the remaining genome
g-f is the genomic variance explained by the remaining genome
SEg-f is the standard error of g-f
ge is the residual variance
SEge is the standard error of ge
H2f is proportion of genomic variance explained by the genomic features
r is the prediction accuracy with GFBLUP
b is the regression coefficient of DRP on GEBV
Δr is the change of prediciton accuracy with GFBLUP compared with GBLUP
%SNPf is the percentage of SNPs over the whole genome loacted in the genomic features
h2GFBLUP is the total heritability estimated with GFBLUP
h2GBLUP is the total heritability estimated with GBLUP
