# Supplementary material for: Exploring the genetic architecture and improving genomic prediction accuracy for mastitis and milk production traits in dairy cattle by mapping variants to hepatic transcriptomic regions responsive to intra-mammary infection
Source: Genet Sel Evol. 2017 May 12;49:44. doi: 10.1186/s12711-017-0319-0 (PMC5427631; doi:10.1186/s12711-017-0319-0)
Supplement: Supplementary file 6 — Additional file 6: Tables S7, S8, S9 and S10. GFBLUP analyses in the Jersey (JER) population. The data provided represent the detailed results of GFBLUP analyses for mastitis (Table S7), protein (Table S8), milk (Table S9) and fat (Table S10) yield in the JER population. [file 12711_2017_319_MOESM6_ESM.xlsx]

## Sheet: Sheet1
Table S7. The results of GFBLUP for mastitis in Jersey population
Time points (h) post-IMI	FDRexp	log2(FC)	NO.SNPf	gf	SEgf	NO.SNP-f	g-f	SEg-f	ge	SEge	H2f	r	b	Δr	%SNPf	h2GFBLUP	h2GBLUP
9	1e-10	> 1	79313	10.6043	4.99772	17293188	56.5431	7.53863	91.8289	12.3509	0.157926	0.567	0.927094	0.018	0.456543	0.422374	0.4125
12	0.01		690880	24.6488	10.3272	16681621	41.4201	10.9648	94.7281	12.4648	0.373078	0.566	0.930402	0.017	3.97686	0.410884
9	1e-10		227995	18.1517	7.07169	17144506	49.9856	8.4321	90.6177	12.3827	0.266399	0.564	0.921438	0.015	1.31239	0.429198
12	1e-10	< -1	123760	10.7954	5.68001	17248741	56.0409	8.02833	93.0637	12.5672	0.161519	0.564	0.925045	0.015	0.71239	0.417988
6	0.01	< -1	290884	18.896	7.61465	17081617	46.9753	9.00782	94.768	12.5009	0.286862	0.563	0.923042	0.014	1.67439	0.410057
12	1e-06		287368	20.5267	7.86425	17085133	47.1402	8.93462	91.7246	12.4573	0.303349	0.563	0.912126	0.014	1.65415	0.424533
12	1e-08		212430	18.9217	7.29431	17160071	49.2043	8.57028	90.9361	12.4767	0.277746	0.563	0.919334	0.014	1.22279	0.428298
12	1e-10		166147	16.9339	6.70258	17206354	50.6065	8.30071	92.25	12.4917	0.250722	0.562	0.915044	0.013	0.956379	0.422681
3	1e-06	> 1	18061	4.3186	3.07974	17354440	61.3272	7.14608	94.2766	12.4955	0.0657864	0.562	0.928934	0.013	0.103963	0.410485
12	1e-08	> 1	60021	9.42038	4.90326	17312480	57.1968	7.60336	93.1271	12.4341	0.141411	0.562	0.918549	0.013	0.345494	0.417024
12	0.05		875446	33.7839	11.0417	16497055	32.2919	11.1717	95.0653	12.382	0.51129	0.561	0.922625	0.012	5.03926	0.41005
12	0.01	< -1	430527	12.9175	8.24753	16941974	52.8758	9.84762	94.7731	12.5535	0.196335	0.561	0.926082	0.012	2.47821	0.409758
9	0.001		651640	19.99	9.92711	16720861	46.853	10.6937	92.9474	12.4804	0.299059	0.56	0.918753	0.011	3.75099	0.418317
12	0.01	> 1	260353	15.0215	7.62937	17112148	50.7747	9.27912	94.5178	12.4347	0.228303	0.56	0.924851	0.011	1.49865	0.410421
12	1e-06	> 1	90041	6.2759	4.75851	17282460	59.861	7.78929	93.6679	12.4982	0.0948924	0.559	0.916958	0.01	0.518296	0.413861
12	0.05	< -1	525054	23.3652	9.41746	16847447	42.9459	10.1598	94.686	12.4728	0.352357	0.559	0.916071	0.01	3.02233	0.411878
3	1e-06		19064	4.69109	3.17412	17353437	60.9231	7.15219	94.3232	12.4872	0.071495	0.559	0.924034	0.01	0.109737	0.410249
6	0.001		587353	29.4293	9.44044	16785148	37.8457	9.83696	92.1104	12.3031	0.437448	0.558	0.913271	0.009	3.38094	0.42209
9	0.001	< -1	401340	9.96603	7.98036	16971161	56.0167	9.74663	94.1796	12.5582	0.15104	0.558	0.920017	0.009	2.3102	0.411974
9	0.05	< -1	664011	16.9881	9.89978	16708490	49.0989	10.9281	94.3113	12.5188	0.257057	0.558	0.916315	0.009	3.8222	0.412018
6	0.01	< -1	405329	19.182	8.57171	16967172	46.6089	9.81324	94.933	12.5777	0.29156	0.557	0.919022	0.008	2.33316	0.409341
12	1e-10	< -2	85248	5.82742	4.68329	17287253	59.3498	7.9553	95.6664	12.6271	0.0894089	0.557	0.924577	0.008	0.490707	0.405221
12	1e-08	< -1	152409	12.0436	6.17658	17220092	55.1315	8.24021	92.3654	12.5629	0.179287	0.557	0.920164	0.008	0.8773	0.421054
9	0.05		1047901	28.6882	11.4236	16324600	38.0769	11.6274	93.34	12.4176	0.429689	0.556	0.914345	0.007	6.03195	0.417008
9	1e-08	> 1	104434	9.88662	5.15461	17268067	56.8826	7.74649	92.2976	12.4108	0.148071	0.556	0.920061	0.007	0.601145	0.419756
12	1e-06	< -1	197327	14.8455	6.65069	17175174	52.1496	8.4182	92.7269	12.5366	0.221591	0.556	0.913879	0.007	1.13586	0.419449
9	0.01	< -1	524238	11.9301	8.9871	16848263	54.0478	10.4087	94.2683	12.5315	0.18082	0.555	0.915892	0.006	3.01763	0.411728
6	1e-06	> 1	174783	12.5708	6.26944	17197718	54.0268	8.28361	92.9753	12.3699	0.188758	0.555	0.915406	0.006	1.00609	0.417349
9	0.01		845112	21.736	10.647	16527389	44.8095	11.2581	93.5025	12.4527	0.326634	0.555	0.914211	0.006	4.86465	0.415785
12	1e-10	> 2	24491	1.29049	2.11843	17348010	64.4183	7.06855	94.2536	12.5397	0.0196396	0.555	0.917102	0.006	0.140976	0.410776
3	0.001	> 2	13357	1.05985	2.11116	17359144	64.4175	7.12326	94.6183	12.5509	0.0161866	0.554	0.919708	0.005	0.0768859	0.408989
3	0.01		68458	2.16924	3.79339	17304043	63.3388	7.6845	94.6809	12.547	0.0331141	0.554	0.923675	0.005	0.39406	0.408943
6	0.01		770010	30.0217	10.4765	16602491	37.0513	10.727	92.687	12.3964	0.447597	0.554	0.917414	0.005	4.43235	0.419836
9	0.001	> 1	250300	11.8192	7.00523	17122201	54.7216	8.85938	92.9609	12.4403	0.177623	0.554	0.918869	0.005	1.44078	0.417179
3	0.01	> 1	61282	1.4675	3.40761	17311219	64.0133	7.58189	94.6878	12.5553	0.0224111	0.553	0.923071	0.004	0.352753	0.408824
48	0.001	< -1	1187	0.371964	0.875526	17371314	65.4232	6.90339	94.0191	12.5763	0.00565337	0.553	0.920194	0.004	0.00683264	0.411698
12	0.05	> 1	350392	17.351	8.10895	17022109	48.079	9.57986	95.1776	12.4405	0.265184	0.553	0.925538	0.004	2.01693	0.40739
9	1e-10	< -1	148682	9.47474	5.55601	17223819	57.303	8.0224	92.8359	12.5279	0.141885	0.553	0.917226	0.004	0.855847	0.418371
48	1e-10	> 2	1091	0.417383	0.948083	17371410	65.0427	6.91851	94.6794	12.566	0.00637614	0.553	0.918224	0.004	0.00628004	0.408769
48	1e-10		1294	0.288384	0.898047	17371207	65.1863	6.92585	94.6336	12.5661	0.00440451	0.552	0.918521	0.003	0.00744855	0.40894
48	1e-10	> 1	1294	0.288384	0.898047	17371207	65.1863	6.92585	94.6336	12.5661	0.00440451	0.552	0.918521	0.003	0.00744855	0.40894
12	1e-08	> 2	30296	1.26413	2.29651	17342205	64.4617	7.11404	94.197	12.543	0.0192334	0.552	0.916835	0.003	0.174391	0.410985
3	0.05	> 2	16719	1.1338	2.37745	17355782	64.278	7.22092	94.7832	12.5586	0.0173332	0.552	0.919388	0.003	0.0962383	0.408326
9	1e-06	> 1	138906	9.6085	5.7932	17233595	56.9152	8.1717	92.8363	12.4575	0.144437	0.551	0.919499	0.002	0.799574	0.417443
3	1e-06	> 2	9016	2.6152	2.2198	17363485	62.7077	7.01216	94.7435	12.5153	0.0400349	0.551	0.919247	0.002	0.0518981	0.408099
6	1e-06		316245	19.2774	7.67968	17056256	47.6011	8.9298	92.5701	12.3818	0.288245	0.551	0.916296	0.002	1.82038	0.419436
3	0.01	> 2	15957	0.967629	2.25132	17356544	64.4911	7.18101	94.6747	12.553	0.0147823	0.551	0.918801	0.002	0.0918521	0.408776
9	1e-08		306766	16.2064	7.54508	17065735	51.38	8.91367	91.3859	12.4685	0.239788	0.551	0.91505	0.002	1.76581	0.425146
48	1e-06	> 2	1506	0.327086	0.999793	17370995	65.1429	6.93573	94.6436	12.5636	0.00499597	0.55	0.917948	0.001	0.00866887	0.408897
48	1e-08	> 2	1465	0.304656	0.984533	17371036	65.1671	6.9364	94.6379	12.5641	0.00465324	0.55	0.918043	0.001	0.00843287	0.408918
9	1e-06	< -1	251163	8.67844	6.60113	17121338	57.8906	8.69279	93.055	12.5499	0.130368	0.55	0.915091	0.001	1.44575	0.417036
48	1e-08		1693	0.15368	0.93752	17370808	65.3395	6.94702	94.5818	12.5641	0.0023465	0.55	0.918551	0.001	0.00974529	0.409141
48	1e-08	> 1	1693	0.15368	0.93752	17370808	65.3395	6.94702	94.5818	12.5641	0.0023465	0.549	0.918551	0	0.00974529	0.409141
9	1e-08	< -1	202332	7.24262	5.98245	17170169	59.1062	8.40802	93.3988	12.5618	0.10916	0.549	0.917883	0	1.16467	0.415335
9	1e-06		390069	16.7772	8.29646	16982432	50.7452	9.43889	91.5258	12.4792	0.248468	0.549	0.912977	0	2.24532	0.42454
12	1e-06	> 2	32378	1.07567	2.27715	17340123	64.6129	7.12197	94.2482	12.5478	0.0163752	0.549	0.916558	0	0.186375	0.410716
48	0.01	> 1	29968	1.90542e-06	2.29466	17342533	65.5384	7.08295	94.4254	12.5562	2.90734e-08	0.549	0.918677	0	0.172503	0.409708
48	0.01		32431	1.89918e-06	2.44342	17340070	65.532	7.10695	94.437	12.5571	2.8981e-08	0.549	0.918606	0	0.18668	0.409655
12	0.001	> 2	43018	1.12133	2.67843	17329483	64.4862	7.26441	94.3982	12.5499	0.0170915	0.549	0.917235	0	0.247621	0.410033
48	0.05	< -1	8904	0.0439882	1.66139	17363597	65.4811	7.06189	94.5105	12.559	0.000671318	0.549	0.918917	0	0.0512534	0.409441
48	0.001	> 1	19081	2.32592e-06	1.93564	17353420	65.5266	7.02002	94.464	12.5576	3.54958e-08	0.549	0.918625	0	0.109835	0.409565
3	1e-06	< -2	285	1.90217e-07	0.732327	17372216	65.5249	6.89854	94.5085	12.5601	2.90298e-09	0.549	0.918904	0	0.00164052	0.409445
3	1e-10	< -1	203	3.88158e-07	0.550678	17372298	65.5242	6.89287	94.5103	12.5639	5.92388e-09	0.549	0.918904	0	0.00116851	0.409438
3	1e-10	< -2	177	9.73165e-07	0.500051	17372324	65.5243	6.89269	94.5102	12.5623	1.4852e-08	0.549	0.918903	0	0.00101885	0.409439
3	1e-08	< -2	177	9.73227e-07	0.500051	17372324	65.5243	6.89269	94.5102	12.5623	1.48529e-08	0.549	0.918903	0	0.00101885	0.409439
48	0.05	> 1	51678	2.58809e-06	2.95468	17320823	65.5629	7.37866	94.3825	12.5568	3.94749e-08	0.549	0.918079	0	0.29747	0.409908
3	1e-08	< -1	411	5.48077e-08	0.722948	17372090	65.5235	6.88934	94.511	12.573	8.36458e-10	0.549	0.918907	0	0.00236581	0.409433
48	1e-06	< -1	179	1.63328e-08	0.449312	17372322	65.5247	6.88528	94.5085	12.5594	2.49262e-10	0.549	0.918894	0	0.00103036	0.409444
48	0.05	< -2	562	5.21367e-08	0.617648	17371939	65.5243	6.89624	94.5093	12.5601	7.95685e-10	0.549	0.918892	0	0.003235	0.409441
48	0.001	< -2	60	5.37283e-07	0.574476	17372441	65.525	6.90347	94.5086	12.5632	8.19966e-09	0.549	0.918897	0	0.000345373	0.409445
48	0.01	< -2	223	7.59515e-08	0.696489	17372278	65.5248	6.89511	94.5089	12.5626	1.15913e-09	0.549	0.91889	0	0.00128364	0.409444
3	0.001	< -2	692	1.00818e-07	0.686869	17371809	65.5262	6.92381	94.506	12.5614	1.53859e-09	0.549	0.918886	0	0.00398331	0.409456
48	0.001		20268	2.51996e-06	2.00936	17352233	65.5208	7.03144	94.4773	12.5584	3.84605e-08	0.549	0.918572	0	0.116667	0.40951
48	0.01	< -1	2463	1.82997e-07	1.03418	17370038	65.5182	6.92087	94.5212	12.5688	2.79307e-09	0.549	0.918825	0	0.0141776	0.409388
48	0.01	> 2	3339	3.59571e-07	1.34872	17369162	65.526	7.01244	94.5048	12.5604	5.48746e-09	0.549	0.918909	0	0.01922	0.409459
9	1e-06	> 2	55128	4.66282	3.72101	17317373	60.9357	7.45071	94.5149	12.5208	0.0710811	0.549	0.914289	0	0.317329	0.4097
12	0.001	< -1	314774	17.2307	7.74427	17057727	49.7839	9.0815	92.7403	12.5205	0.257119	0.549	0.923266	0	1.81191	0.419484
12	0.01	> 2	46306	1.13546	2.8014	17326195	64.4545	7.31271	94.4341	12.5501	0.0173115	0.549	0.917046	0	0.266548	0.409875
48	0.05		60582	2.82062e-06	3.32375	17311919	65.5608	7.51544	94.3846	12.5565	4.30229e-08	0.549	0.917795	0	0.348724	0.409895
12	0.001		502365	23.719	9.25777	16870136	43.1477	10.0108	93.0196	12.4399	0.35472	0.549	0.92339	0	2.89173	0.418214
3	0.001		45846	0.0812999	3.01652	17326655	65.4554	7.54992	94.4879	12.5648	0.00124052	0.549	0.918101	0	0.2639	0.409541
9	1e-10	> 2	45244	5.58663	3.64126	17327257	60.2288	7.29414	94.1095	12.4776	0.0848833	0.549	0.915178	0	0.260435	0.411539
6	1e-08	> 2	76084	6.28027	4.38709	17296417	59.4811	7.64049	94.361	12.4878	0.095501	0.549	0.917715	0	0.437957	0.410694
48	0.001	> 2	2088	0.874986	1.42302	17370413	64.6793	6.9437	94.5482	12.5562	0.0133475	0.549	0.914576	0	0.012019	0.409452
3	0.001	> 1	43205	2.41508e-07	2.88854	17329296	65.5429	7.47395	94.4646	12.5637	3.68474e-09	0.548	0.917509	-0.001	0.248698	0.409624
9	0.01	> 1	320874	11.8583	7.29524	17051627	54.2606	9.14778	93.7005	12.4552	0.179348	0.548	0.918721	-0.001	1.84702	0.41371
9	1e-08	> 2	48994	5.34943	3.687	17323507	60.3535	7.35441	94.3055	12.4922	0.0814184	0.548	0.915049	-0.001	0.28202	0.410622
3	1e-08	> 1	9185	4.80005	2.84524	17363316	60.6057	6.99748	94.7654	12.4523	0.0733888	0.548	0.922199	-0.001	0.0528709	0.408349
9	0.001	> 2	65899	5.42289	4.14853	17306602	60.1287	7.62524	94.6794	12.5338	0.082727	0.548	0.912064	-0.001	0.379329	0.409107
12	0.05	> 2	50804	1.9131	3.23792	17321697	63.6765	7.44204	94.4732	12.5454	0.0291677	0.548	0.916242	-0.001	0.292439	0.409774
9	0.05	> 2	75927	8.31809	4.60408	17296574	57.3944	7.64553	94.4633	12.4946	0.126583	0.548	0.908726	-0.001	0.437053	0.410252
9	1e-10	< -2	100450	10.0201	5.21223	17272051	56.0745	7.81948	94.3181	12.5204	0.151603	0.548	0.91613	-0.001	0.578213	0.412029
3	0.05	< -1	14678	8.53989	3.99145	17357823	57.3956	7.08692	95.1551	12.412	0.129519	0.548	0.903022	-0.001	0.0844898	0.409307
6	1e-08	> 1	131378	7.95313	5.34993	17241123	58.4219	7.98779	93.2665	12.4451	0.119821	0.548	0.913111	-0.001	0.756241	0.415775
6	1e-08	< -2	39290	4.4785	3.60967	17333211	61.0657	7.42231	94.6453	12.5607	0.0683279	0.548	0.916334	-0.001	0.226162	0.409167
3	1e-08		9596	4.77553	2.88559	17362905	60.76	7.0205	94.5111	12.4573	0.0728694	0.548	0.921077	-0.001	0.0552367	0.409478
3	0.01	< -2	887	0.423724	1.0273	17371614	64.9322	6.94433	94.8156	12.5618	0.00648333	0.548	0.918169	-0.001	0.00510577	0.408037
6	0.05	< -1	528478	27.3483	9.78517	16844023	40.4504	10.1302	91.6147	12.4262	0.403375	0.548	0.909702	-0.001	3.04204	0.425301
12	0.001	< -2	111358	13.6921	5.8984	17261143	52.032	8.06895	95.4534	12.6024	0.208327	0.548	0.91289	-0.001	0.641002	0.407775
12	0.01	< -2	120735	15.0884	6.10711	17251766	50.4742	8.09965	96.093	12.6155	0.230137	0.548	0.90869	-0.001	0.694978	0.40557
12	1e-10	> 1	42387	8.36589	4.42259	17330114	58.1198	7.38473	93.6274	12.4442	0.12583	0.548	0.902557	-0.001	0.243989	0.415242
9	0.01	< -2	154501	11.3216	6.00728	17218000	54.307	8.3254	95.1989	12.584	0.17251	0.548	0.917298	-0.001	0.889342	0.408068
6	1e-10	> 2	67676	6.74086	4.34751	17304825	59.1576	7.57322	94.1289	12.4782	0.102292	0.548	0.91632	-0.001	0.389558	0.411795
9	0.01	> 2	73494	7.73776	4.48196	17299007	57.9301	7.62571	94.5228	12.5036	0.117832	0.548	0.908862	-0.001	0.423048	0.409936
12	0.05	< -2	127452	13.8281	5.93253	17245049	51.5029	8.08276	96.2896	12.6153	0.211662	0.548	0.904296	-0.001	0.733642	0.404224
48	1e-06		3723	0.967855	1.45005	17368778	64.6044	6.94087	94.5359	12.5543	0.0147601	0.548	0.919205	-0.001	0.0214304	0.40955
3	0.05	< -2	1424	1.02456	1.26141	17371077	64.1873	6.92276	94.962	12.546	0.0157113	0.548	0.915946	-0.001	0.00819686	0.407132
48	1e-06	> 1	3544	1.09352	1.48041	17368957	64.4783	6.9335	94.5462	12.5498	0.0166767	0.548	0.918948	-0.001	0.0204001	0.409522
6	1e-10	< -2	35231	4.46521	3.45264	17337270	61.2101	7.33076	94.4179	12.5495	0.0679891	0.547	0.915077	-0.002	0.202798	0.410232
6	1e-10	< -1	60912	8.70402	4.34395	17311589	57.9276	7.39911	92.702	12.4851	0.130629	0.547	0.911777	-0.002	0.350623	0.418189
48	0.05	> 2	5665	0.6975	1.60218	17366836	64.724	7.01582	94.7982	12.5571	0.0106616	0.547	0.914825	-0.002	0.032609	0.408324
12	0.001	> 1	187591	9.54389	6.3023	17184910	56.0593	8.65887	94.6559	12.4689	0.145479	0.547	0.917706	-0.002	1.07982	0.409357
6	1e-06	< -1	141462	8.81148	5.30528	17231039	57.1008	8.00796	94.0806	12.5499	0.133685	0.547	0.916866	-0.002	0.814287	0.41197
6	0.05		974181	37.3463	11.4788	16398320	31.2639	11.0888	90.1442	12.2735	0.544326	0.547	0.907774	-0.002	5.6076	0.432178
9	0.05	> 1	383890	16.3972	8.13884	16988611	49.9024	9.52861	93.5062	12.4122	0.24732	0.547	0.916325	-0.002	2.20976	0.414876
3	0.01	< -1	7176	1.38872	2.11186	17365325	64.3917	7.03957	94.1096	12.5419	0.0211114	0.547	0.913432	-0.002	0.0413067	0.411411
9	0.05	< -2	166200	10.4272	5.95779	17206301	55.1406	8.34794	95.2262	12.5788	0.159029	0.547	0.912415	-0.002	0.956684	0.407775
3	1e-06	< -1	1003	0.267469	0.688529	17371498	65.1935	6.89571	94.5896	12.5546	0.00408593	0.547	0.91413	-0.002	0.00577349	0.409002
6	0.05	> 2	110527	10.313	5.23716	17261974	55.5135	7.87101	94.4165	12.4593	0.15667	0.547	0.908887	-0.002	0.636218	0.410792
6	1e-06	> 2	83709	7.36735	4.63111	17288792	58.2154	7.719	94.7443	12.4849	0.112337	0.547	0.914619	-0.002	0.481848	0.409056
12	1e-08	< -2	94136	8.24877	5.1924	17278365	57.2516	8.01672	95.3155	12.6065	0.125935	0.547	0.919129	-0.002	0.541868	0.4073
6	0.001	> 2	100743	10.4605	5.13868	17271758	55.2638	7.79893	94.5964	12.4534	0.159158	0.547	0.910145	-0.002	0.579899	0.409955
3	1e-10	> 1	6227	2.58553	2.16512	17366274	63.1815	6.96561	93.9402	12.4846	0.0393135	0.546	0.916845	-0.003	0.035844	0.411797
6	0.01	> 2	104086	10.3806	5.20065	17268415	55.2973	7.85353	94.6921	12.4623	0.158053	0.546	0.910117	-0.003	0.599142	0.40954
12	1e-06	< -2	102604	13.2154	5.68431	17269897	52.3167	7.95538	95.8171	12.5953	0.201664	0.546	0.908951	-0.003	0.590612	0.406151
9	0.001	< -2	143587	11.5714	5.9693	17228914	54.5412	8.22506	94.402	12.5673	0.175025	0.546	0.912806	-0.003	0.826519	0.411879
6	0.05	> 1	445703	18.5139	8.49655	16926798	48.2308	9.62638	92.9905	12.3634	0.277383	0.546	0.910425	-0.003	2.56557	0.417846
3	1e-10		6430	2.66043	2.22694	17366071	63.1691	6.97101	93.8255	12.4786	0.040414	0.546	0.916022	-0.003	0.0370125	0.412324
6	0.01	> 1	364681	17.4013	8.06559	17007820	49.5713	9.30541	92.4857	12.3555	0.259827	0.546	0.912757	-0.003	2.09919	0.420001
3	0.001	< -1	2641	1.57787	1.77838	17369860	63.6057	6.97504	95.0748	12.5327	0.0242065	0.546	0.910578	-0.003	0.0152022	0.40674
6	0.001	< -2	54762	3.76327	3.94196	17317739	61.7628	7.6444	94.657	12.5688	0.0574317	0.546	0.911924	-0.003	0.315222	0.40907
3	1e-10	> 2	5082	1.7142	1.84026	17367419	63.926	6.97366	94.1839	12.534	0.0261151	0.546	0.9157	-0.003	0.0292531	0.410703
6	1e-06	< -2	47059	3.87091	3.71111	17325442	61.6572	7.51959	94.6786	12.5687	0.0590724	0.545	0.909538	-0.004	0.270882	0.409022
6	1e-08		223187	17.9997	7.14981	17149314	49.3674	8.53938	91.8052	12.3409	0.267188	0.545	0.904527	-0.004	1.28471	0.423234
6	0.01	< -2	58666	4.64442	4.18203	17313835	60.9374	7.69621	94.5895	12.5717	0.0708187	0.545	0.909865	-0.004	0.337695	0.409448
6	0.05	< -2	60394	5.39487	4.36878	17312107	60.1551	7.74577	94.6907	12.5721	0.0823016	0.545	0.909526	-0.004	0.347641	0.409072
3	0.05	> 1	82098	4.99822	4.4056	17290403	60.7329	7.74603	94.5014	12.5027	0.0760405	0.545	0.916189	-0.004	0.472574	0.410223
6	0.001	> 1	296469	17.6268	7.55018	17076032	49.6973	8.86428	91.8018	12.3235	0.26182	0.544	0.903751	-0.005	1.70654	0.423087
3	1e-08	> 2	6528	2.99005	2.22742	17365973	62.1114	6.97297	95.1474	12.518	0.0459291	0.543	0.911915	-0.006	0.0375766	0.406252
3	0.05		96776	9.69759	5.44793	17275725	56.0924	8.00654	94.8813	12.4464	0.147402	0.543	0.911487	-0.006	0.557064	0.40947
6	1e-08	< -1	91809	11.7237	5.18394	17280692	54.9503	7.64263	92.9036	12.4562	0.175837	0.543	0.908459	-0.006	0.528473	0.417816
6	1e-10	> 1	100747	8.93947	5.13049	17271754	57.7951	7.78392	92.6112	12.4197	0.133956	0.543	0.899173	-0.006	0.579922	0.418803
9	1e-06	< -2	125097	15.115	6.19512	17247404	51.6993	8.05142	93.7357	12.4944	0.226223	0.542	0.900512	-0.007	0.720086	0.416159
9	1e-08	< -2	113037	14.0917	5.85154	17259464	52.5314	7.90007	93.7913	12.4861	0.211513	0.542	0.903549	-0.007	0.650666	0.415319
6	1e-10		161659	16.6624	6.52248	17210842	51.0932	8.1577	90.9282	12.3341	0.245919	0.542	0.891343	-0.007	0.930545	0.426985
FDRexp is the FDR cut-offs from RNA-Seq analysis used to define the genomic features
log2(FC) is the log2-transformed fold-change values from RNA-Seq used to define the genomic features
NO.SNPf is the number of SNPs located in the genomic features
gf is the genomic variance explained by the genomic features
SEgf is standard error of gf
NO.SNP-f is the number of SNPs located in the remaining genome
g-f is the genomic variance explained by the remaining genome
SEg-f is the standard error of g-f
ge is the residual variance
SEge is the standard error of ge
H2f is proportion of genomic variance explained by the genomic features
r is the prediction accuracy with GFBLUP
b is the regression coefficient of DRP on GEBV
Δr is the change of prediciton accuracy with GFBLUP compared with GBLUP
%SNPf is the percentage of SNPs over the whole genome loacted in the genomic features
h2GFBLUP is the total heritability estimated with GFBLUP
h2GBLUP is the total heritability estimated with GBLUP
Table S8. The results of GFBLUP for protein yield in Jersey population
Time points (h) post-IMI	FDRexp	log2(FC)	NO.SNPf	gf	SEgf	NO.SNP-f	g-f	SEg-f	ge	SEge	H2f	r	b	Δr	%SNPf	h2GFBLUP
48	0.01	> 2	3339	6.79982	3.28539	17369162	99.1962	8.17751	97.2478	36.8336	0.0641516	0.576	0.807469	0.046	0.01922	0.521522
48	1e-06	> 2	1506	4.84494	2.78829	17370995	100.805	8.14086	97.5411	36.8767	0.0458585	0.571	0.797109	0.041	0.00866887	0.519954
48	1e-10	> 2	1091	4.32785	2.6156	17371410	101.017	8.14792	98.6878	37.0355	0.0410828	0.569	0.787343	0.039	0.00628004	0.516313
48	1e-08	> 2	1465	4.51238	2.62733	17371036	101.033	8.14297	97.4222	36.8992	0.042753	0.569	0.795849	0.039	0.00843287	0.520011
48	0.05	> 2	5665	7.17554	3.6116	17366836	99.3394	8.25248	97.5674	36.8391	0.0673665	0.568	0.803956	0.038	0.032609	0.521921
48	0.001	> 2	2088	5.62265	2.89793	17370413	99.9433	8.15831	97.8233	36.8918	0.053262	0.567	0.797543	0.037	0.012019	0.519034
48	1e-10		1294	3.98187	2.42387	17371207	101.097	8.16125	99.1967	37.0844	0.0378942	0.566	0.786068	0.036	0.00744855	0.514397
48	1e-10	> 1	1294	3.98187	2.42387	17371207	101.097	8.16125	99.1967	37.0844	0.0378942	0.565	0.786068	0.035	0.00744855	0.514397
48	1e-08		1693	4.06041	2.42015	17370808	101.255	8.16425	97.639	36.9711	0.0385547	0.564	0.793018	0.034	0.00974529	0.518912
48	1e-08	> 1	1693	4.06041	2.42015	17370808	101.255	8.16425	97.639	36.9711	0.0385547	0.564	0.793018	0.034	0.00974529	0.518912
48	1e-06	> 1	3544	4.87318	2.85017	17368957	100.999	8.18185	96.9102	36.8126	0.0460288	0.557	0.787977	0.027	0.0204001	0.522098
48	1e-06		3723	4.62526	2.78739	17368778	101.33	8.19681	96.2616	36.8374	0.043653	0.556	0.786385	0.026	0.0214304	0.523968
3	1e-08	> 2	6528	2.10117	2.26604	17365973	104.53	8.33331	89.4341	36.8246	0.0197051	0.537	0.758864	0.007	0.0375766	0.543855
12	0.001	< -1	314774	11.0288	8.23051	17057727	95.5281	10.8271	91.7895	36.8865	0.103502	0.536	0.76406	0.006	1.81191	0.537226
3	1e-08	> 1	9185	0.824437	2.20394	17363316	105.388	8.40826	91.7217	37.0504	0.00776212	0.535	0.762512	0.005	0.0528709	0.536606
3	1e-08		9596	0.630006	2.21895	17362905	105.509	8.43138	92.116	37.0706	0.00593568	0.535	0.762522	0.005	0.0552367	0.535366
9	1e-08	< -1	202332	11.3596	6.83627	17170169	94.8314	9.95347	94.18	36.914	0.106973	0.534	0.7587	0.004	1.16467	0.529972
9	1e-06	< -1	251163	12.6212	7.38742	17121338	93.4469	10.2917	94.9148	36.9592	0.118991	0.533	0.758002	0.003	1.44575	0.527747
9	0.001	< -1	401340	13.9069	8.78918	16971161	92.5466	11.1571	92.6462	36.8898	0.130638	0.533	0.757531	0.003	2.3102	0.534674
9	0.05	> 2	75927	1.08293e-07	4.15811	17296574	106.089	9.33545	92.3273	37.1221	1.02078e-09	0.532	0.76303	0.002	0.437053	0.534678
9	0.01	> 2	73494	1.32181e-07	4.11943	17299007	106.079	9.30147	92.3767	37.1165	1.24607e-09	0.532	0.763015	0.002	0.423048	0.534522
6	0.05	> 1	445703	1.01619e-07	9.28416	16926798	106.073	12.3142	92.1972	37.0579	9.58008e-10	0.531	0.762912	0.001	2.56557	0.534992
9	0.001	> 1	250300	0.0867908	7.33373	17122201	105.999	11.1079	92.458	37.0866	0.000818122	0.531	0.763961	0.001	1.44078	0.534318
12	0.01	< -1	430527	6.43693	8.32577	16941974	99.8423	11.0729	92.1896	37.003	0.0605662	0.53	0.762523	0	2.47821	0.535496
6	0.001	> 1	296469	1.05631e-07	7.78487	17076032	105.983	11.1693	92.7654	37.0849	9.96676e-10	0.53	0.763789	0	1.70654	0.533253
9	0.05	< -1	664011	8.44503	10.2211	16708490	97.6601	12.585	93.2908	37.0333	0.0795912	0.53	0.761806	0	3.8222	0.532133
6	1e-06	> 2	83709	1.27695e-07	4.68055	17288792	106.015	9.35429	92.6215	37.0686	1.2045e-09	0.53	0.762788	0	0.481848	0.533714
6	1e-08	> 2	76084	3.39173e-08	4.39599	17296417	106.013	9.26661	92.7065	37.0758	3.19934e-10	0.53	0.762863	0	0.437957	0.533481
9	1e-10	< -2	100450	5.67964	5.01629	17272051	100.277	9.2747	94.3832	37.0585	0.0536036	0.53	0.75575	0	0.578213	0.528884
6	0.01	> 1	364681	2.27018e-08	8.52167	17007820	105.988	11.6107	92.5929	37.0588	2.14193e-10	0.53	0.763159	0	2.09919	0.533727
6	1e-10	> 2	67676	2.9179e-08	4.08672	17304825	106.015	9.13795	92.7162	37.0781	2.75234e-10	0.53	0.762626	0	0.389558	0.53346
9	0.01	< -1	524238	13.8723	9.53517	16848263	92.3207	11.8122	93.7546	36.9511	0.130633	0.53	0.757766	0	3.01763	0.531104
9	1e-10	< -1	148682	2.13796	5.46934	17223819	103.913	9.67414	92.9456	37.0785	0.0201597	0.53	0.761733	0	0.855847	0.53293
6	0.05	> 2	110527	3.70065e-07	5.35045	17261974	105.993	9.55352	92.5748	37.0619	3.49142e-09	0.53	0.76271	0	0.636218	0.533787
6	0.01	> 2	104086	2.41178e-06	5.24645	17268415	106.012	9.53935	92.4847	37.0581	2.275e-08	0.53	0.762425	0	0.599142	0.534075
6	0.001	> 2	100743	2.15718e-06	5.0896	17271758	106.019	9.51298	92.5051	37.0625	2.03471e-08	0.53	0.762324	0	0.579899	0.534036
48	0.01	< -1	2463	1.15462e-07	1.25787	17370038	105.999	8.27989	92.8824	37.1577	1.08928e-09	0.53	0.76228	0	0.0141776	0.532975
3	0.001	< -2	692	9.52022e-07	0.906262	17371809	106.012	8.27945	92.8103	37.0869	8.98036e-09	0.53	0.762277	0	0.00398331	0.533199
48	0.001	< -1	1187	1.51308e-07	0.756728	17371314	106.001	8.25113	92.8728	37.1552	1.42742e-09	0.53	0.762309	0	0.00683264	0.533006
3	0.01	< -2	887	1.2742e-07	1.16874	17371614	106.012	8.29431	92.8038	37.087	1.20194e-09	0.53	0.762265	0	0.00510577	0.533217
3	0.05	< -2	1424	1.82537e-06	1.48556	17371077	106.012	8.305	92.8014	37.0858	1.72186e-08	0.53	0.762254	0	0.00819686	0.533223
48	1e-06	< -1	179	6.23422e-07	0.754833	17372322	106.009	8.24645	92.8235	37.1294	5.88082e-09	0.529	0.762239	-0.001	0.00103036	0.533158
48	0.05	< -2	562	1.79484e-06	1.2503	17371939	106.011	8.28928	92.8102	37.088	1.69306e-08	0.529	0.762241	-0.001	0.003235	0.533199
48	0.001	< -2	60	9.64201e-08	0.540704	17372441	106.01	8.25143	92.8214	37.0875	9.09533e-10	0.529	0.762225	-0.001	0.000345373	0.533166
3	1e-08	< -2	177	7.35944e-07	0.811575	17372324	106.011	8.25726	92.8126	37.096	6.94212e-09	0.529	0.76222	-0.001	0.00101885	0.533192
3	1e-10	< -2	177	7.35914e-07	0.811575	17372324	106.011	8.25726	92.8126	37.096	6.94184e-09	0.529	0.76222	-0.001	0.00101885	0.533192
3	1e-10	< -1	203	2.11749e-06	0.756034	17372298	106.011	8.26629	92.8171	37.0877	1.99742e-08	0.529	0.76222	-0.001	0.00116851	0.533179
48	0.01	< -2	223	2.29447e-07	0.815	17372278	106.011	8.28233	92.8187	37.0864	2.16437e-09	0.529	0.762214	-0.001	0.00128364	0.533175
3	1e-06	< -2	285	2.77408e-07	0.741176	17372216	106.012	8.28989	92.811	37.1151	2.61676e-09	0.529	0.762213	-0.001	0.00164052	0.533198
6	1e-08	> 1	131378	1.11923	5.61527	17241123	104.893	9.92475	92.9494	37.0986	0.0105576	0.529	0.762097	-0.001	0.756241	0.532828
3	1e-08	< -1	411	5.53736e-08	0.89609	17372090	106.013	8.31057	92.8054	37.12	5.22328e-10	0.529	0.762226	-0.001	0.00236581	0.533216
3	1e-06	< -1	1003	6.03988e-07	0.751967	17371498	106.011	8.27611	92.8227	37.0867	5.69744e-09	0.529	0.762209	-0.001	0.00577349	0.533163
9	1e-08	< -2	113037	5.81828	5.25325	17259464	100.21	9.37586	93.9165	37.022	0.0548749	0.529	0.755544	-0.001	0.650666	0.530287
3	1e-10	> 2	5082	7.78629e-07	1.51436	17367419	106.003	8.34615	92.8719	37.1147	7.34536e-09	0.529	0.762222	-0.001	0.0292531	0.533013
9	0.05		1047901	12.6929	12.6676	16324600	93.3441	14.5332	94.1541	37.0538	0.119703	0.529	0.760979	-0.001	6.03195	0.529679
3	1e-10	> 1	6227	1.57303e-07	1.66988	17366274	106.007	8.38333	92.8433	37.0965	1.48389e-09	0.529	0.762133	-0.001	0.035844	0.533101
3	1e-10		6430	5.4447e-08	1.72291	17366071	106.008	8.39055	92.838	37.0955	5.13613e-10	0.529	0.76212	-0.001	0.0370125	0.533116
48	0.05	< -1	8904	0.11025	1.82272	17363597	105.92	8.34983	92.7339	37.1356	0.0010398	0.529	0.76211	-0.001	0.0512534	0.533448
6	1e-06	> 1	174783	1.99052	6.48031	17197718	104.009	10.4029	93.1407	37.1072	0.0187787	0.529	0.761575	-0.001	1.00609	0.532285
6	1e-08	< -1	91809	4.24785	4.88855	17280692	101.729	9.30829	93.6233	37.058	0.0400829	0.529	0.759227	-0.001	0.528473	0.530945
12	0.05	< -1	525054	14.9226	9.57639	16847447	91.8505	11.5801	90.9733	36.8547	0.13976	0.529	0.758497	-0.001	3.02233	0.53995
3	0.05	< -1	14678	0.619852	2.46312	17357823	105.352	8.5922	93.1388	37.1051	0.00584923	0.529	0.760707	-0.001	0.0844898	0.532225
9	0.001		651640	14.7299	10.8958	16720861	91.4529	12.8553	93.9018	36.9858	0.138722	0.529	0.756188	-0.001	3.75099	0.530689
12	1e-08	< -1	152409	12.3384	6.46004	17220092	94.3299	9.5758	91.8224	36.8034	0.11567	0.529	0.757118	-0.001	0.8773	0.537397
9	0.05	> 1	383890	4.94693	9.18901	16988611	100.991	12.2254	93.7995	37.145	0.0466966	0.529	0.761208	-0.001	2.20976	0.530385
6	1e-08		223187	5.87826	7.34181	17149314	100.075	10.7145	94.0389	37.1087	0.0554799	0.529	0.757782	-0.001	1.28471	0.529786
3	0.01	< -1	7176	0.97475	2.01474	17365325	104.935	8.44469	93.4643	37.1118	0.00920361	0.529	0.760452	-0.001	0.0413067	0.531211
48	0.001	> 1	19081	1.9094	2.30143	17353420	104.51	8.34551	91.6301	36.8894	0.0179422	0.529	0.757277	-0.001	0.109835	0.537338
12	1e-06	< -2	102604	7.06016	5.08023	17269897	99.1793	9.16901	92.8238	36.9666	0.0664552	0.529	0.755063	-0.001	0.590612	0.533697
9	0.01	> 1	320874	4.92556	8.43379	17051627	100.958	11.691	94.0855	37.1535	0.0465186	0.529	0.760909	-0.001	1.84702	0.5295
3	0.05	> 1	82098	1.36457	4.169	17290403	104.711	9.05524	92.7077	37.0708	0.0128641	0.529	0.761197	-0.001	0.472574	0.533623
48	0.001		20268	1.88634	2.34941	17352233	104.597	8.35176	91.1891	36.8932	0.0177149	0.529	0.756807	-0.001	0.116667	0.538686
12	1e-06	< -1	197327	9.7698	6.72716	17175174	96.8818	9.86807	90.9729	36.8916	0.0916048	0.529	0.755639	-0.001	1.13586	0.539668
3	0.001	< -1	2641	0.859141	1.93882	17369860	105.031	8.44012	93.5534	37.1182	0.0081135	0.528	0.76096	-0.002	0.0152022	0.530928
9	0.001	> 2	65899	1.46773	4.3475	17306602	104.5	9.26644	93.301	37.1248	0.0138507	0.528	0.760404	-0.002	0.379329	0.531783
3	0.05		96776	1.83011	4.70118	17275725	104.247	9.28922	92.7792	37.0678	0.0172526	0.528	0.760426	-0.002	0.557064	0.533436
6	0.05		974181	20.1045	12.7643	16398320	86.034	14.2632	94.6535	36.9808	0.189418	0.528	0.757231	-0.002	5.6076	0.528599
12	1e-08	< -2	94136	7.75692	5.01735	17278365	98.4066	9.10505	93.328	36.9701	0.0730658	0.528	0.754303	-0.002	0.541868	0.532171
9	0.01		845112	18.4299	12.0041	16527389	87.5046	13.7492	95.5928	37.0132	0.173975	0.528	0.756319	-0.002	4.86465	0.525658
12	0.001	> 1	187591	2.63056	6.73807	17184910	103.319	10.6072	93.4332	37.1315	0.0248283	0.528	0.760005	-0.002	1.07982	0.531389
12	0.001	< -2	111358	8.61871	5.49447	17261143	97.8864	9.24925	91.7316	36.8696	0.0809229	0.528	0.754044	-0.002	0.641002	0.537262
12	1e-10	< -1	123760	6.26692	5.44509	17248741	100.346	9.30422	90.8048	36.9173	0.0587818	0.528	0.756741	-0.002	0.71239	0.540038
9	1e-10	> 2	45244	1.13679	3.55836	17327257	104.828	8.94166	93.2542	37.1222	0.0107281	0.528	0.760088	-0.002	0.260435	0.5319
6	0.05	< -1	528478	24.3589	10.2799	16844023	82	11.915	94.0605	36.8296	0.229025	0.528	0.750019	-0.002	3.04204	0.530682
3	0.05	> 2	16719	3.28641	3.06847	17355782	103.191	8.49216	90.9962	36.8812	0.0308648	0.528	0.754586	-0.002	0.0962383	0.539199
9	0.001	< -2	143587	7.15757	5.81633	17228914	98.9196	9.59803	93.9753	37.0014	0.0674751	0.528	0.752455	-0.002	0.826519	0.530247
9	1e-10		227995	5.65168	7.11087	17144506	100.461	10.4666	93.2298	37.0709	0.053261	0.528	0.756305	-0.002	1.31239	0.532314
9	1e-08	> 2	48994	1.54994	3.8145	17323507	104.412	9.00662	93.3517	37.1176	0.0146274	0.527	0.758768	-0.003	0.28202	0.531633
6	1e-06	< -1	141462	14.6097	6.47695	17231039	91.896	9.49131	92.6234	36.6576	0.137173	0.527	0.742593	-0.003	0.814287	0.534858
12	0.01		690880	12.2156	10.8752	16681621	94.1716	12.79	92.2585	36.9312	0.114822	0.527	0.757542	-0.003	3.97686	0.535563
12	1e-10	< -2	85248	6.72786	4.71695	17287253	99.7127	8.97102	91.6961	36.9176	0.0632077	0.527	0.7531	-0.003	0.490707	0.537208
3	0.001	> 1	43205	1.74654	3.53206	17329296	104.39	8.77763	92.4899	37.0476	0.0164556	0.527	0.760319	-0.003	0.248698	0.534352
3	0.01	> 2	15957	3.88012	3.13004	17356544	102.767	8.45613	90.2161	36.8037	0.0363829	0.527	0.751591	-0.003	0.0918521	0.541731
9	1e-06	< -2	125097	8.24689	5.64864	17247404	97.8377	9.4221	94.2921	36.9685	0.0777388	0.527	0.748713	-0.003	0.720086	0.529426
12	0.001		502365	14.7365	10.4686	16870136	91.5341	12.4726	93.6536	36.9776	0.13867	0.527	0.75611	-0.003	2.89173	0.531554
48	0.01	> 1	29968	2.26597	2.73369	17342533	103.927	8.47149	92.4984	36.9284	0.0213382	0.527	0.756272	-0.003	0.172503	0.534463
6	1e-10	> 1	100747	4.25578	5.41467	17271754	101.788	9.55473	93.386	37.0797	0.0401321	0.527	0.75605	-0.003	0.579922	0.531736
48	0.01		32431	2.27982	2.85786	17340070	103.991	8.49467	92.0402	36.9244	0.0214529	0.527	0.756291	-0.003	0.18668	0.53588
3	0.001		45846	2.06474	3.76323	17326655	104.081	8.84835	92.4979	37.0432	0.019452	0.527	0.759917	-0.003	0.2639	0.534351
6	0.01		770010	18.029	11.8649	16602491	88.3521	13.4577	93.1994	36.9104	0.169475	0.527	0.750484	-0.003	4.43235	0.533023
9	0.05	< -2	166200	8.64835	6.24586	17206301	97.563	9.72652	93.6084	36.9911	0.0814259	0.526	0.748381	-0.004	0.956684	0.531536
6	0.001		587353	21.1688	10.9772	16785148	85.422	12.5252	92.9152	36.7642	0.198599	0.526	0.745866	-0.004	3.38094	0.534274
9	0.01	< -2	154501	8.73164	6.10786	17218000	97.5595	9.63276	93.0707	36.9138	0.0821483	0.526	0.748124	-0.004	0.889342	0.533157
6	1e-06		316245	18.567	9.05135	17056256	87.6486	11.19	95.0116	36.8778	0.174805	0.525	0.741162	-0.005	1.82038	0.527839
3	0.001	> 2	13357	6.02705	3.50529	17359144	100.976	8.41051	88.9681	36.5844	0.0563261	0.525	0.746963	-0.005	0.0768859	0.546014
3	0.01	> 1	61282	3.28081	4.09802	17311219	103.129	8.84963	91.4021	36.9646	0.0308317	0.525	0.755145	-0.005	0.352753	0.537935
9	1e-06	> 2	55128	3.19265	4.39167	17317373	102.771	9.12489	93.8073	37.108	0.0301298	0.525	0.754163	-0.005	0.317329	0.530425
6	1e-10	< -1	60912	4.6511	4.36567	17311589	100.836	9.12312	96.4986	37.219	0.0440916	0.525	0.75421	-0.005	0.350623	0.52225
3	1e-06		19064	6.22684	3.6917	17353437	100.071	8.52464	91.5287	36.7828	0.0585792	0.524	0.752646	-0.006	0.109737	0.537328
12	0.05		875446	22.3381	12.0427	16497055	84.3883	13.3228	91.7452	36.7815	0.209303	0.524	0.748796	-0.006	5.03926	0.537742
3	0.01		68458	3.94788	4.43324	17304043	102.457	8.96854	91.5243	36.953	0.0371023	0.524	0.753982	-0.006	0.39406	0.537591
12	0.05	> 1	350392	9.12095	8.67619	17022109	96.9291	11.4428	93.4394	36.9988	0.0860061	0.524	0.751628	-0.006	2.01693	0.531607
9	1e-08		306766	15.5874	8.40587	17065735	90.4022	10.8812	95.5979	36.9685	0.147065	0.524	0.74636	-0.006	1.76581	0.525775
12	0.01	> 1	260353	7.40685	8.22114	17112148	98.623	11.198	93.5083	37.0453	0.0698562	0.524	0.751897	-0.006	1.49865	0.531377
3	1e-06	> 1	18061	6.25038	3.63515	17354440	100.045	8.49709	91.5675	36.7711	0.0588021	0.524	0.751625	-0.006	0.103963	0.537217
9	1e-10	> 1	79313	4.23194	4.87014	17293188	101.801	9.26856	93.37	37.0798	0.0399116	0.523	0.750535	-0.007	0.456543	0.531752
9	1e-08	> 1	104434	5.20148	5.54107	17268067	100.642	9.64061	94.3698	37.1252	0.0491432	0.523	0.749662	-0.007	0.601145	0.528654
12	0.05	< -2	127452	9.52476	5.67608	17245049	97.3496	9.22559	90.2234	36.8472	0.0891211	0.523	0.74446	-0.007	0.733642	0.54224
12	0.01	< -2	120735	9.74218	5.62531	17251766	97.1891	9.19253	89.7402	36.7656	0.0911069	0.522	0.743712	-0.008	0.694978	0.543705
6	0.001	< -1	290884	25.405	8.84646	17081617	81.4523	10.5505	93.103	36.5789	0.237747	0.522	0.731351	-0.008	1.67439	0.534393
12	1e-08	> 2	30296	4.18114	3.74275	17342205	101.903	8.71277	94.3674	37.0857	0.0394134	0.522	0.746061	-0.008	0.174391	0.529225
12	1e-10	> 1	42387	3.30541	3.80468	17330114	102.391	8.90097	95.3841	37.1716	0.0312726	0.522	0.750423	-0.008	0.243989	0.525643
12	1e-10		166147	10.1262	6.72906	17206354	96.4084	9.87594	92.3516	36.901	0.0950504	0.522	0.74597	-0.008	0.956379	0.535656
9	1e-06		390069	20.2026	9.34573	16982432	85.8407	11.3511	95.9008	36.8536	0.190513	0.522	0.740615	-0.008	2.24532	0.525112
3	1e-06	> 2	9016	6.45028	3.30205	17363485	100.476	8.29838	88.2581	36.4103	0.0603246	0.522	0.741521	-0.008	0.0518981	0.547821
6	1e-10		161659	9.30556	6.91676	17210842	96.3561	10.2773	96.4796	37.1718	0.0880694	0.522	0.747204	-0.008	0.930545	0.522712
12	1e-10	> 2	24491	4.42956	3.56639	17348010	101.51	8.61844	95.9406	37.1475	0.041812	0.521	0.745139	-0.009	0.140976	0.524766
48	0.05	> 1	51678	9.2794	4.66919	17320823	98.1172	8.61806	89.1179	36.3658	0.086403	0.521	0.741743	-0.009	0.29747	0.546507
12	0.001	> 2	43018	5.61399	4.47767	17329483	100.373	8.96226	94.9026	37.1107	0.0529689	0.521	0.743767	-0.009	0.247621	0.527587
6	1e-06	< -2	47059	5.79509	4.30554	17325442	99.8897	8.95282	95.5861	37.0867	0.0548337	0.521	0.742347	-0.009	0.270882	0.525087
12	1e-06	> 1	90041	5.46141	5.26029	17282460	100.572	9.38725	93.7438	37.0116	0.0515066	0.52	0.745296	-0.01	0.518296	0.530758
6	0.01	< -1	405329	25.4	9.7412	16967172	81.4383	11.3034	92.4283	36.6686	0.237742	0.52	0.727037	-0.01	2.33316	0.536157
12	1e-06		287368	15.8439	8.50314	17085133	90.943	10.7557	91.5982	36.7868	0.14837	0.52	0.738349	-0.01	1.65415	0.538281
48	0.05		60582	9.56425	4.96487	17311919	98.1732	8.71265	86.9776	36.2657	0.0887737	0.519	0.740235	-0.011	0.348724	0.553308
6	1e-10	< -2	35231	6.18949	3.98134	17337270	99.2905	8.76541	96.6917	37.0923	0.0586793	0.519	0.739316	-0.011	0.202798	0.521735
6	1e-08	< -2	39290	6.86289	4.20506	17333211	98.6327	8.83146	96.5576	37.0918	0.0650538	0.519	0.737128	-0.011	0.226162	0.522118
6	0.001	< -2	54762	8.20224	4.8174	17317739	97.0224	9.10486	98.4082	37.2123	0.0779498	0.519	0.737186	-0.011	0.315222	0.516737
12	1e-08	> 1	60021	5.91157	4.75858	17312480	99.9875	9.1158	94.744	37.0551	0.0558227	0.519	0.742045	-0.011	0.345494	0.527798
12	1e-06	> 2	32378	5.64893	4.14806	17340123	100.484	8.75904	94.8299	37.0221	0.053225	0.518	0.739577	-0.012	0.186375	0.528122
6	0.05	< -2	60394	10.695	5.30473	17312107	94.6492	9.16891	98.3246	37.1506	0.101524	0.518	0.735136	-0.012	0.347641	0.517233
12	1e-08		212430	19.9578	8.15294	17160071	86.8501	10.2828	93.4443	36.7081	0.186857	0.518	0.733935	-0.012	1.22279	0.533367
9	1e-06	> 1	138906	10.1692	6.69038	17233595	95.8433	9.96618	94.1421	36.944	0.0959246	0.517	0.738516	-0.013	0.799574	0.529653
12	0.01	> 2	46306	7.74015	4.93072	17326195	98.5805	8.97429	94.0566	36.9801	0.0728	0.517	0.734559	-0.013	0.266548	0.530603
6	0.01	< -2	58666	9.33637	5.07146	17313835	96.2063	9.11692	96.8723	37.1082	0.0884606	0.517	0.734247	-0.013	0.337695	0.521417
12	0.05	> 2	50804	8.39987	5.22161	17321697	97.8511	9.10034	94.6319	37.0168	0.0790569	0.517	0.734658	-0.013	0.292439	0.52892
FDRexp is the FDR cut-offs from RNA-Seq analysis used to define the genomic features
log2(FC) is the log2-transformed fold-change values from RNA-Seq used to define the genomic features
NO.SNPf is the number of SNPs located in the genomic features
gf is the genomic variance explained by the genomic features
SEgf is standard error of gf
NO.SNP-f is the number of SNPs located in the remaining genome
g-f is the genomic variance explained by the remaining genome
SEg-f is the standard error of g-f
ge is the residual variance
SEge is the standard error of ge
H2f is proportion of genomic variance explained by the genomic features
r is the prediction accuracy with GFBLUP
b is the regression coefficient of DRP on GEBV
Δr is the change of prediciton accuracy with GFBLUP compared with GBLUP
%SNPf is the percentage of SNPs over the whole genome loacted in the genomic features
h2GFBLUP is the total heritability estimated with GFBLUP
h2GBLUP is the total heritability estimated with GBLUP
Table S9. The results of GFBLUP for milk yield in Jersey population
Time points (h) post-IMI	FDRexp	log2(FC)	NO.SNPf	gf	SEgf	NO.SNP-f	g-f	SEg-f	ge	SEge	H2f	r	b	Δr	%SNPf	h2GFBLUP
48	0.01	> 2	3339	1.71534	1.79193	17369162	76.6029	6.50681	101.211	30.7706	0.0219022	0.608	0.804792	0.011	0.01922	0.436243
9	0.01	< -1	524238	10.0477	7.54827	16848263	68.1316	9.3395	102.355	30.8532	0.128522	0.607	0.800899	0.01	3.01763	0.433044
12	1e-08	< -1	152409	8.11387	4.88789	17220092	69.9549	7.55902	103.176	30.8887	0.103932	0.606	0.808609	0.009	0.8773	0.430736
48	0.05	> 2	5665	1.08095	1.74975	17366836	77.251	6.53176	100.738	30.7706	0.0137996	0.605	0.805164	0.008	0.032609	0.437437
9	0.001	< -1	401340	10.9152	7.01005	16971161	67.373	8.84755	102.186	30.8656	0.139423	0.604	0.799847	0.007	2.3102	0.433791
12	1e-06	< -1	197327	8.40117	5.31427	17175174	70.1766	7.70522	100.158	30.8011	0.106915	0.603	0.804833	0.006	1.13586	0.439631
9	0.05	< -1	664011	7.0456	7.92714	16708490	71.0522	9.82117	102.214	30.8627	0.090215	0.602	0.801382	0.005	3.8222	0.433127
12	0.001	< -1	314774	3.90221	6.04403	17057727	74.2406	8.51593	101.706	30.8583	0.0499369	0.601	0.801252	0.004	1.81191	0.434492
6	0.01	> 1	364681	1.46065e-06	6.70825	17007820	78.0193	9.14405	101.779	30.8733	1.87217e-08	0.6	0.799176	0.003	2.09919	0.433927
12	0.05	< -1	525054	4.61994	7.09632	16847447	73.5291	9.18717	101.672	30.8499	0.059117	0.599	0.800058	0.002	3.02233	0.434593
3	1e-06	< -2	285	0.14169	0.581662	17372216	77.8409	6.45994	102.031	30.8821	0.00181694	0.599	0.798685	0.002	0.00164052	0.433203
6	0.05	> 2	110527	4.02574e-07	3.76036	17261974	77.9844	7.25743	101.961	30.8995	5.16224e-09	0.598	0.799598	0.001	0.636218	0.433378
6	0.01	> 2	104086	7.65528e-08	3.72852	17268415	78.0161	7.26087	101.741	30.8756	9.81243e-10	0.597	0.799353	0	0.599142	0.434009
3	0.01	> 1	61282	5.46246e-07	2.8243	17311219	78.0194	6.90001	101.777	30.8885	7.00141e-09	0.597	0.798885	0	0.352753	0.433931
6	0.001	> 2	100743	6.07506e-08	3.64194	17271758	78.0305	7.23935	101.657	30.8661	7.78549e-10	0.597	0.799028	0	0.579899	0.434258
9	1e-10		227995	0.519844	5.15638	17144506	77.5708	8.19507	101.445	30.854	0.00665693	0.597	0.798802	0	1.31239	0.43496
9	1e-06	< -1	251163	2.20122	5.26642	17121338	75.8669	8.18739	101.848	30.8754	0.0281961	0.597	0.798826	0	1.44575	0.433914
3	0.05		96776	2.57629e-07	3.59912	17275725	78.0429	7.26434	101.609	30.8608	3.30112e-09	0.597	0.798542	0	0.557064	0.434411
6	0.001	< -1	290884	6.86114	6.27202	17081617	71.3841	8.51331	101.564	30.8606	0.0876877	0.597	0.798581	0	1.67439	0.435156
3	0.05	> 1	82098	2.56939e-08	3.3092	17290403	78.0301	7.0792	101.647	30.8679	3.29282e-10	0.597	0.798338	0	0.472574	0.434281
9	1e-08	< -2	113037	2.39119	3.7995	17259464	75.6798	7.30459	101.965	30.8651	0.0306284	0.597	0.79712	0	0.650666	0.433641
48	0.01		32431	4.10996e-08	1.73926	17340070	78.062	6.61686	101.529	30.8672	5.265e-10	0.597	0.79827	0	0.18668	0.434666
48	0.01	> 1	29968	3.27249e-08	1.62734	17342533	78.0693	6.6028	101.494	30.8658	4.19177e-10	0.597	0.798266	0	0.172503	0.434773
9	1e-10	< -2	100450	2.52525	3.65206	17272051	75.5562	7.21597	101.974	30.8629	0.0323412	0.596	0.797253	-0.001	0.578213	0.433653
3	0.05	> 2	16719	1.33908	1.99949	17355782	76.9546	6.59709	100.444	30.7561	0.0171034	0.596	0.798486	-0.001	0.0962383	0.438038
48	0.001		20268	8.23702e-07	1.59082	17352233	78.0309	6.47667	101.586	30.9199	1.05561e-08	0.596	0.798468	-0.001	0.116667	0.434429
48	0.001	> 1	19081	8.69439e-07	1.52114	17353420	78.0377	6.47405	101.55	30.9041	1.11413e-08	0.596	0.79841	-0.001	0.109835	0.434539
6	1e-06	< -1	141462	1.35489	4.17419	17231039	76.7304	7.55155	101.627	30.8605	0.0173514	0.596	0.798133	-0.001	0.814287	0.434501
9	1e-06	< -2	125097	3.51634	4.03197	17247404	74.5719	7.34449	102.135	30.8512	0.0450303	0.596	0.795167	-0.001	0.720086	0.433286
48	0.001	< -1	1187	1.01612e-07	0.590479	17371314	78.0698	6.43557	101.539	30.9096	1.30155e-09	0.596	0.798372	-0.001	0.00683264	0.434666
48	0.01	< -1	2463	1.93887e-08	0.965214	17370038	78.0693	6.45853	101.538	30.8991	2.48352e-10	0.596	0.79832	-0.001	0.0141776	0.434667
3	1e-08	< -1	411	0.0728706	0.602751	17372090	77.9441	6.48231	101.837	30.914	0.000934035	0.596	0.798045	-0.001	0.00236581	0.433779
48	0.05	< -2	562	1.7451e-06	0.917098	17371939	78.0769	6.45717	101.496	30.8612	2.23511e-08	0.596	0.798319	-0.001	0.003235	0.434792
48	0.01	< -2	223	5.67919e-07	0.518553	17372278	78.0768	6.4539	101.502	30.8619	7.27385e-09	0.596	0.798312	-0.001	0.00128364	0.434776
48	0.001	< -2	60	7.60192e-08	0.397157	17372441	78.0766	6.43842	101.502	30.8614	9.73649e-10	0.596	0.798315	-0.001	0.000345373	0.434776
48	1e-06	< -1	179	1.35963e-07	2.04422	17372322	78.0764	6.43177	101.499	30.9306	1.74141e-09	0.596	0.798313	-0.001	0.00103036	0.434783
3	1e-06	< -1	1003	1.02491e-07	0.607862	17371498	78.0777	6.46431	101.498	30.8613	1.31268e-09	0.596	0.798305	-0.001	0.00577349	0.43479
3	0.05	< -2	1424	8.8546e-07	1.37525	17371077	78.0797	6.51324	101.472	30.8683	1.13405e-08	0.596	0.798313	-0.001	0.00819686	0.434859
3	1e-10	< -2	177	8.18207e-09	0.395855	17372324	78.0778	6.45517	101.495	30.8895	1.04794e-10	0.596	0.798322	-0.001	0.00101885	0.434797
3	1e-08	< -2	177	7.62822e-09	0.395855	17372324	78.0778	6.45517	101.495	30.8895	9.77002e-11	0.596	0.798322	-0.001	0.00101885	0.434797
3	0.001	< -1	2641	7.3672e-08	1.208	17369860	78.082	6.57895	101.472	30.882	9.43521e-10	0.596	0.798265	-0.001	0.0152022	0.434865
3	1e-10	< -1	203	1.46967e-07	0.414964	17372298	78.0774	6.45542	101.498	30.8733	1.88232e-09	0.596	0.798322	-0.001	0.00116851	0.434788
3	0.001	< -2	692	9.32659e-07	0.934757	17371809	78.0789	6.49073	101.484	30.8868	1.19451e-08	0.596	0.798315	-0.001	0.00398331	0.434828
3	0.01	< -2	887	9.14448e-07	1.15293	17371614	78.0791	6.5009	101.48	30.8791	1.17118e-08	0.596	0.798312	-0.001	0.00510577	0.434838
48	1e-10	> 1	1294	1.21719e-06	1.0685	17371207	78.0758	6.47364	101.498	30.8622	1.55899e-08	0.596	0.798302	-0.001	0.00744855	0.434785
48	1e-10		1294	1.21674e-06	1.0685	17371207	78.0758	6.47364	101.498	30.8622	1.5584e-08	0.596	0.798302	-0.001	0.00744855	0.434785
48	1e-10	> 2	1091	6.61841e-09	1.01777	17371410	78.0755	6.46662	101.499	30.8633	8.47693e-11	0.596	0.7983	-0.001	0.00628004	0.43478
48	1e-08	> 1	1693	6.38559e-07	1.13438	17370808	78.0758	6.48862	101.498	30.8625	8.1787e-09	0.596	0.798273	-0.001	0.00974529	0.434784
48	1e-08		1693	6.37033e-07	1.13438	17370808	78.0758	6.48862	101.498	30.8625	8.15915e-09	0.596	0.798273	-0.001	0.00974529	0.434784
48	1e-08	> 2	1465	2.50875e-07	1.07137	17371036	78.0755	6.4817	101.5	30.8631	3.21323e-09	0.596	0.798269	-0.001	0.00843287	0.434777
48	1e-06	> 2	1506	1.09741e-07	1.07698	17370995	78.0754	6.48333	101.502	30.8634	1.40557e-09	0.596	0.798271	-0.001	0.00866887	0.434774
48	0.001	> 2	2088	1.64791e-08	1.2347	17370413	78.0759	6.51267	101.498	30.8614	2.11065e-10	0.596	0.798249	-0.001	0.012019	0.434784
48	1e-06		3723	3.78208e-07	1.21511	17368778	78.075	6.49686	101.488	30.8612	4.84416e-09	0.596	0.798194	-0.001	0.0214304	0.434806
48	1e-06	> 1	3544	3.06067e-07	1.15807	17368957	78.0751	6.49742	101.492	30.8614	3.92016e-09	0.596	0.798196	-0.001	0.0204001	0.434797
3	1e-10	> 2	5082	1.87347e-06	1.53638	17367419	78.0775	6.52639	101.473	30.8686	2.3995e-08	0.596	0.798174	-0.001	0.0292531	0.43485
3	1e-08	> 2	6528	1.35623e-08	1.39289	17365973	78.0692	6.52439	101.541	30.8909	1.73722e-10	0.596	0.798213	-0.001	0.0375766	0.434659
3	0.01	> 2	15957	1.49986	1.9783	17356544	76.8608	6.57579	100.038	30.7338	0.0191405	0.596	0.797879	-0.001	0.0918521	0.439245
3	1e-10	> 1	6227	5.24578e-07	1.49735	17366274	78.0776	6.56192	101.488	30.8643	6.71868e-09	0.596	0.798166	-0.001	0.035844	0.434814
3	1e-10		6430	6.51929e-07	1.53956	17366071	78.0784	6.57423	101.483	30.8626	8.34968e-09	0.596	0.798173	-0.001	0.0370125	0.434828
12	1e-10	< -1	123760	3.91384	4.03659	17248741	74.2307	7.30972	101.853	30.8676	0.0500845	0.596	0.800249	-0.001	0.71239	0.434142
3	1e-08		9596	4.33457e-09	1.75785	17362905	78.0728	6.61446	101.519	30.8721	5.55197e-11	0.596	0.79818	-0.001	0.0552367	0.434725
3	1e-08	> 1	9185	1.65019e-09	1.69541	17363316	78.0704	6.58935	101.531	30.8798	2.11372e-11	0.596	0.79817	-0.001	0.0528709	0.434688
9	1e-10	< -1	148682	6.79183e-08	4.03764	17223819	78.0845	7.52327	101.294	30.8387	8.69805e-10	0.596	0.797762	-0.001	0.855847	0.435305
9	1e-08	< -1	202332	0.756512	4.54955	17170169	77.3485	7.87796	101.408	30.8732	0.00968583	0.596	0.797806	-0.001	1.16467	0.435093
9	1e-08		306766	2.65322	5.8925	17065735	75.3844	8.65283	102.056	30.903	0.0339993	0.596	0.798362	-0.001	1.76581	0.433316
9	0.05		1047901	20.1243	10.168	16324600	57.9732	11.1279	104.04	30.8067	0.257682	0.596	0.799287	-0.001	6.03195	0.428784
9	0.001	< -2	143587	2.71172	4.17791	17228914	75.3748	7.47503	101.942	30.8618	0.0347271	0.596	0.796475	-0.001	0.826519	0.433744
6	1e-08	< -1	91809	1.31379e-06	3.269	17280692	78.1096	7.23866	101.307	30.86	1.68199e-08	0.596	0.797805	-0.001	0.528473	0.435354
9	0.05	< -2	166200	3.1012	4.43889	17206301	75.0123	7.58053	101.852	30.867	0.0397012	0.596	0.795933	-0.001	0.956684	0.434047
6	1e-06	> 2	83709	0.960321	3.54556	17288792	77.1472	7.21526	101.471	30.8567	0.0122949	0.596	0.797841	-0.001	0.481848	0.43495
3	0.01		68458	0.652733	3.15059	17304043	77.4567	7.0228	101.419	30.8582	0.00835665	0.596	0.797883	-0.001	0.39406	0.435082
3	0.001		45846	0.547877	2.65961	17326655	77.5635	6.85545	101.389	30.8512	0.00701405	0.596	0.798047	-0.001	0.2639	0.43516
3	0.01	< -1	7176	1.56104	1.78312	17365325	76.0528	6.61274	104.302	31.0151	0.0201129	0.596	0.796867	-0.001	0.0413067	0.426646
3	0.001	> 1	43205	0.614417	2.56967	17329296	77.5166	6.80812	101.297	30.8474	0.00786393	0.596	0.797873	-0.001	0.248698	0.435444
9	0.01	< -2	154501	3.3726	4.33456	17218000	74.7775	7.49519	101.673	30.84	0.0431553	0.596	0.794843	-0.001	0.889342	0.434594
6	1e-08		223187	4.61094	5.56723	17149314	73.3867	8.25993	102.651	30.9011	0.0591164	0.596	0.79654	-0.001	1.28471	0.431765
3	0.05	< -1	14678	1.41685	2.15269	17357823	76.4519	6.72833	102.978	30.9331	0.0181954	0.596	0.794976	-0.001	0.0844898	0.430577
6	0.05	> 1	445703	5.08856	7.66957	16926798	73.0626	9.64516	101.784	30.8243	0.0651117	0.595	0.797688	-0.002	2.56557	0.434331
6	1e-06		316245	6.82902	6.53368	17056256	71.2159	8.79185	102.705	30.8874	0.0875011	0.595	0.795984	-0.002	1.82038	0.431784
12	0.01		690880	10.4655	8.57105	16681621	67.8466	10.0672	101.502	30.784	0.133639	0.595	0.798318	-0.002	3.97686	0.435517
9	0.001		651640	23.6079	8.99189	16720861	54.7223	9.87234	104.036	30.7341	0.30139	0.595	0.789929	-0.002	3.75099	0.429521
6	1e-10	> 2	67676	1.87654	3.34617	17304825	76.281	7.07407	101.347	30.8356	0.0240097	0.595	0.797156	-0.002	0.389558	0.435408
6	1e-10	< -1	60912	2.87699	3.23584	17311589	74.8946	7.07297	103.685	30.9554	0.0369928	0.595	0.796809	-0.002	0.350623	0.428596
6	1e-08	> 2	76084	1.9871	3.53415	17296417	76.1775	7.15212	101.353	30.8451	0.025422	0.595	0.7964	-0.002	0.437957	0.435416
3	0.001	> 2	13357	2.85153	2.20831	17359144	75.5652	6.55008	99.6634	30.5937	0.0363638	0.595	0.794928	-0.002	0.0768859	0.440345
9	1e-06		390069	10.0427	7.13362	16982432	67.9379	9.07288	103.596	30.8156	0.128785	0.595	0.797125	-0.002	2.24532	0.429464
12	0.01	< -1	430527	3.72758e-07	6.14687	16941974	77.9626	8.67351	102.044	30.8602	4.78124e-09	0.594	0.793967	-0.003	2.47821	0.43311
6	0.001	> 1	296469	5.15694	6.46116	17076032	73.0446	8.72857	101.574	30.7947	0.0659443	0.594	0.795244	-0.003	1.70654	0.434995
9	0.01		845112	24.6134	9.74992	16527389	53.5566	10.5349	104.786	30.6957	0.314871	0.594	0.790607	-0.003	4.86465	0.427261
6	0.001		587353	11.308	8.54201	16785148	67.0605	9.99254	101.527	30.7755	0.144292	0.594	0.794758	-0.003	3.38094	0.435633
12	0.05		875446	17.6217	9.44206	16497055	60.9297	10.4443	101.117	30.709	0.224333	0.594	0.796365	-0.003	5.03926	0.437201
6	0.05	< -1	528478	14.9849	8.06517	16844023	63.0056	9.59381	103.973	30.9584	0.192138	0.594	0.796878	-0.003	3.04204	0.428606
6	0.01		770010	10.0777	9.37506	16602491	68.2294	10.7234	101.51	30.799	0.128695	0.594	0.794728	-0.003	4.43235	0.435481
3	1e-06		19064	3.5927	2.68199	17353437	74.617	6.67243	100.817	30.6592	0.0459367	0.594	0.798225	-0.003	0.109737	0.43686
48	0.05	< -1	8904	1.47555	1.69685	17363597	76.9048	6.5068	100.102	30.7562	0.0188256	0.594	0.795504	-0.003	0.0512534	0.439148
3	1e-06	> 1	18061	3.56221	2.62311	17354440	74.6802	6.64623	100.634	30.6337	0.0455278	0.594	0.798039	-0.003	0.103963	0.43741
6	0.01	< -1	405329	10.0886	7.19635	16967172	68.2555	9.02102	101.377	30.8356	0.128773	0.594	0.792442	-0.003	2.33316	0.435921
6	1e-06	> 1	174783	6.25059	5.3516	17197718	71.7217	8.01732	103.178	30.9098	0.0801642	0.593	0.795426	-0.004	1.00609	0.430428
6	1e-08	> 1	131378	5.32135	4.69691	17241123	72.7561	7.61747	102.534	30.8768	0.0681548	0.593	0.791847	-0.004	0.756241	0.432294
9	1e-08	> 1	104434	2.66619	4.13845	17268067	75.3182	7.51113	102.301	30.8585	0.0341887	0.593	0.794409	-0.004	0.601145	0.432561
6	1e-06	< -2	47059	4.15045	3.2897	17325442	73.4864	6.99934	104.659	30.9269	0.0534599	0.593	0.788648	-0.004	0.270882	0.425884
6	1e-10	< -2	35231	3.99148	2.98369	17337270	73.6698	6.8468	104.443	30.9048	0.051396	0.593	0.787034	-0.004	0.202798	0.426466
3	1e-06	> 2	9016	2.96687	2.15804	17363485	75.0376	6.54204	101.951	30.6729	0.0380347	0.593	0.796417	-0.004	0.0518981	0.433465
12	1e-08	< -2	94136	6.32086	3.92509	17278365	71.5715	7.13716	103.66	30.8942	0.0811486	0.593	0.795468	-0.004	0.541868	0.429035
6	1e-08	< -2	39290	4.81059	3.21637	17333211	72.8037	6.89685	104.747	30.8929	0.0619807	0.593	0.785792	-0.004	0.226162	0.425607
12	0.001		502365	13.0585	8.07711	16870136	64.9785	9.67381	103.784	30.9013	0.167337	0.592	0.796605	-0.005	2.89173	0.429198
12	1e-06	< -2	102604	7.32897	4.08807	17269897	70.7555	7.12408	102.708	30.8128	0.0938595	0.592	0.792297	-0.005	0.590612	0.431902
48	0.05	> 1	51678	5.36219	3.48077	17320823	73.8348	6.75123	97.3798	30.4743	0.0677069	0.592	0.790251	-0.005	0.29747	0.448513
12	0.001	< -2	111358	8.0306	4.31886	17261143	70.3293	7.17235	101.276	30.7441	0.102484	0.592	0.789984	-0.005	0.641002	0.436216
6	0.05		974181	19.6887	10.382	16398320	58.5504	11.3009	103.377	30.8208	0.251648	0.592	0.795783	-0.005	5.6076	0.430793
12	1e-10	< -2	85248	5.67848	3.69962	17287253	72.3945	7.03591	102.562	30.8599	0.0727329	0.592	0.792853	-0.005	0.490707	0.432214
12	0.05	< -2	127452	8.20749	4.41021	17245049	70.3558	7.18211	100.459	30.7428	0.10447	0.591	0.786222	-0.006	0.733642	0.438846
6	1e-10	> 1	100747	4.55742	4.30722	17271754	73.7002	7.37845	101.359	30.7942	0.0582361	0.591	0.790843	-0.006	0.579922	0.435693
9	0.01	> 2	73494	3.7932	3.76106	17299007	74.2296	7.19852	102.644	30.8187	0.0486165	0.59	0.787761	-0.007	0.423048	0.431859
12	1e-10		166147	7.29953	5.07997	17206354	70.6256	7.76227	104.01	30.8966	0.0936736	0.59	0.792556	-0.007	0.956379	0.428311
48	0.05		60582	6.69064	3.82729	17311919	72.7786	6.81129	96.2486	30.3738	0.0841915	0.59	0.787453	-0.007	0.348724	0.452255
12	0.01	< -2	120735	8.71875	4.41962	17251766	69.9251	7.15249	99.9025	30.6808	0.110864	0.59	0.782884	-0.007	0.694978	0.440467
12	1e-06		287368	13.5122	6.66537	17085133	65.2354	8.35143	100.382	30.6902	0.171589	0.59	0.790861	-0.007	1.65415	0.439613
12	1e-08		212430	14.0663	6.20058	17160071	63.9256	8.10002	105.335	30.8349	0.180356	0.589	0.793985	-0.008	1.22279	0.425426
6	1e-10		161659	7.82768	5.42992	17210842	70.1168	7.95477	103.759	30.8743	0.100426	0.589	0.788666	-0.008	0.930545	0.428965
6	0.001	< -2	54762	6.36473	3.80554	17317739	70.8726	7.14325	107.349	31.0462	0.0824048	0.589	0.78116	-0.008	0.315222	0.418435
6	0.01	< -2	58666	7.14201	3.99307	17313835	70.3337	7.1568	106.146	30.9891	0.0921838	0.589	0.778971	-0.008	0.337695	0.421931
9	1e-10	> 1	79313	4.25765	4.08437	17293188	73.7944	7.32083	102.506	30.8496	0.0545489	0.588	0.7871	-0.009	0.456543	0.432283
9	0.05	> 2	75927	4.42686	3.90297	17296574	73.606	7.22396	102.76	30.8022	0.0567307	0.588	0.78366	-0.009	0.437053	0.431615
6	0.05	< -2	60394	8.21071	4.17419	17312107	69.0044	7.2046	107.927	31.0657	0.106336	0.588	0.778081	-0.009	0.347641	0.417058
9	0.001	> 1	250300	17.6604	6.92202	17122201	60.4992	8.41187	104.238	30.5895	0.225953	0.587	0.777788	-0.01	1.44078	0.428512
9	1e-10	> 2	45244	4.40437	3.48016	17327257	73.4505	7.00788	104.222	30.8986	0.0565715	0.587	0.784846	-0.01	0.260435	0.427594
12	1e-10	> 2	24491	4.41368	2.98155	17348010	73.4638	6.7146	105.696	30.9134	0.0566747	0.587	0.783141	-0.01	0.140976	0.424231
9	0.001	> 2	65899	6.41622	4.14427	17306602	71.7138	7.18241	103.098	30.7847	0.0821224	0.587	0.780205	-0.01	0.379329	0.431115
12	1e-08	> 2	30296	4.99267	3.25137	17342205	72.9843	6.80099	104.911	30.8883	0.0640274	0.586	0.78126	-0.011	0.174391	0.426365
12	1e-06	> 1	90041	5.03255	4.21822	17282460	73.1594	7.31048	101.909	30.7517	0.0643614	0.586	0.782054	-0.011	0.518296	0.434156
9	1e-08	> 2	48994	5.50915	3.74949	17323507	72.346	7.05578	104.682	30.8778	0.0707615	0.586	0.780914	-0.011	0.28202	0.426516
12	1e-10	> 1	42387	3.61553	3.14498	17330114	73.989	6.9521	105.249	30.9261	0.0465891	0.585	0.78318	-0.012	0.243989	0.424409
12	0.001	> 2	43018	5.60337	3.64924	17329483	72.6018	6.9477	102.909	30.8012	0.0716496	0.585	0.777255	-0.012	0.247621	0.431801
9	1e-06	> 1	138906	10.2706	5.45762	17233595	67.831	7.7607	102.946	30.5923	0.131503	0.585	0.786072	-0.012	0.799574	0.431387
9	1e-06	> 2	55128	8.51331	4.2321	17317373	69.6879	7.05067	104.085	30.7128	0.108864	0.583	0.774908	-0.014	0.317329	0.429003
12	1e-06	> 2	32378	6.44277	3.56305	17340123	71.5626	6.82102	105.557	30.8199	0.0825939	0.583	0.774595	-0.014	0.186375	0.424952
9	0.05	> 1	383890	17.4568	7.89833	16988611	60.5722	9.28151	104.585	30.6645	0.223722	0.583	0.776539	-0.014	2.20976	0.42729
12	1e-08	> 1	60021	5.88957	3.91068	17312480	72.0589	7.11456	103.737	30.7797	0.0755572	0.582	0.777564	-0.015	0.345494	0.42903
9	0.01	> 1	320874	18.5537	7.44142	17051627	59.4952	8.80558	104.818	30.5241	0.237719	0.58	0.773925	-0.017	1.84702	0.426808
12	0.01	> 2	46306	8.29034	4.08281	17326195	70.5644	6.90212	100.578	30.5788	0.105134	0.58	0.767366	-0.017	0.266548	0.439468
12	0.05	> 1	350392	16.462	7.46767	17022109	62.1121	8.86438	100.681	30.4986	0.20951	0.579	0.77148	-0.018	2.01693	0.438337
12	0.05	> 2	50804	10.141	4.48829	17321697	68.8957	6.99326	100.604	30.5368	0.128307	0.579	0.766083	-0.018	0.292439	0.439971
12	0.001	> 1	187591	11.481	6.03208	17184910	66.1736	8.1857	105.78	30.9122	0.147847	0.579	0.772402	-0.018	1.07982	0.423337
12	0.01	> 1	260353	17.8523	7.1549	17112148	60.5836	8.54368	102.385	30.5643	0.227604	0.572	0.759583	-0.025	1.49865	0.433777
FDRexp is the FDR cut-offs from RNA-Seq analysis used to define the genomic features
log2(FC) is the log2-transformed fold-change values from RNA-Seq used to define the genomic features
NO.SNPf is the number of SNPs located in the genomic features
gf is the genomic variance explained by the genomic features
SEgf is standard error of gf
NO.SNP-f is the number of SNPs located in the remaining genome
g-f is the genomic variance explained by the remaining genome
SEg-f is the standard error of g-f
ge is the residual variance
SEge is the standard error of ge
H2f is proportion of genomic variance explained by the genomic features
r is the prediction accuracy with GFBLUP
b is the regression coefficient of DRP on GEBV
Δr is the change of prediciton accuracy with GFBLUP compared with GBLUP
%SNPf is the percentage of SNPs over the whole genome loacted in the genomic features
h2GFBLUP is the total heritability estimated with GFBLUP
h2GBLUP is the total heritability estimated with GBLUP
Table S10. The results of GFBLUP for fat yield in Jersey population
Time points (h) post-IMI	FDRexp	log2(FC)	NO.SNPf	gf	SEgf	NO.SNP-f	g-f	SEg-f	ge	SEge	H2f	r	b	Δr	%SNPf	h2GFBLUP
48	0.05	> 1	51678	5.00171e-07	3.67456	17320823	123.905	10.1802	139.748	43.8714	4.03673e-09	0.438	0.672406	0.005	0.29747	0.469954
6	0.05	> 1	445703	2.47789e-07	11.2897	16926798	123.96	14.5083	138.822	43.8144	1.99894e-09	0.437	0.672439	0.004	2.56557	0.471723
48	0.05		60582	2.77894e-06	4.20042	17311919	123.899	10.3102	139.689	43.8646	2.24291e-08	0.437	0.672095	0.004	0.348724	0.470047
9	1e-06	> 2	55128	7.3471e-07	4.37868	17317373	123.835	10.4161	140.336	43.9236	5.93297e-09	0.437	0.672024	0.004	0.317329	0.468769
9	1e-08	> 2	48994	7.03337e-07	4.11648	17323507	123.836	10.3084	140.331	43.9259	5.67957e-09	0.437	0.671972	0.004	0.28202	0.468781
9	1e-10	> 2	45244	6.7963e-07	3.87989	17327257	123.841	10.2298	140.307	43.9209	5.48794e-09	0.437	0.672017	0.004	0.260435	0.468831
3	0.001		45846	1.8118e-06	4.35453	17326655	123.838	10.2752	140.176	43.9025	1.46304e-08	0.437	0.671729	0.004	0.2639	0.469057
9	0.001	> 2	65899	8.34226e-07	4.64771	17306602	123.875	10.6207	140.104	43.8919	6.73442e-09	0.437	0.671991	0.004	0.379329	0.469261
48	0.001	< -2	60	0.579201	1.046	17372441	123.375	9.57192	140.15	43.8321	0.0046727	0.437	0.676506	0.004	0.000345373	0.469339
6	0.01	> 1	364681	1.86798e-07	10.3565	17007820	123.872	13.8065	139.633	43.8572	1.508e-09	0.437	0.671879	0.004	2.09919	0.470092
3	0.001	> 1	43205	5.52135e-07	4.13924	17329296	123.833	10.2012	140.211	43.9095	4.45869e-09	0.437	0.671611	0.004	0.248698	0.468986
48	0.01	< -2	223	0.247805	0.800897	17372278	123.509	9.61181	140.616	43.9058	0.00200235	0.437	0.673305	0.004	0.00128364	0.468115
48	0.01		32431	2.35101e-06	2.74422	17340070	123.881	9.88016	139.915	43.8739	1.89779e-08	0.437	0.671638	0.004	0.18668	0.469609
48	0.01	> 1	29968	1.34499e-06	2.55667	17342533	123.883	9.843	139.917	43.8743	1.08569e-08	0.437	0.671659	0.004	0.172503	0.469609
9	0.001	> 1	250300	1.07779e-07	8.76025	17122201	124.017	13.0822	139.229	43.8909	8.69069e-10	0.436	0.672284	0.003	1.44078	0.471108
3	0.05	> 1	82098	0.368223	4.72167	17290403	123.493	10.5689	140.219	43.8934	0.00297287	0.436	0.671623	0.003	0.472574	0.469027
48	1e-06	> 1	3544	0.257964	1.39707	17368957	123.618	9.66778	140.215	43.8939	0.00208244	0.436	0.671749	0.003	0.0204001	0.469064
6	0.001	> 1	296469	1.01769e-08	9.55749	17076032	123.865	13.2915	139.812	43.8796	8.21612e-11	0.436	0.672123	0.003	1.70654	0.46976
9	0.01	> 2	73494	1.26757e-08	4.87041	17299007	123.902	10.6972	139.832	43.8767	1.02303e-10	0.436	0.671271	0.003	0.423048	0.469799
9	0.05	> 2	75927	7.94171e-08	4.92105	17296574	123.908	10.7299	139.805	43.8745	6.40937e-10	0.436	0.671004	0.003	0.437053	0.469859
6	1e-06	> 2	83709	1.93394e-06	5.72452	17288792	123.817	10.8146	140.19	43.8982	1.56193e-08	0.436	0.671594	0.003	0.481848	0.468992
9	0.05	> 1	383890	1.49276	10.8061	16988611	122.447	14.452	139.993	43.8999	0.0120443	0.436	0.671759	0.003	2.20976	0.469587
48	0.001	> 1	19081	4.33602e-07	1.85988	17353420	123.872	9.73883	140.069	43.8952	3.50041e-09	0.436	0.671692	0.003	0.109835	0.469317
48	0.001		20268	1.28179e-07	1.96938	17352233	123.87	9.74945	140.059	43.8923	1.03478e-09	0.436	0.671672	0.003	0.116667	0.469331
6	1e-10	> 2	67676	4.58111e-07	4.97472	17304825	123.809	10.5074	140.344	43.932	3.70015e-09	0.436	0.671534	0.003	0.389558	0.4687
48	1e-06		3723	0.183866	1.39987	17368778	123.699	9.67049	140.155	43.8915	0.0014842	0.436	0.671541	0.003	0.0214304	0.469185
6	1e-08	> 2	76084	1.73525e-06	5.36547	17296417	123.798	10.6165	140.323	43.9326	1.40168e-08	0.436	0.671346	0.003	0.437957	0.468716
6	0.01	> 2	104086	2.90848e-06	6.34345	17268415	123.833	11.0748	139.92	43.8567	2.34871e-08	0.436	0.671118	0.003	0.599142	0.469503
6	0.05	> 2	110527	1.21276e-06	6.50045	17261974	123.825	11.1127	139.908	43.8545	9.79419e-09	0.436	0.670987	0.003	0.636218	0.469509
6	1e-06	> 1	174783	1.87816e-09	7.9148	17197718	123.957	12.4058	139.463	43.8792	1.51517e-11	0.436	0.671548	0.003	1.00609	0.470567
3	1e-06		19064	9.63057e-08	3.66829	17353437	123.869	10.0745	140.131	43.9255	7.77479e-10	0.436	0.671252	0.003	0.109737	0.469202
3	1e-06	> 1	18061	3.75816e-07	3.49727	17354440	123.869	10.0447	140.151	43.9263	3.03399e-09	0.435	0.67119	0.002	0.103963	0.469165
48	0.05	> 2	5665	2.15737e-07	1.63667	17366836	123.903	9.74342	139.927	43.94	1.74118e-09	0.435	0.671117	0.002	0.032609	0.469631
3	0.001	< -1	2641	1.25079e-06	2.49061	17369860	123.888	9.87719	140.046	43.8953	1.00961e-08	0.435	0.671204	0.002	0.0152022	0.46939
3	0.01	< -1	7176	2.17856e-08	2.37294	17365325	123.891	9.82081	140.002	43.8802	1.75845e-10	0.435	0.671208	0.002	0.0413067	0.469474
3	0.01	< -2	887	1.61365e-06	1.37833	17371614	123.882	9.61901	140.079	43.9007	1.30256e-08	0.435	0.671139	0.002	0.00510577	0.46932
3	0.001	< -2	692	2.07668e-07	1.17393	17371809	123.882	9.60774	140.082	43.9026	1.67633e-09	0.435	0.67113	0.002	0.00398331	0.469314
3	0.05	< -2	1424	1.77816e-06	1.55254	17371077	123.881	9.63056	140.087	43.9214	1.43538e-08	0.435	0.671123	0.002	0.00819686	0.469304
3	1e-06	< -1	1003	1.76112e-06	1.81739	17371498	123.885	9.65206	140.061	43.887	1.42158e-08	0.435	0.671148	0.002	0.00577349	0.469356
6	0.001	> 2	100743	2.08821e-06	6.15564	17271758	123.832	11.0074	139.974	43.862	1.68633e-08	0.435	0.670916	0.002	0.579899	0.469405
3	1e-08	< -1	411	6.30037e-08	0.934253	17372090	123.885	9.62134	140.073	43.8877	5.08566e-10	0.435	0.671143	0.002	0.00236581	0.469336
48	0.01	< -1	2463	8.80542e-10	1.75518	17370038	123.882	9.69763	140.08	43.8878	7.10791e-12	0.435	0.671063	0.002	0.0141776	0.469318
3	1e-06	< -2	285	1.85503e-06	1.13347	17372216	123.884	9.60114	140.079	43.8955	1.49739e-08	0.435	0.671077	0.002	0.00164052	0.469324
48	0.05	< -2	562	1.45525e-06	1.4407	17371939	123.884	9.62019	140.075	43.89	1.17469e-08	0.435	0.671073	0.002	0.003235	0.469329
3	1e-10	< -1	203	1.02118e-06	1.48589	17372298	123.884	9.59699	140.075	43.8895	8.243e-09	0.435	0.671075	0.002	0.00116851	0.46933
3	1e-08	< -2	177	6.27035e-07	1.59572	17372324	123.884	9.58829	140.075	43.8917	5.06147e-09	0.435	0.671073	0.002	0.00101885	0.469331
3	1e-10	< -2	177	6.26832e-07	1.59572	17372324	123.884	9.58829	140.075	43.8917	5.05983e-09	0.435	0.671073	0.002	0.00101885	0.469331
48	1e-06	< -1	179	1.0135e-06	0.875964	17372322	123.883	9.58613	140.082	43.9058	8.18111e-09	0.435	0.671081	0.002	0.00103036	0.469315
3	1e-10	> 1	6227	9.8657e-07	2.40454	17366274	123.881	9.78053	140.076	43.9017	7.96385e-09	0.435	0.671041	0.002	0.035844	0.469323
3	1e-10		6430	2.0219e-06	2.48202	17366071	123.881	9.78531	140.07	43.9018	1.63213e-08	0.435	0.671028	0.002	0.0370125	0.469334
48	0.001	< -1	1187	1.20909e-06	1.25733	17371314	123.882	9.61332	140.072	43.8897	9.76e-09	0.434	0.671067	0.001	0.00683264	0.469333
3	1e-10	> 2	5082	3.79043e-08	2.03077	17367419	123.878	9.7312	140.108	43.9121	3.0598e-10	0.434	0.670993	0.001	0.0292531	0.46926
48	1e-10	> 2	1091	1.13987e-06	1.65642	17371410	123.886	9.66627	140.043	43.9135	9.20095e-09	0.434	0.670976	0.001	0.00628004	0.469392
48	1e-10		1294	9.95727e-07	1.67755	17371207	123.888	9.68655	140.036	43.9344	8.03734e-09	0.434	0.670972	0.001	0.00744855	0.469407
48	1e-10	> 1	1294	9.96025e-07	1.67755	17371207	123.888	9.68655	140.036	43.9344	8.03974e-09	0.434	0.670972	0.001	0.00744855	0.469407
48	1e-08	> 2	1465	1.64325e-06	1.97382	17371036	123.885	9.67587	140.048	43.8876	1.32643e-08	0.434	0.670919	0.001	0.00843287	0.46938
48	1e-06	> 2	1506	1.65655e-06	1.99871	17370995	123.885	9.67913	140.048	43.8877	1.33717e-08	0.434	0.670919	0.001	0.00866887	0.469381
3	1e-08	> 2	6528	4.65517e-08	2.12984	17365973	123.871	9.7348	140.156	43.9426	3.75808e-10	0.434	0.670968	0.001	0.0375766	0.469161
48	1e-08		1693	1.25913e-06	2.00372	17370808	123.886	9.69967	140.04	43.8992	1.01636e-08	0.434	0.670917	0.001	0.00974529	0.469398
48	1e-08	> 1	1693	1.25955e-06	2.00372	17370808	123.886	9.69967	140.04	43.8992	1.0167e-08	0.434	0.670917	0.001	0.00974529	0.469398
48	0.001	> 2	2088	1.80279e-06	2.25224	17370413	123.885	9.73589	140.046	43.8889	1.45521e-08	0.434	0.670905	0.001	0.012019	0.469385
3	1e-08		9596	1.81783e-06	2.94638	17362905	123.87	9.81586	140.104	43.9444	1.46753e-08	0.434	0.671031	0.001	0.0552367	0.469252
3	1e-08	> 1	9185	8.99833e-07	2.83804	17363316	123.869	9.7937	140.112	43.9495	7.26438e-09	0.434	0.670975	0.001	0.0528709	0.469235
48	0.05	< -1	8904	1.8603e-06	3.02017	17363597	123.878	9.83413	140.024	43.8855	1.50172e-08	0.434	0.670776	0.001	0.0512534	0.469409
48	0.01	> 2	3339	7.69738e-08	1.64988	17369162	123.889	9.7188	140.025	43.9045	6.21311e-10	0.434	0.670842	0.001	0.01922	0.469429
3	0.05		96776	1.03385	5.41024	17275725	122.862	10.8227	140.156	43.8782	0.00834454	0.434	0.670808	0.001	0.557064	0.469209
6	1e-10	> 1	100747	1.54026	6.11863	17271754	122.355	11.2175	140.223	43.8793	0.012432	0.434	0.670544	0.001	0.579922	0.46909
12	1e-10	> 1	42387	0.50258	3.7631	17330114	123.396	10.1632	140.068	43.8869	0.00405639	0.434	0.670694	0.001	0.243989	0.469373
6	1e-08	> 1	131378	6.23375e-08	6.7981	17241123	123.909	11.6815	139.789	43.8743	5.03091e-10	0.433	0.670778	0	0.756241	0.469891
9	0.01	> 1	320874	3.90309	9.92428	17051627	119.949	13.7121	140.715	43.9189	0.031514	0.433	0.670515	0	1.84702	0.468132
3	0.05	< -1	14678	0.915421	2.8652	17357823	123.002	9.92007	140.033	43.8651	0.00738731	0.433	0.66871	0	0.0844898	0.469472
12	0.05	> 1	350392	6.65476	10.4722	17022109	117.283	13.7528	140.431	43.7951	0.0536946	0.433	0.669423	0	2.01693	0.468806
3	0.05	> 2	16719	0.914269	2.88741	17355782	122.993	9.92597	140.074	43.8857	0.00737866	0.432	0.668595	-0.001	0.0962383	0.46938
12	0.01	< -1	430527	13.74	10.3932	16941974	110.129	13.3641	142.281	43.7686	0.110924	0.432	0.670479	-0.001	2.47821	0.46541
12	0.01	> 1	260353	4.63951	9.69062	17112148	119.276	13.2942	140.391	43.8268	0.0374411	0.432	0.668498	-0.001	1.49865	0.468832
3	0.001	> 2	13357	1.91928	3.09894	17359144	122.233	9.86154	138.775	43.7871	0.0154591	0.432	0.667144	-0.001	0.0768859	0.472193
3	0.01		68458	1.76213	4.76014	17304043	122.202	10.4837	139.949	43.8447	0.0142148	0.432	0.668766	-0.001	0.39406	0.469715
9	0.05	< -2	166200	4.64435	7.16226	17206301	119.396	11.5299	140.064	43.8192	0.0374423	0.432	0.665305	-0.001	0.956684	0.469664
12	0.001	> 1	187591	4.79529	8.40587	17184910	119.101	12.4275	140.537	43.8258	0.0387041	0.432	0.667877	-0.001	1.07982	0.468534
3	0.01	> 2	15957	1.32802	2.91695	17356544	122.582	9.90708	140.083	43.8776	0.0107176	0.432	0.667122	-0.001	0.0918521	0.469368
9	0.05		1047901	20.3963	14.8518	16324600	103.247	16.9377	143.836	43.8749	0.164961	0.432	0.667561	-0.001	6.03195	0.462253
9	1e-06	> 1	138906	4.44242	7.48154	17233595	119.48	11.83	140.319	43.8188	0.0358485	0.432	0.666334	-0.001	0.799574	0.468974
9	0.05	< -1	664011	18.5132	12.2216	16708490	105.125	14.7129	143.79	43.8335	0.149737	0.431	0.667276	-0.002	3.8222	0.462323
12	0.05		875446	25.5098	14.2367	16497055	98.5455	15.9137	142.312	43.5496	0.205632	0.431	0.666333	-0.002	5.03926	0.46573
12	0.05	> 2	50804	2.97201	4.9694	17321697	120.948	10.56	140.526	43.8433	0.0239834	0.431	0.668996	-0.002	0.292439	0.468602
12	0.05	< -1	525054	21.4765	11.628	16847447	102.559	13.8844	142.809	43.6438	0.173148	0.431	0.667478	-0.002	3.02233	0.464823
12	0.001	> 2	43018	2.88348	4.48873	17329483	121.075	10.3387	140.314	43.8352	0.0232617	0.431	0.667613	-0.002	0.247621	0.469056
12	0.01		690880	16.8281	12.8477	16681621	107.078	15.1743	142.053	43.706	0.135813	0.431	0.666606	-0.002	3.97686	0.465884
12	0.01	> 2	46306	2.91834	4.63273	17326195	120.998	10.4148	140.531	43.8476	0.023551	0.431	0.667362	-0.002	0.266548	0.468585
3	0.01	> 1	61282	2.73694	4.69763	17311219	121.352	10.3618	139.531	43.7808	0.0220562	0.43	0.666376	-0.003	0.352753	0.470712
3	1e-06	> 2	9016	2.32971	2.89142	17363485	121.997	9.76609	137.6	43.6813	0.0187386	0.43	0.664632	-0.003	0.0518981	0.474663
12	0.05	< -2	127452	3.78412	6.38786	17245049	120.357	11.0527	139.357	43.8126	0.0304825	0.43	0.664877	-0.003	0.733642	0.471126
6	0.05		974181	25.5731	15.1217	16398320	98.047	16.9036	144.788	43.7881	0.206868	0.43	0.662754	-0.003	5.6076	0.460567
9	1e-08	> 1	104434	4.49573	6.57617	17268067	119.387	11.313	140.582	43.84	0.0362902	0.43	0.663391	-0.003	0.601145	0.468429
9	0.01	< -2	154501	6.87737	7.14746	17218000	117.218	11.4113	140.24	43.7687	0.0554198	0.43	0.659559	-0.003	0.889342	0.469463
9	0.01		845112	25.8689	14.0212	16527389	97.4222	16.0005	146.653	43.8554	0.20982	0.429	0.664172	-0.004	4.86465	0.456728
9	0.01	< -1	524238	23.1306	11.5406	16848263	100.23	13.9205	146.462	43.7859	0.187504	0.429	0.664499	-0.004	3.01763	0.45719
9	0.001	< -2	143587	7.23472	6.97731	17228914	116.946	11.2624	139.956	43.7385	0.0582595	0.429	0.657528	-0.004	0.826519	0.470139
12	0.001	< -2	111358	5.16261	6.22607	17261143	118.903	10.9889	139.965	43.8092	0.0416119	0.429	0.663103	-0.004	0.641002	0.469892
9	1e-10	< -1	148682	7.42547	6.91557	17223819	116.728	11.2245	140.163	43.7464	0.0598086	0.429	0.659448	-0.004	0.855847	0.469716
9	1e-10	> 1	79313	3.99015	5.77584	17293188	119.976	10.8537	140.213	43.7982	0.0321876	0.429	0.662069	-0.004	0.456543	0.469249
12	1e-10	< -2	85248	4.35457	5.39748	17287253	119.785	10.5909	139.438	43.7947	0.0350779	0.429	0.661417	-0.004	0.490707	0.47098
6	1e-08		223187	11.8151	9.15095	17149314	112.205	12.4989	141.338	43.724	0.0952672	0.428	0.656763	-0.005	1.28471	0.467369
12	1e-08	> 2	30296	4.81975	4.34472	17342205	119.767	10.014	138.196	43.5414	0.0386858	0.428	0.662256	-0.005	0.174391	0.474107
9	1e-08	< -2	113037	6.42024	6.33538	17259464	117.588	11.007	140.71	43.8207	0.0517727	0.428	0.657092	-0.005	0.650666	0.468454
12	0.01	< -2	120735	4.84883	6.36339	17251766	119.301	11.0259	139.507	43.7866	0.0390562	0.428	0.661345	-0.005	0.694978	0.470878
12	1e-06	< -2	102604	5.95352	6.08517	17269897	118.199	10.8464	139.711	43.7797	0.0479534	0.428	0.659423	-0.005	0.590612	0.470518
12	1e-08	< -2	94136	5.86631	5.86577	17278365	118.288	10.7434	139.631	43.771	0.0472502	0.427	0.658626	-0.006	0.541868	0.470664
9	0.001		651640	24.0916	13.1271	16720861	99.4212	15.2073	145.626	43.7632	0.195054	0.427	0.656679	-0.006	3.75099	0.458919
12	1e-06	> 2	32378	6.12244	4.77576	17340123	118.567	10.0895	138.159	43.4663	0.0491014	0.427	0.661261	-0.006	0.186375	0.474378
12	1e-08	> 1	60021	4.85186	5.56944	17312480	119.438	10.6068	138.822	43.6756	0.0390367	0.426	0.658551	-0.007	0.345494	0.472384
9	1e-06	< -1	251163	23.5211	9.38349	17121338	100.605	11.9445	143.617	43.4509	0.189494	0.426	0.648504	-0.007	1.44575	0.463602
12	1e-10	< -1	123760	7.26406	6.44322	17248741	117.147	10.8886	138.572	43.6576	0.0583874	0.426	0.657387	-0.007	0.71239	0.473077
9	1e-10		227995	10.0062	8.43958	17144506	114.146	12.0432	140.355	43.7002	0.0805957	0.426	0.654072	-0.007	1.31239	0.469373
9	1e-10	< -2	100450	7.54242	6.17222	17272051	116.395	10.8662	141.534	43.8347	0.0608565	0.426	0.651874	-0.007	0.578213	0.466859
6	0.01		770010	29.2917	14.3037	16602491	94.4745	15.9116	144.811	43.6405	0.236669	0.425	0.65033	-0.008	4.43235	0.460821
12	1e-10		166147	7.61079	7.29873	17206354	116.836	11.3229	138.34	43.6329	0.0611572	0.425	0.656233	-0.008	0.956379	0.473566
6	1e-10		161659	9.98207	8.42458	17210842	113.741	12.1908	142.874	43.94	0.0806805	0.425	0.652873	-0.008	0.930545	0.464084
9	1e-08	< -1	202332	17.0238	8.42003	17170169	107.241	11.5997	141.563	43.4692	0.136996	0.425	0.647547	-0.008	1.16467	0.467463
12	1e-10	> 2	24491	5.12524	4.15947	17348010	119.562	9.90239	138.485	43.537	0.0411047	0.425	0.652961	-0.008	0.140976	0.473786
6	0.001		587353	27.0367	12.95	16785148	97.2325	14.6802	141.936	43.3801	0.217565	0.425	0.645541	-0.008	3.38094	0.466818
12	0.001	< -1	314774	16.6489	9.78171	17057727	107.379	12.6974	142.242	43.6889	0.134235	0.424	0.654883	-0.009	1.81191	0.465797
9	1e-06		390069	26.9201	11.3027	16982432	97.1848	13.3129	143.081	43.406	0.216914	0.424	0.645162	-0.009	2.24532	0.464488
9	1e-06	< -2	125097	9.71261	6.86189	17247404	114.573	11.0411	140.127	43.6637	0.0781476	0.423	0.645997	-0.01	0.720086	0.470043
12	0.001		502365	21.9718	12.364	16870136	102.068	14.4754	142.598	43.6007	0.177135	0.423	0.65229	-0.01	2.89173	0.4652
9	0.001	< -1	401340	26.4416	10.9648	16971161	97.3789	13.1348	145.226	43.4759	0.213548	0.422	0.647668	-0.011	2.3102	0.46022
12	1e-06	< -1	197327	15.5949	8.28641	17175174	108.474	11.6406	141.802	43.6707	0.125695	0.422	0.645439	-0.011	1.13586	0.466651
12	1e-06	> 1	90041	9.2273	6.76506	17282460	115.299	10.9224	138.564	43.4411	0.0740991	0.422	0.648675	-0.011	0.518296	0.473322
9	1e-08		306766	20.0016	10.0546	17065735	104.118	12.6807	142.013	43.5	0.161147	0.422	0.643359	-0.011	1.76581	0.466383
6	0.05	< -1	528478	38.6327	12.5795	16844023	84.6123	13.9899	148.865	43.5719	0.313463	0.421	0.641011	-0.012	3.04204	0.452923
12	1e-08	< -1	152409	15.7248	7.89298	17220092	108.694	11.2943	140.572	43.5443	0.126386	0.42	0.643681	-0.013	0.8773	0.46952
6	1e-10	< -1	60912	7.84367	5.7698	17311589	115.439	10.7587	145.176	44.1023	0.0636235	0.419	0.642869	-0.014	0.350623	0.459223
6	1e-08	< -1	91809	11.7941	6.48998	17280692	112.347	10.7408	140.328	43.5075	0.0950056	0.419	0.635048	-0.014	0.528473	0.469398
6	1e-06		316245	25.296	11.0216	17056256	98.9152	13.152	142.816	43.3705	0.203653	0.418	0.627403	-0.015	1.82038	0.465163
6	1e-08	< -2	39290	8.3383	5.09216	17333211	115.149	10.3256	143.454	43.969	0.0675238	0.417	0.635343	-0.016	0.226162	0.4626
6	0.05	< -2	60394	13.1175	6.32119	17312107	110.442	10.632	143.807	43.8125	0.106163	0.416	0.629153	-0.017	0.347641	0.462136
6	1e-10	< -2	35231	7.42313	4.81999	17337270	115.855	10.2778	144.691	44.0671	0.0602146	0.416	0.63546	-0.017	0.202798	0.460046
6	1e-06	< -2	47059	2.81514	5.40922	17325442	115.134	10.3747	141.216	43.7064	0.0238673	0.415	0.631159	-0.018	0.270882	0.455112
6	0.01	< -2	58666	12.7127	6.19404	17313835	110.854	10.5859	143.671	43.807	0.102881	0.414	0.6259	-0.019	0.337695	0.462385
12	1e-06		287368	22.271	10.0672	17085133	102.127	12.5064	141.16	43.3862	0.17903	0.414	0.630717	-0.019	1.65415	0.468441
6	0.001	< -2	54762	11.8621	5.97079	17317739	111.471	10.5495	144.827	43.9207	0.0961792	0.414	0.626532	-0.019	0.315222	0.459923
12	1e-08		212430	20.1191	9.41572	17160071	104.713	12.0431	139.185	43.3316	0.16117	0.414	0.63354	-0.019	1.22279	0.472817
6	0.001	< -1	290884	32.7674	10.4727	17081617	91.481	12.2882	143.479	43.2011	0.263725	0.413	0.6146	-0.02	1.67439	0.464086
6	0.01	< -1	405329	38.0993	11.8245	16967172	85.2656	13.263	148.991	43.5547	0.308834	0.412	0.614423	-0.021	2.33316	0.452954
6	1e-06	< -1	141462	24.0478	8.18029	17231039	100.704	10.9388	138.978	42.7856	0.192766	0.407	0.598897	-0.026	0.814287	0.473029
FDRexp is the FDR cut-offs from RNA-Seq analysis used to define the genomic features
log2(FC) is the log2-transformed fold-change values from RNA-Seq used to define the genomic features
NO.SNPf is the number of SNPs located in the genomic features
gf is the genomic variance explained by the genomic features
SEgf is standard error of gf
NO.SNP-f is the number of SNPs located in the remaining genome
g-f is the genomic variance explained by the remaining genome
SEg-f is the standard error of g-f
ge is the residual variance
SEge is the standard error of ge
H2f is proportion of genomic variance explained by the genomic features
r is the prediction accuracy with GFBLUP
b is the regression coefficient of DRP on GEBV
Δr is the change of prediciton accuracy with GFBLUP compared with GBLUP
%SNPf is the percentage of SNPs over the whole genome loacted in the genomic features
h2GFBLUP is the total heritability estimated with GFBLUP
h2GBLUP is the total heritability estimated with GBLUP
