# Supplementary material for: Exploring the genetic architecture and improving genomic prediction accuracy for mastitis and milk production traits in dairy cattle by mapping variants to hepatic transcriptomic regions responsive to intra-mammary infection
Source: Genet Sel Evol. 2017 May 12;49:44. doi: 10.1186/s12711-017-0319-0 (PMC5427631; doi:10.1186/s12711-017-0319-0)
Supplement: Supplementary file 8 — Additional file 8: Tables S11, S12, S13 and S14. Results of GFBLUP analyses across breeds. The data provided represent the detailed results of GFBLUP analyses for mastitis (Table S11), protein (Table S12), milk (Table S13) and fat (Table S14) yield across breeds. [file 12711_2017_319_MOESM8_ESM.xlsx]

## Sheet: Sheet1
Table S11. The results of GFBLUP for mastitis in across-breed prediction
Time points (h) post-IMI	FDRexp	log2(FC)	NO.SNPf	gf	SEgf	NO.SNP-f	g-f	SEg-f	ge	SEge	H2f	r	b	Δr	%SNPf	h2GFBLUP	h2GBLUP
6	0.001	< -1	336983	9.28017	3.15999	17035518	83.6639	4.96617	158.864	7.2704	0.0998468	0.063	0.276504	0.121	1.93975	0.369107	0.3706
6	0.05	< -1	613642	13.0809	3.90103	16758859	80.181	5.31658	158.352	7.25271	0.14026	0.046	0.178359	0.104	3.53226	0.370655
6	0.01	< -1	473017	11.8088	3.6159	16899484	81.3297	5.16283	158.601	7.26023	0.126788	0.044	0.171168	0.102	2.72279	0.369979
9	0.05		1214028	24.2208	5.14732	16158473	69.025	5.91064	159.284	7.25068	0.259752	0.034	0.11461	0.092	6.98822	0.369247
12	0.05	> 1	406392	11.9186	3.59262	16966109	80.8773	5.17452	159.179	7.2761	0.128438	0.034	0.111597	0.092	2.33928	0.368275
9	0.01		978190	17.6335	4.70063	16394311	75.6286	5.76654	158.795	7.26081	0.189074	0.031	0.0929695	0.089	5.63068	0.370003
6	0.05		1132588	22.0006	5.15436	16239913	71.2808	5.98535	159.05	7.25202	0.235852	0.029	0.0884585	0.087	6.51943	0.369677
6	1e-06	< -1	164239	4.94254	2.352	17208262	88.0551	4.69029	158.502	7.27524	0.0531469	0.026	0.070755	0.084	0.945396	0.369773
6	0.001		680618	15.1068	4.26943	16691883	77.7826	5.53096	159.442	7.27529	0.162633	0.023	0.0572276	0.081	3.91779	0.368125
9	0.05	< -1	768580	12.2797	3.93418	16603921	81.0886	5.35237	158.235	7.25929	0.131519	0.019	0.0303579	0.077	4.42412	0.371093
6	1e-10		187043	5.514	2.57229	17185458	87.7596	4.75508	158.041	7.26893	0.0591163	0.016	0.0150746	0.074	1.07666	0.371143
6	1e-06		365874	12.0277	3.54794	17006627	81.0378	5.09909	158.984	7.26685	0.129239	0.015	0.0142994	0.073	2.10605	0.369235
6	1e-10	> 2	77143	4.77783	2.01128	17295358	88.3978	4.50412	158.384	7.274	0.0512777	0.009	0.0204577	0.067	0.444052	0.370391
9	0.01	< -1	606716	9.82471	3.60288	16765785	83.5838	5.20484	158.022	7.26005	0.10518	0.007	0.0122247	0.065	3.49239	0.371508
12	0.05		1018427	19.5114	4.83689	16354074	73.5267	5.82941	159.295	7.2639	0.209714	0.006	0.0119943	0.064	5.86229	0.368711
9	1e-10	< -2	117047	4.28152	2.0051	17255454	88.6814	4.55135	158.515	7.27679	0.0460562	0.002	0.0211125	0.06	0.673749	0.369667
9	0.05	< -2	192975	7.94987	2.61295	17179526	85.2306	4.66223	158.606	7.26055	0.085317	0.001	0.0195595	0.059	1.11081	0.370077
6	0.01		896494	19.1369	4.77769	16476007	73.971	5.77967	159.261	7.26313	0.205535	0	0.0141498	0.058	5.16042	0.368936
12	0.001	> 1	217800	7.09572	2.80238	17154701	85.8669	4.8472	158.741	7.2795	0.0763288	-0.001	-0.0673601	0.057	1.25371	0.369334
9	1e-08	< -2	131594	3.88983	2.0541	17240907	89.1399	4.5917	158.365	7.2765	0.0418128	-0.002	-0.0737741	0.056	0.757484	0.370054
6	1e-08	< -2	45917	1.53742	1.34437	17326584	91.5945	4.43025	157.99	7.27551	0.016508	-0.005	-0.095281	0.053	0.264309	0.370863
9	0.01	> 1	371474	8.51772	3.34335	17001027	84.4662	5.13316	158.747	7.28207	0.0916042	-0.007	-0.103098	0.051	2.13829	0.369378
9	0.01	< -2	178962	5.78707	2.38488	17193539	87.2286	4.65948	158.578	7.26997	0.0622161	-0.008	-0.0990735	0.05	1.03015	0.369705
6	0.01	< -2	68449	3.16525	1.73874	17304052	89.8599	4.49762	158.286	7.27626	0.0340258	-0.009	-0.105993	0.049	0.394008	0.370159
3	0.01	< -1	8569	0.665265	0.753785	17363932	92.6443	4.31444	157.621	7.26895	0.00712965	-0.011	-0.119854	0.047	0.0493251	0.371855
9	1e-10	< -1	172707	2.87213	2.1304	17199794	90.2225	4.68017	158.177	7.27933	0.0308518	-0.012	-0.124218	0.046	0.99414	0.370494
6	0.05	< -2	70525	3.24778	1.78126	17301976	89.8039	4.50858	158.248	7.27558	0.034903	-0.013	-0.124214	0.045	0.405958	0.370282
6	1e-06	< -2	54644	1.73954	1.43901	17317857	91.2988	4.46155	158.18	7.28086	0.0186971	-0.015	-0.136889	0.043	0.314543	0.370348
6	0.001	< -2	63688	1.93074	1.56642	17308813	91.171	4.48987	158.08	7.27745	0.0207379	-0.015	-0.140674	0.043	0.366602	0.370655
3	0.05	< -1	17638	1.13059	1.09307	17354863	92.2324	4.35802	157.608	7.26838	0.0121096	-0.016	-0.144797	0.042	0.101528	0.372006
6	1e-08	< -1	107340	2.2435	1.86327	17265161	90.8307	4.5951	158.144	7.27881	0.0241044	-0.017	-0.149278	0.041	0.617873	0.370491
6	1e-10	< -2	41293	1.29171	1.24204	17331208	91.8538	4.41173	157.945	7.27615	0.0138676	-0.018	-0.15277	0.04	0.237692	0.370963
6	1e-08	> 2	86948	4.08513	2.01191	17285553	89.1026	4.54166	158.258	7.2773	0.0438376	-0.019	-0.151506	0.039	0.500492	0.370608
9	1e-10		264177	3.90632	2.64627	17108324	89.1464	4.91063	158.309	7.28181	0.0419797	-0.021	-0.166847	0.037	1.52066	0.370195
12	1e-06		334578	7.42344	3.0295	17037923	85.4356	4.99188	158.859	7.28128	0.0799431	-0.022	-0.172709	0.036	1.92591	0.368902
9	0.001		756013	14.7424	4.27933	16616488	78.31	5.55409	159.014	7.27334	0.158431	-0.023	-0.180253	0.035	4.35178	0.369158
12	1e-06	< -2	120335	3.07821	1.77866	17252166	89.8253	4.53454	158.488	7.28406	0.0331334	-0.024	-0.178282	0.034	0.692675	0.369557
6	1e-08		258068	7.10234	2.93005	17114433	85.9525	4.91134	158.559	7.27709	0.0763242	-0.026	-0.184128	0.032	1.4855	0.369832
12	0.05	< -2	149605	4.37873	2.04006	17222896	88.5462	4.57445	158.596	7.28204	0.0471212	-0.027	-0.184394	0.031	0.86116	0.369453
9	0.001	> 1	288670	7.65438	3.09649	17083831	85.2765	5.01198	158.819	7.28607	0.0823664	-0.028	-0.205076	0.03	1.66165	0.36914
6	1e-10	< -1	72075	0.945455	1.43982	17300426	92.2876	4.47481	157.784	7.27405	0.0101408	-0.029	-0.20273	0.029	0.41488	0.371421
12	0.01	< -2	141433	4.03789	1.96619	17231068	88.8546	4.56285	158.59	7.28223	0.0434685	-0.03	-0.195093	0.028	0.81412	0.36938
6	1e-06	> 2	95527	5	2.17736	17276974	88.2124	4.56983	158.36	7.2752	0.0536409	-0.03	-0.202714	0.028	0.549875	0.370519
48	0.01	> 1	33577	1.74502	1.20528	17338924	91.549	4.35155	157.915	7.27594	0.0187045	-0.032	-0.216436	0.026	0.193277	0.371381
3	0.001	> 2	15334	1.43569	0.981296	17357167	91.6757	4.32661	157.968	7.27444	0.015419	-0.033	-0.210585	0.025	0.0882659	0.370844
9	0.001	< -2	167066	3.93055	2.1826	17205435	89.0601	4.65892	158.455	7.27945	0.0422683	-0.034	-0.220926	0.024	0.961669	0.369824
12	0.001	< -2	130682	3.71378	1.91282	17241819	89.1549	4.5584	158.602	7.28417	0.0399896	-0.036	-0.225896	0.022	0.752235	0.369303
6	1e-10	> 1	114968	4.71858	2.17246	17257533	88.5674	4.58302	158.078	7.27107	0.0505819	-0.036	-0.23317	0.022	0.661782	0.371118
9	1e-06		452145	5.25849	3.32271	16920356	87.8652	5.2514	158.223	7.27895	0.0564678	-0.037	-0.244364	0.021	2.60265	0.370499
9	1e-06	< -2	145409	3.97341	2.11282	17227092	89.1009	4.60891	158.33	7.27504	0.0426907	-0.038	-0.236264	0.02	0.837007	0.370217
48	0.01		36469	2.09263	1.30421	17336032	91.2474	4.35935	157.892	7.27418	0.0224194	-0.04	-0.247651	0.018	0.209924	0.371529
3	0.01	> 2	18270	1.68249	1.06977	17354231	91.4989	4.33159	157.903	7.27309	0.0180561	-0.041	-0.246401	0.017	0.105166	0.371115
48	0.05		69443	6.04406	2.04617	17303058	87.4561	4.42932	158.269	7.26308	0.0646423	-0.041	-0.243189	0.017	0.399729	0.371373
6	0.05	> 2	126416	5.63922	2.35337	17246085	87.5308	4.63722	158.454	7.27683	0.0605261	-0.042	-0.252362	0.016	0.727679	0.370275
48	0.05	> 2	6498	1.14877	0.870968	17366003	92.2466	4.30295	157.737	7.27155	0.0123001	-0.044	-0.270323	0.014	0.0374039	0.371897
12	1e-06	> 1	104319	1.46527	1.71307	17268182	91.7308	4.55755	157.9	7.27593	0.0157224	-0.044	-0.275008	0.014	0.600483	0.371157
9	0.001	< -1	467343	8.02025	3.2508	16905158	85.2206	5.06284	158.222	7.2689	0.0860165	-0.045	-0.273961	0.013	2.69013	0.370793
12	1e-08	> 1	69588	2.49276	1.75534	17302913	90.5896	4.52641	158.247	7.27852	0.0267801	-0.046	-0.282221	0.012	0.400564	0.37036
9	0.001	> 2	75762	2.13221	1.72612	17296739	90.9954	4.52949	158.129	7.28167	0.0228956	-0.047	-0.285351	0.011	0.436103	0.370648
48	0.05	> 1	58480	4.98572	1.82409	17314021	88.4104	4.39241	158.253	7.26778	0.0533825	-0.048	-0.278375	0.01	0.336624	0.371136
9	1e-08	< -1	235803	1.86606	2.27535	17136698	91.3125	4.81691	157.935	7.28034	0.0200267	-0.049	-0.292681	0.009	1.35733	0.371062
9	1e-06	< -1	290952	2.7244	2.57703	17081549	90.4448	4.91543	158.01	7.27939	0.0292415	-0.05	-0.295835	0.008	1.67478	0.370927
12	1e-06	< -1	230259	5.81279	2.52742	17142242	87.0732	4.76123	158.702	7.28102	0.0625799	-0.051	-0.295419	0.007	1.32542	0.369199
3	0.001	< -1	3299	0.205556	0.562843	17369202	93.0359	4.30885	157.726	7.27254	0.00220455	-0.051	-0.302103	0.007	0.0189898	0.371529
9	0.05	> 1	445448	14.1559	3.83801	16927053	78.7264	5.24592	159.395	7.27559	0.152407	-0.052	-0.300554	0.006	2.5641	0.368176
9	1e-06	> 2	63762	1.2468	1.45554	17308739	91.9535	4.46995	157.894	7.27702	0.0133777	-0.054	-0.312546	0.004	0.367028	0.371176
9	1e-08		356267	2.54612	2.793	17016234	90.6467	5.06194	157.944	7.27949	0.027321	-0.054	-0.316644	0.004	2.05075	0.371084
12	0.05	> 2	58102	4.04276	1.98683	17314399	89.5369	4.49124	157.759	7.26043	0.0432013	-0.056	-0.312972	0.002	0.334448	0.372325
9	0.01	> 2	84334	2.54538	1.81373	17288167	90.6022	4.54075	158.139	7.27913	0.0273263	-0.057	-0.324444	0.001	0.485445	0.370683
3	1e-06		22144	2.60313	1.30197	17350357	90.4638	4.3569	158.1	7.26964	0.0279705	-0.058	-0.318322	0	0.127466	0.370538
9	1e-06	> 1	161193	2.5767	2.18676	17211308	90.6344	4.70818	157.903	7.27442	0.0276437	-0.058	-0.344332	0	0.927863	0.37119
3	1e-10	> 2	5617	2.12318e-07	0.496913	17366884	93.2344	4.30452	157.741	7.27497	2.27725e-09	-0.058	-0.345012	0	0.0323327	0.371488
3	0.05	> 2	19208	1.99568	1.14335	17353293	91.2044	4.33298	157.9	7.27181	0.0214129	-0.059	-0.332465	-0.001	0.110566	0.371168
9	1e-10	> 2	52056	0.335911	1.12616	17320445	92.8962	4.41357	157.766	7.27554	0.00360296	-0.059	-0.345913	-0.001	0.299646	0.371446
3	1e-08	> 2	7331	5.38864e-07	0.543385	17365170	93.2365	4.31475	157.74	7.27498	5.77954e-09	-0.059	-0.345664	-0.001	0.0421989	0.371495
48	0.01	< -2	293	0.21851	0.303581	17372208	92.8055	4.28162	158.045	7.27879	0.00234897	-0.059	-0.345735	-0.001	0.00168657	0.370512
3	1e-06	< -2	402	2.36156e-07	0.189419	17372099	93.2338	4.28469	157.744	7.2751	2.53294e-09	-0.059	-0.346187	-0.001	0.002314	0.371483
12	1e-10	< -2	100571	0.747659	1.4394	17271930	92.4543	4.52376	157.835	7.28012	0.00802193	-0.059	-0.34627	-0.001	0.578909	0.371268
3	1e-10	< -1	338	8.08977e-07	0.152615	17372163	93.2331	4.28326	157.745	7.27516	8.67693e-09	-0.059	-0.346644	-0.001	0.0019456	0.371479
3	1e-10	< -2	255	7.96995e-08	0.132947	17372246	93.2329	4.28295	157.746	7.27519	8.54843e-10	-0.059	-0.346671	-0.001	0.00146784	0.371478
3	1e-08	< -2	257	2.22243e-06	0.133307	17372244	93.2329	4.28296	157.746	7.27519	2.38374e-08	-0.059	-0.346672	-0.001	0.00147935	0.371478
48	1e-06	< -1	247	2.27786e-07	0.281579	17372254	93.2326	4.28169	157.745	7.27622	2.44321e-09	-0.059	-0.346678	-0.001	0.00142179	0.371478
9	1e-08	> 1	120464	0.679658	1.65022	17252037	92.5545	4.56523	157.779	7.27519	0.0072898	-0.059	-0.346761	-0.001	0.693418	0.371432
48	0.001	< -2	72	4.07603e-08	0.321167	17372429	93.2331	4.28359	157.745	7.27564	4.37187e-10	-0.059	-0.346774	-0.001	0.000414448	0.371479
48	0.001	> 1	21549	0.13235	0.636683	17350952	93.1016	4.31677	157.753	7.2753	0.00141954	-0.059	-0.34686	-0.001	0.124041	0.37147
12	1e-08	< -2	110569	0.596579	1.49237	17261932	92.6432	4.55488	157.765	7.28031	0.00639833	-0.059	-0.346877	-0.001	0.63646	0.371466
3	1e-08	< -1	584	1.29959e-07	0.247196	17371917	93.233	4.28517	157.745	7.27537	1.39392e-09	-0.059	-0.347308	-0.001	0.00336163	0.371479
48	0.05	< -1	10963	0.756509	0.847619	17361538	92.5222	4.32363	157.772	7.272	0.0081102	-0.059	-0.340639	-0.001	0.0631055	0.371553
9	1e-08	> 2	56549	0.283674	1.15586	17315952	92.9512	4.42614	157.756	7.27568	0.00304258	-0.059	-0.347494	-0.001	0.325509	0.371467
3	1e-06	< -1	1322	3.9468e-08	0.444025	17371179	93.2344	4.29173	157.74	7.27513	4.2332e-10	-0.059	-0.347629	-0.001	0.00760973	0.37149
3	1e-06	> 2	10254	0.55439	0.679011	17362247	92.6479	4.31261	157.781	7.27303	0.00594824	-0.059	-0.343555	-0.001	0.0590243	0.371349
9	1e-10	> 1	91470	0.918517	1.55027	17281031	92.2834	4.5314	157.851	7.2774	0.00985513	-0.059	-0.350265	-0.001	0.526522	0.371244
48	0.001		22956	0.356408	0.77389	17349545	92.904	4.32224	157.753	7.27499	0.00382165	-0.059	-0.349814	-0.001	0.13214	0.371536
3	1e-10		7307	0.176283	0.545554	17365194	93.0275	4.31444	157.794	7.27597	0.00189137	-0.06	-0.353744	-0.002	0.0420607	0.371332
3	0.05	< -2	1825	0.284327	0.438818	17370676	92.9175	4.29253	157.762	7.27222	0.00305066	-0.06	-0.35109	-0.002	0.0105051	0.371375
12	1e-10	< -1	143917	1.22564	1.76866	17228584	91.9439	4.62553	157.919	7.28174	0.013155	-0.06	-0.352894	-0.002	0.828418	0.371063
3	1e-10	> 1	6969	0.19824	0.542593	17365532	92.9993	4.31278	157.806	7.27615	0.00212709	-0.06	-0.354634	-0.002	0.0401151	0.3713
3	0.01	< -2	1153	0.119951	0.294578	17371348	93.1268	4.28599	157.707	7.27277	0.00128638	-0.06	-0.352384	-0.002	0.00663693	0.371569
3	1e-08		11061	0.274336	0.693859	17361440	92.894	4.33994	157.858	7.27813	0.00294452	-0.06	-0.355346	-0.002	0.0636696	0.37115
12	1e-06	> 2	37240	0.493128	1.03758	17335261	92.7614	4.37154	157.755	7.27384	0.00528798	-0.06	-0.354062	-0.002	0.214362	0.371518
12	0.05	< -1	612035	8.46633	3.58956	16760466	84.7878	5.26458	158.221	7.26835	0.0907878	-0.06	-0.354522	-0.002	3.52301	0.370829
48	0.001	> 2	2380	0.40792	0.539915	17370121	92.8191	4.29576	157.82	7.27693	0.00437556	-0.06	-0.355255	-0.002	0.0136998	0.371353
12	0.01	> 1	302520	9.98355	3.28335	17069981	82.7484	5.04945	159.236	7.28692	0.10766	-0.06	-0.341675	-0.002	1.74137	0.368031
3	1e-06	> 1	20822	2.9287	1.33707	17351679	90.1214	4.34813	158.181	7.26939	0.0314745	-0.06	-0.332501	-0.002	0.119856	0.370377
12	1e-10	> 2	28067	0.544934	0.939178	17344434	92.7467	4.34173	157.719	7.27248	0.00584119	-0.06	-0.357285	-0.002	0.16156	0.371664
3	0.001	< -2	944	0.105989	0.248885	17371557	93.1355	4.28412	157.712	7.27296	0.00113672	-0.061	-0.357205	-0.003	0.00543388	0.371549
48	0.05	< -2	721	0.33284	0.441987	17371780	92.7173	4.2916	158.055	7.27969	0.003577	-0.061	-0.356204	-0.003	0.00415024	0.370562
3	1e-08	> 1	10477	0.339246	0.695573	17362024	92.805	4.33668	157.902	7.27887	0.00364216	-0.061	-0.360573	-0.003	0.060308	0.371024
12	1e-08	> 2	34829	0.594349	1.0497	17337672	92.6692	4.36895	157.758	7.27351	0.00637279	-0.061	-0.359928	-0.003	0.200484	0.371536
12	0.001		586338	12.4478	3.93632	16786163	80.461	5.39318	159.161	7.27838	0.133978	-0.061	-0.354527	-0.003	3.37509	0.368584
48	1e-10	> 2	1299	0.381172	0.486101	17371202	92.8885	4.28663	157.783	7.27652	0.00408678	-0.061	-0.360034	-0.003	0.00747733	0.371514
12	1e-10	> 1	48900	2.32437	1.54689	17323601	90.852	4.43892	158.142	7.27555	0.0249459	-0.062	-0.366001	-0.004	0.281479	0.370751
48	1e-10		1404	0.393698	0.498082	17371097	92.8947	4.2868	157.751	7.27597	0.00422023	-0.062	-0.366513	-0.004	0.00808174	0.371608
48	1e-10	> 1	1404	0.393698	0.498082	17371097	92.8947	4.2868	157.751	7.27597	0.00422023	-0.062	-0.366513	-0.004	0.00808174	0.371608
12	1e-10		192817	2.98732	2.21268	17179684	90.0162	4.73801	158.335	7.28487	0.0321205	-0.062	-0.36963	-0.004	1.1099	0.370032
6	0.001	> 2	114863	5.16246	2.28347	17257638	88.043	4.61822	158.385	7.2766	0.0553879	-0.062	-0.357791	-0.004	0.661177	0.370465
9	0.05	> 2	87009	3.8029	1.94132	17285492	89.3777	4.52955	158.219	7.27518	0.0408121	-0.062	-0.361856	-0.004	0.500843	0.370647
12	1e-08		247053	4.47895	2.62054	17125448	88.3979	4.89477	158.643	7.28698	0.0482246	-0.063	-0.371581	-0.005	1.42209	0.369262
12	1e-08	< -1	177465	2.48196	2.11633	17195036	90.5539	4.7205	158.222	7.28379	0.0266774	-0.063	-0.371193	-0.005	1.02153	0.370281
12	0.01	< -1	502314	6.41257	3.23657	16870187	86.8031	5.12194	158.159	7.27112	0.0687928	-0.063	-0.370748	-0.005	2.89143	0.370824
48	1e-06	> 2	1749	0.429092	0.503951	17370752	92.8221	4.28905	157.791	7.27645	0.00460147	-0.063	-0.372593	-0.005	0.0100676	0.371456
48	1e-08	> 2	1724	0.423802	0.498864	17370777	92.8272	4.28867	157.791	7.27635	0.00454475	-0.063	-0.372833	-0.005	0.00992373	0.371456
48	1e-08	> 1	1861	0.446265	0.51694	17370640	92.8182	4.28917	157.77	7.27587	0.00478495	-0.064	-0.373116	-0.006	0.0107123	0.371521
48	1e-08		1861	0.446265	0.51694	17370640	92.8182	4.28917	157.77	7.27587	0.00478495	-0.064	-0.373116	-0.006	0.0107123	0.371521
6	0.01	> 2	118621	5.32876	2.31843	17253880	87.875	4.62865	158.4	7.27582	0.0571732	-0.064	-0.364863	-0.006	0.682809	0.370439
48	0.01	> 2	3913	1.00862	0.782673	17368588	92.1795	4.30095	158.02	7.27813	0.0108235	-0.064	-0.373077	-0.006	0.0225241	0.37096
12	0.001	> 2	49383	2.93959	1.73842	17323118	90.5421	4.44913	157.749	7.26437	0.0314457	-0.064	-0.37389	-0.006	0.28426	0.372095
12	0.01	> 2	53068	3.48982	1.86369	17319433	90.0441	4.46759	157.756	7.26306	0.0373107	-0.064	-0.369333	-0.006	0.305471	0.372215
48	0.01	< -1	2892	0.324995	0.493381	17369609	92.9481	4.29294	157.697	7.27252	0.00348434	-0.065	-0.375248	-0.007	0.016647	0.371651
3	0.01		78413	3.55826	1.92773	17294088	89.7187	4.51748	158.128	7.27674	0.0381473	-0.066	-0.374047	-0.008	0.451363	0.371023
48	0.001	< -1	1407	0.199976	0.324769	17371094	93.1388	4.28226	157.569	7.27043	0.00214248	-0.066	-0.381401	-0.008	0.00809901	0.372005
6	0.05	> 1	518946	9.39393	3.77731	16853555	83.8241	5.35615	158.479	7.27593	0.100774	-0.066	-0.391338	-0.008	2.98717	0.370358
3	0.001		52574	3.02092	1.6757	17319927	90.1066	4.45228	158.294	7.27892	0.0324386	-0.067	-0.375519	-0.009	0.302628	0.370404
6	1e-08	> 1	150728	4.87782	2.32134	17221773	88.3938	4.65297	158.077	7.27391	0.052297	-0.067	-0.389199	-0.009	0.867624	0.371085
3	0.05		110598	3.14761	2.03274	17261903	90.1472	4.58297	157.956	7.27521	0.0337383	-0.068	-0.397016	-0.01	0.636627	0.371321
12	0.01		804834	15.0171	4.37318	16567667	77.9496	5.62965	159.147	7.27326	0.161532	-0.069	-0.394547	-0.011	4.6328	0.36875
12	0.001	< -1	368538	6.33717	3.03897	17003963	86.7811	5.01019	158.369	7.27605	0.0680551	-0.069	-0.403658	-0.011	2.12139	0.370271
3	0.001	> 1	49275	2.86633	1.61395	17323226	90.2497	4.43735	158.323	7.28154	0.0307823	-0.07	-0.392981	-0.012	0.283638	0.370332
6	1e-06	> 1	201635	7.02322	2.72686	17170866	86.2888	4.77275	158.176	7.2675	0.075266	-0.071	-0.41716	-0.013	1.16066	0.37104
3	0.05	> 1	92960	2.36516	1.80273	17279541	90.8609	4.53071	158.009	7.27866	0.0253701	-0.072	-0.420956	-0.014	0.535099	0.371071
3	0.01	> 1	69844	3.03381	1.81296	17302657	90.1823	4.49717	158.212	7.2814	0.032546	-0.074	-0.422175	-0.016	0.402038	0.370747
48	1e-06		4429	0.666509	0.684531	17368072	92.7317	4.29819	157.604	7.27586	0.00713621	-0.074	-0.432317	-0.016	0.0254943	0.372101
6	0.001	> 1	343635	6.33413	3.13136	17028866	86.7958	5.06534	158.415	7.27987	0.0680139	-0.075	-0.443444	-0.017	1.97804	0.370232
48	1e-06	> 1	4182	0.805137	0.718982	17368319	92.6145	4.29621	157.613	7.27566	0.00861849	-0.077	-0.444229	-0.019	0.0240725	0.372141
6	0.01	> 1	423477	7.61079	3.42017	16949024	85.5695	5.19195	158.403	7.27763	0.0816781	-0.078	-0.462525	-0.02	2.43763	0.370376
FDRexp is the FDR cut-offs from RNA-Seq analysis used to define the genomic features
log2(FC) is the log2-transformed fold-change values from RNA-Seq used to define the genomic features
NO.SNPf is the number of SNPs located in the genomic features
gf is the genomic variance explained by the genomic features
SEgf is standard error of gf
NO.SNP-f is the number of SNPs located in the remaining genome
g-f is the genomic variance explained by the remaining genome
SEg-f is the standard error of g-f
ge is the residual variance
SEge is the standard error of ge
H2f is proportion of genomic variance explained by the genomic features
r is the prediction accuracy with GFBLUP
b is the regression coefficient of DRP on GEBV
Δr is the change of prediciton accuracy with GFBLUP compared with GBLUP
%SNPf is the percentage of SNPs over the whole genome loacted in the genomic features
h2GFBLUP is the total heritability estimated with GFBLUP
h2GBLUP is the total heritability estimated with GBLUP
Table S12. The results of GFBLUPfor protein yield in across-breed prediction
Time points (h) post-IMI	FDRexp	log2(FC)	NO.SNPf	gf	SEgf	NO.SNP-f	g-f	SEg-f	ge	SEge	H2f	r	b	Δr	%SNPf	h2GFBLUP
48	1e-06	> 2	1749	2.50521	1.04225	17370752	109.335	4.0715	227.662	15.7094	0.0223999	0.302	1.24985	0.204	0.0100676	0.329425
48	1e-08		1861	2.28251	0.979147	17370640	109.507	4.07522	227.518	15.7123	0.020418	0.298	1.26398	0.2	0.0107123	0.329463
48	1e-08	> 1	1861	2.28251	0.979147	17370640	109.507	4.07522	227.518	15.7123	0.020418	0.298	1.26523	0.2	0.0107123	0.329463
48	1e-08	> 2	1724	2.33649	0.997622	17370777	109.456	4.07336	227.68	15.7136	0.0209001	0.295	1.24473	0.197	0.00992373	0.329314
48	0.001	> 2	2380	2.97449	1.08376	17370121	108.791	4.06529	227.397	15.6917	0.0266136	0.292	1.1723	0.194	0.0136998	0.329535
48	1e-08		1404	1.78319	0.893041	17371097	109.998	4.08117	227.371	15.7257	0.0159526	0.282	1.2131	0.184	0.00808174	0.32959
48	1e-08	> 1	1404	1.78319	0.893041	17371097	109.998	4.08117	227.371	15.7257	0.0159526	0.282	1.21435	0.184	0.00808174	0.32959
48	0.01	> 2	3913	3.70378	1.24305	17368588	108.285	4.06717	227.546	15.6815	0.0330728	0.279	1.18193	0.181	0.0225241	0.32983
48	1e-08	> 2	1299	1.81487	0.905716	17371202	109.948	4.07986	227.554	15.7271	0.0162385	0.278	1.192	0.18	0.00747733	0.329376
48	1e-06	> 1	4182	2.67804	1.18254	17368319	109.511	4.09281	227.267	15.7131	0.0238708	0.262	1.1776	0.164	0.0240725	0.330496
48	1e-06		4429	2.39799	1.12395	17368072	109.714	4.09773	227.082	15.7162	0.0213892	0.254	1.15319	0.156	0.0254943	0.330525
48	0.05	> 2	6498	3.55633	1.30065	17366003	108.681	4.08585	227.307	15.6946	0.0316857	0.231	0.96667	0.133	0.0374039	0.330554
48	0.05	> 1	58480	5.06465	1.70883	17314021	106.924	4.18705	227.186	15.6908	0.0452245	0.174	0.698869	0.076	0.336624	0.33018
48	0.01	> 1	33577	3.97374	1.50216	17338924	108.094	4.14037	227.219	15.7047	0.0354585	0.171	0.692959	0.073	0.193277	0.330303
48	0.001	> 1	21549	1.80163	1.17215	17350952	110.059	4.13677	227.032	15.7351	0.0161061	0.168	0.698655	0.07	0.124041	0.330076
48	0.01		36469	4.10711	1.55653	17336032	107.964	4.15349	227.164	15.7045	0.0366475	0.164	0.659963	0.066	0.209924	0.330363
48	0.05		69443	5.1869	1.79679	17303058	106.746	4.21991	227.3	15.6905	0.0463394	0.158	0.627193	0.06	0.399729	0.329959
48	0.001		22956	1.07658	1.00924	17349545	110.572	4.14288	227.094	15.7431	0.00964259	0.154	0.640508	0.056	0.13214	0.329597
3	0.001	> 2	15334	0.770256	0.789568	17357167	110.548	4.14971	227.873	15.7597	0.00691943	0.153	0.641585	0.055	0.0882659	0.328186
9	0.001	< -1	467343	11.3718	3.08469	16905158	99.9188	4.76221	230.066	15.7465	0.102182	0.152	0.60035	0.054	2.69013	0.326025
3	0.05	< -2	1825	0.4237	0.443317	17370676	110.918	4.10632	227.592	15.7604	0.0038054	0.149	0.636062	0.051	0.0105051	0.328506
3	1e-06	> 2	10254	0.736063	0.687665	17362247	110.562	4.12959	227.867	15.7546	0.00661342	0.148	0.625832	0.05	0.0590243	0.328153
3	1e-08	> 2	7331	0.591769	0.594777	17365170	110.699	4.12018	227.875	15.7542	0.00531732	0.147	0.629841	0.049	0.0421989	0.328131
3	1e-06	< -1	1322	0.28893	0.406869	17371179	111.24	4.10223	226.928	15.749	0.00259062	0.145	0.625944	0.047	0.00760973	0.329522
48	0.01	< -2	293	0.890591	0.601429	17372208	110.475	4.08555	227.693	15.7543	0.00799701	0.144	0.624718	0.046	0.00168657	0.328455
3	0.01	> 2	18270	1.04922	0.888015	17354231	110.291	4.15253	227.868	15.7557	0.00942353	0.143	0.619672	0.045	0.105166	0.328236
3	0.001	< -1	3299	0.35453	0.562911	17369202	111.148	4.11787	227.004	15.7504	0.00317957	0.142	0.622895	0.044	0.0189898	0.329395
3	1e-08	> 2	5617	0.410365	0.494745	17366884	110.952	4.11129	227.552	15.7504	0.00368495	0.141	0.617239	0.043	0.0323327	0.328586
3	1e-08	> 1	10477	1.01607	0.799529	17362024	110.212	4.13559	228.304	15.7538	0.00913502	0.139	0.613443	0.041	0.060308	0.327592
9	1e-08		264177	0.00281669	2.02518	17108324	111.42	4.55168	227.324	15.7445	2.52793e-05	0.138	0.606681	0.04	1.52066	0.328928
3	0.05	> 2	19208	1.14716	0.92652	17353293	110.205	4.15573	227.852	15.7542	0.0103021	0.138	0.608536	0.04	0.110566	0.328274
9	0.05	> 2	87009	3.33794e-07	1.29715	17285492	111.381	4.26117	227.487	15.7522	2.99687e-09	0.137	0.611004	0.039	0.500843	0.328685
9	0.01	> 2	84334	7.16647e-08	1.27327	17288167	111.375	4.25199	227.513	15.7533	6.43457e-10	0.135	0.606877	0.037	0.485445	0.328647
3	1e-08		11061	0.955706	0.791695	17361440	110.287	4.13924	228.198	15.7555	0.00859118	0.135	0.609496	0.037	0.0636696	0.327724
3	1e-06	< -2	402	0.111734	0.215964	17372099	111.354	4.0975	227.121	15.7485	0.00100241	0.134	0.610519	0.036	0.002314	0.329209
3	1e-08	> 1	6969	0.45917	0.553141	17365532	110.888	4.11863	227.669	15.7523	0.00412377	0.132	0.602699	0.034	0.0401151	0.328442
9	1e-08	> 2	52056	4.381e-07	0.969891	17320445	111.403	4.18646	227.425	15.7533	3.93257e-09	0.131	0.599165	0.033	0.299646	0.328789
9	1e-06	< -1	290952	4.21834	2.24917	17081549	107.227	4.5289	227.966	15.7544	0.037851	0.13	0.597995	0.032	1.67478	0.32835
3	1e-08		7307	0.436012	0.551191	17365194	110.914	4.1206	227.651	15.7536	0.0039157	0.129	0.602975	0.031	0.0420607	0.328464
9	1e-06	> 2	63762	6.34783e-08	1.12999	17308739	111.402	4.21548	227.389	15.7515	5.69813e-10	0.129	0.600131	0.031	0.367028	0.328822
12	1e-08	> 1	48900	1.85266e-07	0.949515	17323601	111.427	4.18143	227.249	15.7489	1.66266e-09	0.128	0.601479	0.03	0.281479	0.329008
3	0.001	< -2	944	0.0746533	0.246542	17371557	111.383	4.10078	227.192	15.7517	0.000669793	0.127	0.602227	0.029	0.00543388	0.329123
9	1e-08	> 2	56549	0.114217	1.05766	17315952	111.31	4.20483	227.36	15.7525	0.00102507	0.126	0.599144	0.028	0.325509	0.328894
3	0.001		52574	1.72958	1.32536	17319927	109.714	4.2325	227.734	15.7487	0.0155198	0.125	0.599832	0.027	0.302628	0.32857
12	1e-08		192817	0.356082	1.74746	17179684	111.104	4.43675	227.216	15.7487	0.00319471	0.124	0.601607	0.026	1.1099	0.329105
3	0.05	< -1	17638	1.18481	0.989535	17354863	110.235	4.16917	227.624	15.7568	0.0106338	0.123	0.601793	0.025	0.101528	0.328629
6	1e-06	< -1	164239	5.45692	2.07066	17208262	105.745	4.40538	229.298	15.7635	0.0490722	0.123	0.585559	0.025	0.945396	0.326584
48	0.05	< -2	721	0.432231	0.432083	17371780	110.976	4.09889	227.418	15.7544	0.00387969	0.121	0.600074	0.023	0.00415024	0.328807
9	0.01	< -1	606716	11.4662	3.25745	16765785	99.8338	4.89013	229.819	15.7563	0.103021	0.12	0.573625	0.022	3.49239	0.326279
12	0.01	> 2	53068	8.65586e-08	1.15398	17319433	111.438	4.22685	227.186	15.748	7.76741e-10	0.12	0.598447	0.022	0.305471	0.329092
12	1e-06	< -1	230259	0.27676	1.90222	17142242	111.253	4.53066	226.962	15.7465	0.00248149	0.119	0.598985	0.021	1.32542	0.32949
12	0.05	> 2	58102	4.12261e-08	1.22273	17314399	111.43	4.23731	227.202	15.7475	3.69973e-10	0.118	0.599766	0.02	0.334448	0.32906
48	0.001	< -2	72	0.427106	0.457768	17372429	111.221	4.09243	226.994	15.7395	0.00382545	0.118	0.594078	0.02	0.000414448	0.329695
9	1e-06	< -2	145409	1.56308e-06	1.53634	17227092	111.472	4.37165	227.11	15.745	1.40221e-08	0.117	0.5974	0.019	0.837007	0.329232
12	0.001	< -1	368538	4.49656e-07	2.33738	17003963	111.58	4.73232	226.544	15.7344	4.02989e-09	0.116	0.598995	0.018	2.12139	0.329998
12	0.001	> 2	49383	2.22571e-08	1.10753	17323118	111.44	4.2159	227.179	15.7475	1.99722e-10	0.116	0.602907	0.018	0.28426	0.329102
9	1e-08	< -1	172707	2.80627e-07	1.65299	17199794	111.452	4.39792	227.125	15.7443	2.51791e-09	0.115	0.603175	0.017	0.99414	0.329178
48	0.01	< -1	2892	1.43725e-06	0.394957	17369609	111.453	4.10993	227.225	15.7526	1.28956e-08	0.114	0.604006	0.016	0.016647	0.329083
3	0.01	< -2	1153	0.0161992	0.232548	17371348	111.441	4.10164	227.21	15.7522	0.000145341	0.114	0.605151	0.016	0.00663693	0.329104
9	1e-08	< -2	117047	1.07302e-06	1.35875	17255454	111.492	4.32032	227.056	15.7466	9.62418e-09	0.113	0.602934	0.015	0.673749	0.329325
12	1e-08	< -2	110569	0.420296	1.36838	17261932	111.05	4.31219	227.224	15.7514	0.00377047	0.112	0.606259	0.014	0.63646	0.329118
3	1e-08	< -1	584	3.19377e-07	0.178757	17371917	111.456	4.09832	227.217	15.7522	2.86551e-09	0.111	0.606856	0.013	0.00336163	0.329095
9	0.001	< -2	167066	0.615438	1.64358	17205435	110.853	4.39333	227.237	15.7503	0.00552119	0.111	0.608284	0.013	0.961669	0.329101
3	1e-08	< -2	255	2.3446e-07	0.150511	17372246	111.457	4.09871	227.212	15.7523	2.1036e-09	0.11	0.60912	0.012	0.00146784	0.329102
3	1e-08	< -2	257	2.75743e-07	0.15092	17372244	111.457	4.09876	227.212	15.7523	2.47399e-09	0.109	0.610368	0.011	0.00147935	0.329102
3	1e-08	< -1	338	2.40897e-07	0.169922	17372163	111.456	4.09923	227.213	15.7522	2.16135e-09	0.109	0.611463	0.011	0.0019456	0.329101
6	1e-08	< -2	41293	0.265175	0.891788	17331208	111.192	4.1816	227.248	15.7517	0.00237915	0.108	0.612759	0.01	0.237692	0.329069
48	0.001	< -1	1407	1.31147e-07	0.312427	17371094	111.455	4.09888	227.205	15.7522	1.17668e-09	0.108	0.614012	0.01	0.00809901	0.329106
12	1e-08	< -1	143917	0.780132	1.57943	17228584	110.686	4.36831	227.287	15.7525	0.00699885	0.107	0.615448	0.009	0.828418	0.329048
6	1e-08	< -1	107340	0.702907	1.38174	17265161	110.757	4.31164	227.3	15.7545	0.00630635	0.106	0.616305	0.008	0.617873	0.329024
12	1e-06	< -2	120335	9.33625e-07	1.40908	17252166	111.486	4.33895	227.081	15.7493	8.37434e-09	0.106	0.613954	0.008	0.692675	0.329289
48	1e-06	< -1	247	3.85694e-07	0.1246	17372254	111.455	4.096	227.218	15.7528	3.46054e-09	0.105	0.618243	0.007	0.00142179	0.329093
9	0.01	< -2	178962	0.366654	1.6502	17193539	111.129	4.41574	227.095	15.7487	0.0032885	0.104	0.618511	0.006	1.03015	0.329293
3	0.001	> 1	49275	1.54625	1.25251	17323226	109.887	4.21883	227.753	15.7499	0.0138759	0.104	0.618526	0.006	0.283638	0.328532
12	1e-08	< -1	177465	1.01207	1.80801	17195036	110.451	4.44044	227.335	15.7512	0.00907993	0.103	0.62101	0.005	1.02153	0.328995
9	0.05	< -2	192975	1.01636	1.78024	17179526	110.459	4.44408	227.273	15.7539	0.00911734	0.102	0.621075	0.004	1.11081	0.32908
12	0.01	< -1	502314	9.04088	2.94073	16870187	102.216	4.77251	229.673	15.7758	0.0812615	0.102	0.609485	0.004	2.89143	0.326333
6	1e-08	< -2	45917	0.524225	1.00596	17326584	110.93	4.20013	227.291	15.7519	0.00470351	0.101	0.622966	0.003	0.264309	0.329021
12	1e-08	< -2	100571	0.282638	1.27844	17271930	111.201	4.29508	227.153	15.7518	0.00253525	0.1	0.623072	0.002	0.578909	0.329213
48	0.05	< -1	10963	0.0999112	0.530635	17361538	111.357	4.12496	227.231	15.7519	0.000896412	0.1	0.625156	0.002	0.0631055	0.329084
3	0.01	< -1	8569	1.22329e-07	0.555981	17363932	111.454	4.12661	227.22	15.7513	1.09757e-09	0.099	0.625383	0.001	0.0493251	0.329089
6	1e-08	< -1	72075	0.17234	1.13051	17300426	111.301	4.25132	227.185	15.7518	0.00154602	0.098	0.626304	0	0.41488	0.32916
12	0.001	< -2	130682	7.56484e-07	1.48674	17241819	111.499	4.3651	226.997	15.7482	6.78467e-09	0.098	0.621365	0	0.752235	0.329395
9	0.001	> 2	75762	0.596961	1.35036	17296739	110.875	4.25879	227.246	15.7513	0.00535527	0.098	0.623107	0	0.436103	0.329099
9	1e-08	< -2	131594	1.733e-06	1.42793	17240907	111.487	4.34117	227.083	15.7448	1.55443e-08	0.098	0.619509	0	0.757484	0.329289
12	1e-06	> 2	37240	6.62739e-08	0.959991	17335261	111.429	4.16972	227.201	15.7486	5.94762e-10	0.098	0.622328	0	0.214362	0.329059
12	1e-08		247053	2.4909	2.21968	17125448	108.976	4.57165	227.57	15.755	0.0223467	0.097	0.619941	-0.001	1.42209	0.328774
9	1e-08	< -1	235803	1.90369e-06	1.83595	17136698	111.479	4.48743	227.129	15.7418	1.70766e-08	0.097	0.620259	-0.001	1.35733	0.329228
12	0.01	< -2	141433	3.84957e-08	1.53289	17231068	111.505	4.37039	226.888	15.7448	3.45237e-10	0.097	0.614148	-0.001	0.81412	0.329514
12	1e-08	> 2	34829	3.71391e-07	0.930064	17337672	111.435	4.16237	227.158	15.7473	3.33282e-09	0.097	0.617484	-0.001	0.200484	0.329111
12	0.05	< -2	149605	6.68401e-08	1.55532	17222896	111.505	4.37795	226.876	15.7449	5.99438e-10	0.097	0.612207	-0.001	0.86116	0.329524
12	1e-08	> 2	28067	3.20648e-07	0.819186	17344434	111.434	4.14078	227.155	15.7478	2.87748e-09	0.096	0.614227	-0.002	0.16156	0.329112
9	1e-08		356267	3.88238	2.51702	17016234	107.59	4.6786	227.714	15.7524	0.0348282	0.096	0.613049	-0.002	2.05075	0.328646
3	0.01		78413	1.49	1.47084	17294088	109.985	4.2846	227.518	15.7526	0.0133663	0.096	0.613045	-0.002	0.451363	0.32884
12	1e-06		334578	3.07274	2.51896	17037923	108.379	4.72076	227.705	15.7589	0.0275701	0.096	0.610704	-0.002	1.92591	0.328615
9	0.05	< -1	768580	12.4212	3.4943	16603921	98.8515	5.03272	230.052	15.7594	0.111628	0.096	0.593248	-0.002	4.42412	0.326003
6	1e-08		187043	2.13938	1.98338	17185458	109.292	4.48958	227.637	15.7558	0.019199	0.095	0.608635	-0.003	1.07666	0.32864
3	1e-06		22144	1.49655	0.938195	17350357	109.802	4.14948	227.742	15.7389	0.0134463	0.095	0.603442	-0.003	0.127466	0.328275
9	1e-06		452145	10.5532	3.10346	16920356	100.869	4.79462	229.121	15.7433	0.0947135	0.095	0.597866	-0.003	2.60265	0.327189
9	1e-08	> 1	91470	1.02825	1.46971	17281031	110.455	4.30028	227.27	15.751	0.00922333	0.095	0.603785	-0.003	0.526522	0.329098
3	0.05	> 1	92960	1.94711	1.55813	17279541	109.492	4.30263	227.806	15.7516	0.0174724	0.093	0.594966	-0.005	0.535099	0.328492
12	0.05	< -1	612035	9.74263	3.19019	16760466	101.515	4.91594	229.736	15.7778	0.087568	0.093	0.582822	-0.005	3.52301	0.326276
6	0.01	< -1	473017	10.4295	3.03615	16899484	100.818	4.77994	229.567	15.7391	0.0937504	0.093	0.572613	-0.005	2.72279	0.326418
12	0.001		586338	5.3382	3.2237	16786163	106.096	5.07724	228.156	15.7684	0.0479044	0.093	0.59355	-0.005	3.37509	0.328143
3	0.01	> 1	69844	1.66838	1.41687	17302657	109.809	4.25723	227.635	15.7511	0.0149661	0.093	0.592704	-0.005	0.402038	0.328733
6	0.001	< -1	336983	8.52981	2.63341	17035518	102.72	4.58944	229.361	15.7419	0.0766724	0.093	0.574357	-0.005	1.93975	0.326619
6	0.05	< -1	613642	11.3891	3.30811	16758859	99.7569	4.95522	230.026	15.7545	0.10247	0.093	0.571758	-0.005	3.53226	0.325777
6	1e-08	> 2	77143	1.21284	1.29642	17295358	110.213	4.25759	227.544	15.7547	0.0108847	0.092	0.587373	-0.006	0.444052	0.32872
3	0.05		110598	2.87151	1.80639	17261903	108.552	4.36336	228.116	15.7523	0.0257711	0.092	0.587238	-0.006	0.636627	0.32816
6	0.001	> 2	114863	2.63913	1.72994	17257638	108.908	4.32955	227.413	15.7409	0.0236594	0.091	0.576595	-0.007	0.661177	0.329085
3	1e-06	> 1	20822	1.36549	0.890186	17351679	109.918	4.14469	227.813	15.7407	0.0122703	0.091	0.576452	-0.007	0.119856	0.328177
6	0.05	> 2	126416	3.18646	1.82124	17246085	108.363	4.34916	227.496	15.7395	0.0285655	0.091	0.570273	-0.007	0.727679	0.32901
6	1e-08		258068	4.66073	2.41497	17114433	106.75	4.60084	228.205	15.7533	0.0418338	0.09	0.576349	-0.008	1.4855	0.328049
6	0.01	> 2	118621	2.78674	1.77131	17253880	108.777	4.33813	227.376	15.7385	0.0249789	0.089	0.560332	-0.009	0.682809	0.329154
6	1e-06	> 2	95527	2.19502	1.55391	17276974	109.297	4.28983	227.501	15.7427	0.0196878	0.088	0.561233	-0.01	0.549875	0.328891
6	1e-08	> 2	86948	2.07895	1.48954	17285553	109.387	4.2752	227.576	15.7452	0.0186509	0.088	0.557039	-0.01	0.500492	0.328768
12	1e-08	> 1	69588	1.58495	1.39202	17302913	109.859	4.26976	227.631	15.7641	0.014222	0.088	0.559997	-0.01	0.400564	0.32867
6	1e-08	> 1	114968	2.32251	1.7283	17257533	109.103	4.36202	227.794	15.7551	0.0208436	0.087	0.556806	-0.011	0.661782	0.328476
6	1e-08	> 1	150728	4.51338	2.08739	17221773	106.983	4.42025	228.051	15.7396	0.0404799	0.083	0.525297	-0.015	0.867624	0.328368
6	0.05	< -2	70525	3.6563	1.69341	17301976	107.653	4.29904	228.553	15.7539	0.0328482	0.08	0.505433	-0.018	0.405958	0.327512
9	0.001		756013	21.9839	4.10507	16616488	89.1897	5.13555	232.858	15.7207	0.197744	0.079	0.460887	-0.019	4.35178	0.323149
6	0.01	< -2	68449	3.62299	1.66694	17304052	107.713	4.28747	228.433	15.7511	0.032541	0.077	0.487805	-0.021	0.394008	0.327682
6	0.05		1132588	26.2702	4.59955	16239913	84.8119	5.44542	233.293	15.7035	0.236494	0.076	0.455962	-0.022	6.51943	0.322561
9	0.01		978190	22.0546	4.32077	16394311	89.1936	5.32859	232.1	15.7301	0.198247	0.075	0.447991	-0.023	5.63068	0.32401
6	0.001		680618	19.9211	3.89129	16691883	91.4103	5.02188	231.618	15.6946	0.178935	0.075	0.459539	-0.023	3.91779	0.324629
6	1e-06	< -2	54644	3.4581	1.5282	17317857	107.959	4.23247	228.105	15.7392	0.0310373	0.074	0.459007	-0.024	0.314543	0.32816
12	1e-06	> 1	104319	3.55194	1.83956	17268182	107.977	4.34834	227.77	15.7545	0.0318476	0.073	0.464349	-0.025	0.600483	0.328705
6	0.001	< -2	63688	3.5763	1.63462	17308813	107.833	4.26948	228.138	15.742	0.0321006	0.072	0.454259	-0.026	0.366602	0.328111
6	0.01		896494	22.1078	4.23545	16476007	89.1409	5.24858	232.009	15.7042	0.198724	0.071	0.437331	-0.027	5.16042	0.324097
6	1e-06		365874	13.6028	3.20766	17006627	97.6042	4.74766	231.174	15.7264	0.12232	0.069	0.431499	-0.029	2.10605	0.324805
6	0.001	> 1	343635	13.701	3.20982	17028866	97.9357	4.70189	230.138	15.7007	0.122728	0.067	0.421135	-0.031	1.97804	0.326638
9	1e-08	> 1	120464	5.20997	2.0323	17252037	106.321	4.36735	227.992	15.7374	0.0467134	0.067	0.426785	-0.031	0.693418	0.328493
6	0.05	> 1	518946	17.7922	3.6947	16853555	93.7824	4.91818	231.079	15.6931	0.159465	0.065	0.392027	-0.033	2.98717	0.325619
9	0.05		1214028	23.8642	4.60169	16158473	87.3041	5.5238	232.67	15.742	0.214667	0.062	0.378967	-0.036	6.98822	0.323316
6	0.01	> 1	423477	14.2417	3.38784	16949024	97.2831	4.82265	230.44	15.7193	0.1277	0.061	0.381292	-0.037	2.43763	0.32613
9	1e-06	> 1	161193	9.19298	2.55164	17211308	102.265	4.47883	229.265	15.7286	0.0824797	0.059	0.368637	-0.039	0.927863	0.327121
6	1e-06	> 1	201635	8.79643	2.58898	17170866	102.69	4.51357	229.241	15.7136	0.0789017	0.057	0.365638	-0.041	1.16066	0.327201
9	0.01	> 1	371474	12.1185	3.18057	17001027	99.2925	4.77555	229.902	15.7242	0.108773	0.055	0.340995	-0.043	2.13829	0.326419
12	0.05		1018427	22.4272	4.40037	16354074	88.4598	5.41758	233.646	15.7844	0.202253	0.052	0.313947	-0.046	5.86229	0.321847
12	0.01		804834	18.9303	4.0253	16567667	92.1003	5.20819	232.512	15.7781	0.170496	0.052	0.314622	-0.046	4.6328	0.323194
12	0.001	> 1	217800	7.2658	2.54375	17154701	104.102	4.57022	229.156	15.754	0.0652414	0.044	0.280665	-0.054	1.25371	0.327049
9	0.05	> 1	445448	13.4321	3.42917	16927053	97.9337	4.91044	230.284	15.7343	0.120612	0.038	0.238035	-0.06	2.5641	0.325965
9	0.001	> 1	288670	13.3099	3.12783	17083831	97.994	4.68251	231.149	15.7282	0.119581	0.026	0.163471	-0.072	1.66165	0.32502
12	0.05	> 1	406392	14.8574	3.39652	16966109	96.1446	4.85938	231.853	15.7488	0.133848	0.025	0.154629	-0.073	2.33928	0.323758
12	0.01	> 1	302520	11.6831	3.04935	17069981	99.4694	4.72792	230.718	15.7543	0.105109	0.013	0.151157	-0.085	1.74137	0.32513
FDRexp is the FDR cut-offs from RNA-Seq analysis used to define the genomic features
log2(FC) is the log2-transformed fold-change values from RNA-Seq used to define the genomic features
NO.SNPf is the number of SNPs located in the genomic features
gf is the genomic variance explained by the genomic features
SEgf is standard error of gf
NO.SNP-f is the number of SNPs located in the remaining genome
g-f is the genomic variance explained by the remaining genome
SEg-f is the standard error of g-f
ge is the residual variance
SEge is the standard error of ge
H2f is proportion of genomic variance explained by the genomic features
r is the prediction accuracy with GFBLUP
b is the regression coefficient of DRP on GEBV
Δr is the change of prediciton accuracy with GFBLUP compared with GBLUP
%SNPf is the percentage of SNPs over the whole genome loacted in the genomic features
h2GFBLUP is the total heritability estimated with GFBLUP
h2GBLUP is the total heritability estimated with GBLUP
Table S13. The results of GFBLUP for milk yield in across-breed prediction
Time points (h) post-IMI	FDRexp	log2(FC)	NO.SNPf	gf	SEgf	NO.SNP-f	g-f	SEg-f	ge	SEge	H2f	r	b	Δr	%SNPf	h2GFBLUP
9	0.001	< -1	467343	29.4773	4.05363	16905158	90.0854	4.99976	237.071	16.7358	0.246542	0.232	0.798062	0.072	2.69013	0.335253
9	1e-06		452145	17.2219	3.57349	16920356	102.301	5.17301	232.366	16.8816	0.144088	0.229	0.805117	0.069	2.60265	0.339662
9	1e-06	< -1	290952	9.81684	2.65564	17081549	109.939	4.8699	229.909	16.8819	0.0819736	0.228	0.808439	0.068	1.67478	0.342488
48	1e-06	> 2	1749	0.300655	0.464022	17370752	120.174	4.46438	225.315	16.8177	0.00249559	0.222	0.825862	0.062	0.0100676	0.348405
12	1e-08	< -1	177465	4.76035	2.2092	17195036	115.711	4.79567	226.059	16.81	0.0395144	0.221	0.802179	0.061	1.02153	0.347651
6	1e-06	< -1	164239	16.7831	2.9932	17208262	102.994	4.7035	233.564	16.7677	0.14012	0.22	0.680258	0.06	0.945396	0.338984
12	1e-08		247053	6.56074	2.66558	17125448	113.827	4.9686	226.871	16.83	0.0544967	0.219	0.802321	0.059	1.42209	0.34668
48	0.001	> 2	2380	0.659702	0.641045	17370121	119.942	4.4659	224.997	16.8094	0.00547009	0.218	0.813663	0.058	0.0136998	0.348965
48	1e-08	> 2	1724	0.258749	0.440949	17370777	120.211	4.46418	225.309	16.8179	0.00214783	0.217	0.818798	0.057	0.00992373	0.348402
6	0.001	< -1	336983	21.3456	3.48913	17035518	97.6347	4.90622	235.675	16.812	0.179404	0.216	0.676658	0.056	1.93975	0.335481
48	1e-08		1861	0.229969	0.436392	17370640	120.24	4.46486	225.286	16.8178	0.00190893	0.215	0.816422	0.055	0.0107123	0.348424
48	1e-08	> 1	1861	0.229969	0.436392	17370640	120.24	4.46486	225.286	16.8178	0.00190893	0.215	0.816422	0.055	0.0107123	0.348424
6	0.05	< -1	613642	26.0967	4.14573	16758859	92.8989	5.29548	235.99	16.8281	0.219308	0.213	0.685873	0.053	3.53226	0.335213
48	1e-10	> 2	1299	0.177365	0.389743	17371202	120.283	4.46239	225.331	16.8173	0.0014724	0.211	0.805389	0.051	0.00747733	0.348361
48	1e-10		1404	0.163544	0.390573	17371097	120.297	4.46294	225.314	16.8173	0.00135765	0.21	0.804968	0.05	0.00808174	0.34838
48	1e-10	> 1	1404	0.163544	0.390573	17371097	120.297	4.46294	225.314	16.8173	0.00135765	0.21	0.804968	0.05	0.00808174	0.34838
3	1e-06	< -1	1322	0.136681	0.279339	17371179	120.302	4.46037	225.277	16.8209	0.00113485	0.205	0.78414	0.045	0.00760973	0.348375
3	0.05		110598	7.967e-09	1.60232	17261903	120.457	4.69665	224.977	16.8118	6.61396e-11	0.204	0.78177	0.044	0.636627	0.348712
12	1e-10	< -1	143917	1.63463	1.68929	17228584	118.79	4.71768	225.633	16.8237	0.013574	0.203	0.778118	0.043	0.828418	0.34799
9	0.001	< -2	167066	2.40689	1.84939	17205435	118.009	4.74613	225.829	16.8292	0.0199881	0.202	0.773199	0.042	0.961669	0.347777
3	0.001	< -1	3299	0.157028	0.419547	17369202	120.275	4.47218	225.322	16.8217	0.00130387	0.201	0.779617	0.041	0.0189898	0.348317
3	0.05	> 1	92960	1.13197e-08	1.43325	17279541	120.451	4.6479	225.033	16.8138	9.39773e-11	0.2	0.776544	0.04	0.535099	0.348644
3	0.01		78413	8.36719e-08	1.40276	17294088	120.431	4.63271	225.156	16.8132	6.9477e-10	0.2	0.775826	0.04	0.451363	0.348483
9	0.05	< -2	192975	3.32906	2.02335	17179526	117.106	4.77779	225.921	16.8236	0.0276418	0.199	0.768491	0.039	1.11081	0.347722
12	1e-10	< -2	100571	1.67222	1.47593	17271930	118.672	4.65595	225.966	16.8343	0.0138953	0.198	0.775044	0.038	0.578909	0.347505
3	0.01	> 1	69844	2.94438e-08	1.29096	17302657	120.429	4.60948	225.195	16.8158	2.4449e-10	0.198	0.775904	0.038	0.402038	0.34844
3	0.01	> 2	18270	0.378184	0.758152	17354231	120.059	4.50615	225.365	16.8193	0.00314009	0.197	0.775864	0.037	0.105166	0.348283
48	0.01	> 2	3913	0.125398	0.55596	17368588	120.334	4.47898	225.266	16.8185	0.001041	0.196	0.77593	0.036	0.0225241	0.348424
3	0.05	< -1	17638	1.15239e-07	0.747477	17354863	120.448	4.51165	225.245	16.8174	9.5675e-10	0.196	0.775201	0.036	0.101528	0.348425
6	1e-06	> 2	95527	9.60452e-07	1.32721	17276974	120.412	4.63461	225.396	16.8193	7.97638e-09	0.195	0.774402	0.035	0.549875	0.348205
6	1e-10	> 2	77143	4.63246e-07	1.17406	17295358	120.435	4.59594	225.286	16.8176	3.84644e-09	0.194	0.774153	0.034	0.444052	0.34836
3	0.001	> 1	49275	4.32261e-07	1.08157	17323226	120.431	4.56909	225.278	16.8188	3.58927e-09	0.194	0.774272	0.034	0.283638	0.34836
6	1e-08	> 2	86948	0.148819	1.27441	17285553	120.271	4.61547	225.406	16.8198	0.00123584	0.193	0.773828	0.033	0.500492	0.348209
9	0.05	> 2	87009	3.30122e-07	1.40606	17285492	120.352	4.62683	225.598	16.8189	2.74296e-09	0.192	0.772158	0.032	0.500843	0.347889
6	1e-10		187043	0.24	1.9061	17185458	120.218	4.83809	225.297	16.8175	0.0019924	0.192	0.77286	0.032	1.07666	0.348391
3	0.001		52574	9.47655e-07	1.11374	17319927	120.433	4.57966	225.286	16.8186	7.86872e-09	0.191	0.77212	0.031	0.302628	0.348355
6	1e-08	< -1	107340	0.932207	1.47174	17265161	119.502	4.67532	225.469	16.8233	0.00774037	0.19	0.771887	0.03	0.617873	0.348173
6	1e-08	< -2	45917	0.528874	1.03368	17326584	119.908	4.55861	225.394	16.819	0.00439131	0.19	0.771455	0.03	0.264309	0.348253
12	1e-06	> 1	104319	2.37134	1.83111	17268182	117.999	4.74293	226.118	16.8365	0.0197004	0.189	0.771141	0.029	0.600483	0.3474
3	0.05	> 2	19208	0.412125	0.791434	17353293	120.031	4.50896	225.347	16.8186	0.00342172	0.189	0.771155	0.029	0.110566	0.348314
9	0.01	< -2	178962	1.64681	1.82326	17193539	118.79	4.76914	225.574	16.8242	0.0136736	0.188	0.77037	0.028	1.03015	0.348074
9	0.001	> 2	75762	7.42879e-07	1.37622	17296739	120.375	4.626	225.523	16.8182	6.17138e-09	0.187	0.769147	0.027	0.436103	0.348007
6	0.01	> 2	118621	6.85355e-07	1.50878	17253880	120.369	4.66931	225.517	16.8199	5.69376e-09	0.187	0.772825	0.027	0.682809	0.348003
3	1e-10	> 2	5617	0.067564	0.387734	17366884	120.372	4.47195	225.316	16.8192	0.000560981	0.186	0.771945	0.026	0.0323327	0.348337
48	0.01	< -2	293	0.205615	0.293538	17372208	120.187	4.45789	225.38	16.8263	0.00170787	0.185	0.771185	0.025	0.00168657	0.348184
48	0.01	< -1	2892	1.09856e-06	0.35095	17369609	120.438	4.465	225.317	16.8201	9.12139e-09	0.185	0.771108	0.025	0.016647	0.348333
9	1e-06	< -2	145409	1.46033	1.69339	17227092	118.976	4.72062	225.558	16.8241	0.0121253	0.184	0.770465	0.024	0.837007	0.348089
3	1e-08	< -2	257	5.28488e-08	0.185385	17372244	120.443	4.45747	225.296	16.8192	4.38788e-10	0.184	0.770541	0.024	0.00147935	0.348363
3	1e-10	< -2	255	2.16866e-08	0.184896	17372246	120.443	4.45744	225.296	16.8192	1.80057e-10	0.183	0.770541	0.023	0.00146784	0.348363
3	1e-10	< -1	338	1.17217e-07	0.197523	17372163	120.442	4.4583	225.299	16.8195	9.73219e-10	0.182	0.770484	0.022	0.0019456	0.348359
3	1e-08		11061	0.119128	0.6204	17361440	120.314	4.50554	225.35	16.8227	0.000989162	0.182	0.770527	0.022	0.0636696	0.348291
9	1e-08	< -2	131594	1.00162	1.55014	17240907	119.443	4.69617	225.439	16.8223	0.00831599	0.181	0.770399	0.021	0.757484	0.348223
3	0.01	< -1	8569	1.88408e-07	0.607908	17363932	120.444	4.4837	225.262	16.817	1.56428e-09	0.181	0.769887	0.021	0.0493251	0.3484
9	1e-10	> 1	91470	0.71943	1.54827	17281031	119.726	4.69494	225.398	16.8214	0.0059731	0.18	0.770682	0.02	0.526522	0.348265
48	0.05	< -2	721	2.03756e-07	0.244728	17371780	120.444	4.46313	225.292	16.8192	1.69171e-09	0.179	0.770209	0.019	0.00415024	0.34837
3	1e-06	< -2	402	1.81079e-08	0.203923	17372099	120.442	4.45731	225.301	16.8204	1.50346e-10	0.179	0.770109	0.019	0.002314	0.348357
9	1e-10	< -1	172707	0.186832	1.69464	17199794	120.277	4.75963	225.206	16.813	0.00155094	0.178	0.771374	0.018	0.99414	0.348494
3	0.05	< -2	1825	3.20822e-07	0.287334	17370676	120.449	4.46976	225.276	16.8205	2.66356e-09	0.178	0.769719	0.018	0.0105051	0.348395
3	0.001	< -2	944	0.000932545	0.177169	17371557	120.443	4.46097	225.294	16.8195	7.74255e-06	0.177	0.769846	0.017	0.00543388	0.348368
3	0.01	< -2	1153	3.68429e-09	0.213133	17371348	120.444	4.46211	225.295	16.8193	3.05893e-11	0.176	0.769556	0.016	0.00663693	0.348366
9	1e-10	< -2	117047	1.1326	1.49887	17255454	119.292	4.6776	225.541	16.8253	0.00940507	0.176	0.769627	0.016	0.673749	0.348083
12	0.001	> 1	217800	2.62375	2.36764	17154701	117.77	4.98321	225.941	16.8337	0.0217931	0.175	0.770996	0.015	1.25371	0.347622
9	1e-08	> 1	120464	1.99024	1.78649	17252037	118.433	4.73708	225.688	16.8246	0.016527	0.175	0.773958	0.015	0.693418	0.347933
3	1e-10		7307	1.07983e-07	0.418367	17365194	120.455	4.48063	225.256	16.8198	8.96463e-10	0.174	0.768778	0.014	0.0420607	0.348427
3	1e-08	> 1	10477	0.0176096	0.56651	17362024	120.441	4.5018	225.243	16.8218	0.000146188	0.173	0.768814	0.013	0.060308	0.348446
48	0.001	< -1	1407	5.09205e-08	0.242844	17371094	120.438	4.45776	225.308	16.8205	4.22793e-10	0.173	0.768981	0.013	0.00809901	0.348343
3	1e-10	> 1	6969	0.0104748	0.410852	17365532	120.442	4.47965	225.266	16.82	8.6962e-05	0.172	0.768629	0.012	0.0401151	0.348412
12	1e-08	< -2	110569	1.86711	1.54729	17261932	118.508	4.6647	225.862	16.8296	0.0155107	0.172	0.765455	0.012	0.63646	0.347667
3	1e-06	> 2	10254	0.0475418	0.513163	17362247	120.396	4.4847	225.306	16.8193	0.000394722	0.171	0.768626	0.011	0.0590243	0.348355
6	1e-10	< -2	41293	0.378244	0.942905	17331208	120.066	4.54064	225.342	16.8182	0.00314041	0.17	0.76828	0.01	0.237692	0.34832
3	1e-08	> 2	7331	0.0159499	0.431836	17365170	120.434	4.48095	225.276	16.8198	0.000132419	0.17	0.767861	0.01	0.0421989	0.348398
9	1e-08		356267	2.35834	2.52585	17016234	118.099	5.04591	225.592	16.8162	0.0195782	0.169	0.767939	0.009	2.05075	0.348093
6	1e-08		258068	2.56206	2.41559	17114433	117.864	4.99838	225.763	16.8255	0.0212749	0.168	0.766504	0.008	1.4855	0.347863
6	0.001	> 2	114863	5.54396e-07	1.47887	17257638	120.371	4.65919	225.502	16.8194	4.60572e-09	0.168	0.768163	0.008	0.661177	0.348021
12	1e-08	> 1	69588	1.92657	1.59605	17302913	118.428	4.67427	226.171	16.8449	0.0160075	0.167	0.768412	0.007	0.400564	0.347317
12	0.01	< -2	141433	1.92728	1.66248	17231068	118.458	4.70508	225.856	16.8285	0.0160092	0.166	0.764188	0.006	0.81412	0.347693
12	1e-10		192817	1.17092	1.91265	17179684	119.279	4.8056	225.431	16.8189	0.00972117	0.166	0.766484	0.006	1.1099	0.348242
9	1e-10		264177	0.660598	2.2176	17108324	119.812	4.95772	225.237	16.8129	0.00548338	0.165	0.76482	0.005	1.52066	0.34848
6	0.05	> 2	126416	2.59175e-07	1.53071	17246085	120.393	4.68079	225.401	16.817	2.15274e-09	0.165	0.767965	0.005	0.727679	0.348164
3	1e-06	> 1	20822	0.215485	0.706583	17351679	120.222	4.50957	225.339	16.8195	0.00178919	0.164	0.765944	0.004	0.119856	0.34831
9	0.01	> 2	84334	2.39098e-07	1.40427	17288167	120.344	4.61961	225.619	16.82	1.98679e-09	0.163	0.76474	0.003	0.485445	0.347852
6	0.01	< -1	473017	27.4376	3.99051	16899484	91.5608	5.07376	236.807	16.783	0.230571	0.163	0.617698	0.003	2.72279	0.334448
9	1e-10	> 2	52056	9.11744e-08	1.12207	17320445	120.391	4.56076	225.444	16.8187	7.57317e-10	0.162	0.762987	0.002	0.299646	0.348118
48	1e-06		4429	9.39131e-09	0.531749	17368072	120.438	4.47311	225.295	16.8193	7.79765e-11	0.162	0.765345	0.002	0.0254943	0.348354
12	1e-10	> 1	48900	3.17838e-08	1.09141	17323601	120.401	4.55361	225.371	16.8174	2.63984e-10	0.161	0.764219	0.001	0.281479	0.348209
48	1e-06	> 1	4182	9.11943e-08	0.533746	17368319	120.438	4.47168	225.293	16.8195	7.5719e-10	0.16	0.764972	0	0.0240725	0.348357
48	0.05	> 2	6498	1.73342e-07	0.401693	17366003	120.441	4.47266	225.296	16.8183	1.43922e-09	0.16	0.764778	0	0.0374039	0.348361
12	0.05	> 2	58102	1.4118e-08	1.31599	17314399	120.411	4.60271	225.297	16.815	1.17249e-10	0.159	0.763267	-0.001	0.334448	0.348302
48	1e-06	< -1	247	0.0572639	0.174782	17372254	120.388	4.45687	225.313	16.8213	0.000475436	0.159	0.76328	-0.001	0.00142179	0.34835
3	1e-06		22144	0.314137	0.749143	17350357	120.115	4.51413	225.368	16.8199	0.00260848	0.159	0.763038	-0.001	0.127466	0.348265
48	0.05	< -1	10963	0.198266	0.527862	17361538	120.249	4.47753	225.321	16.8177	0.00164608	0.159	0.761749	-0.001	0.0631055	0.348348
9	1e-08	> 2	56549	1.46446e-07	1.18163	17315952	120.392	4.57584	225.449	16.8187	1.21641e-09	0.159	0.759938	-0.001	0.325509	0.348113
48	0.001	> 1	21549	1.93826e-07	0.605023	17350952	120.426	4.48297	225.278	16.8179	1.60951e-09	0.159	0.763727	-0.001	0.124041	0.34835
3	0.001	> 2	15334	1.24032e-06	0.634157	17357167	120.449	4.50109	225.281	16.8188	1.02975e-08	0.159	0.762992	-0.001	0.0882659	0.34839
48	0.001		22956	1.60743e-07	0.639505	17349545	120.422	4.48479	225.287	16.8177	1.33483e-09	0.159	0.762719	-0.001	0.13214	0.348334
3	1e-08	< -1	584	0.0718938	0.179707	17371917	120.36	4.45772	225.295	16.8199	0.000596965	0.159	0.759911	-0.001	0.00336163	0.348345
12	0.001	> 2	49383	1.35864e-07	1.17182	17323118	120.414	4.57946	225.333	16.8166	1.1283e-09	0.159	0.760845	-0.001	0.28426	0.348273
12	0.01	> 2	53068	9.39391e-08	1.22949	17319433	120.418	4.59147	225.297	16.8159	7.80106e-10	0.159	0.760319	-0.001	0.305471	0.348316
9	1e-06	> 2	63762	2.35487e-08	1.29154	17308739	120.391	4.59401	225.415	16.8168	1.95602e-10	0.159	0.758346	-0.001	0.367028	0.348145
6	1e-08	> 1	150728	1.69477	1.9534	17221773	118.747	4.80509	225.586	16.8213	0.0140714	0.159	0.759965	-0.001	0.867624	0.348069
6	1e-10	< -1	72075	1.82861e-08	1.18277	17300426	120.428	4.59014	225.307	16.818	1.51843e-10	0.159	0.760953	-0.001	0.41488	0.348324
9	1e-08	< -1	235803	0.790726	1.93856	17136698	119.655	4.82651	225.414	16.8128	0.00656498	0.158	0.759932	-0.002	1.35733	0.348251
6	1e-10	> 1	114968	1.54522	1.74835	17257533	118.884	4.73432	225.617	16.8228	0.012831	0.158	0.756467	-0.002	0.661782	0.348015
48	0.01		36469	0.589324	0.916063	17336032	119.897	4.51332	225.24	16.8148	0.00489121	0.158	0.753766	-0.002	0.209924	0.348501
9	0.01	> 1	371474	10.6728	3.38429	17001027	109.624	5.25144	228.171	16.8319	0.0887202	0.158	0.738671	-0.002	2.13829	0.345217
48	0.01	> 1	33577	0.593785	0.874989	17338924	119.893	4.50657	225.247	16.8144	0.00492822	0.157	0.752698	-0.003	0.193277	0.348496
12	1e-06	> 2	37240	6.51314e-08	1.02819	17335261	120.407	4.53888	225.356	16.8184	5.40929e-10	0.157	0.755139	-0.003	0.214362	0.348235
12	0.001		586338	7.75169	3.5707	16786163	112.72	5.46274	226.497	16.8193	0.0643447	0.157	0.74985	-0.003	3.37509	0.347212
12	0.05	< -2	149605	2.99207	1.79374	17222896	117.387	4.70334	226.123	16.8219	0.0248554	0.157	0.748676	-0.003	0.86116	0.347412
12	0.001	< -1	368538	5.15149	2.78986	17003963	115.388	5.05725	225.773	16.8087	0.0427368	0.157	0.746277	-0.003	2.12139	0.348067
48	0.001	< -2	72	0.34469	0.419438	17372429	120.147	4.45332	225.49	16.8194	0.00286068	0.157	0.737494	-0.003	0.000414448	0.348261
12	1e-08	> 2	34829	3.67996e-08	1.00977	17337672	120.414	4.52956	225.287	16.8164	3.0561e-10	0.157	0.752222	-0.003	0.200484	0.348318
12	1e-10	> 2	28067	3.91882e-09	0.886657	17344434	120.412	4.50774	225.303	16.8169	3.25452e-11	0.156	0.750993	-0.004	0.16156	0.348297
12	0.001	< -2	130682	2.75138	1.71947	17241819	117.573	4.69143	226.279	16.8315	0.0228664	0.156	0.743451	-0.004	0.752235	0.347152
6	0.001		680618	30.3769	4.49217	16691883	89.0641	5.37401	236.372	16.7982	0.254325	0.155	0.642844	-0.005	3.91779	0.335685
12	1e-06		334578	8.16301	2.97233	17037923	112.297	5.0766	226.751	16.8135	0.0677653	0.154	0.718527	-0.006	1.92591	0.346936
12	1e-06	< -1	230259	5.76992	2.40692	17142242	114.765	4.84784	225.897	16.7998	0.0478692	0.154	0.718028	-0.006	1.32542	0.347932
12	1e-06	< -2	120335	2.9167	1.67983	17252166	117.419	4.66555	226.255	16.8261	0.0242381	0.153	0.724642	-0.007	0.692675	0.347198
9	0.001		756013	37.8772	4.82694	16616488	81.2418	5.40215	240.33	16.7675	0.317978	0.152	0.583979	-0.008	4.35178	0.331394
6	1e-06	> 1	201635	3.23294	2.35723	17170866	117.182	4.93455	225.996	16.8246	0.0268483	0.15	0.72372	-0.01	1.16066	0.347608
9	0.01		978190	35.2917	4.98916	16394311	84.4372	5.66418	235.996	16.7803	0.294764	0.149	0.602922	-0.011	5.63068	0.336577
48	0.05	> 1	58480	2.47883	1.40026	17314021	118.205	4.54906	224.961	16.7849	0.0205399	0.149	0.70633	-0.011	0.336624	0.349155
12	0.05	> 1	406392	8.07407	3.3077	16966109	112.003	5.35567	228.116	16.8604	0.0672409	0.148	0.712096	-0.012	2.33928	0.344857
48	0.05		69443	2.58076	1.48126	17303058	118.084	4.5703	225.018	16.785	0.0213879	0.147	0.696676	-0.013	0.399729	0.349061
9	0.01	< -1	606716	26.4666	4.12385	16765785	93.3599	5.20977	234.148	16.7807	0.220874	0.145	0.578677	-0.015	3.49239	0.338517
6	0.001	> 1	343635	10.9364	3.33678	17028866	109.541	5.17981	228.023	16.826	0.090775	0.143	0.680805	-0.017	1.97804	0.345704
9	1e-06	> 1	161193	12.9067	3.11494	17211308	107.4	4.94088	230.287	16.8219	0.107282	0.143	0.663541	-0.017	0.927863	0.343151
6	0.05		1132588	36.2352	5.18303	16239913	83.3475	5.83392	236.049	16.7928	0.303014	0.143	0.597376	-0.017	6.51943	0.336254
6	0.05	> 1	518946	12.0244	3.7701	16853555	108.591	5.42498	227.243	16.8077	0.0996918	0.142	0.674553	-0.018	2.98717	0.346738
6	0.01	> 1	423477	10.7078	3.52681	16949024	109.821	5.31325	227.439	16.8245	0.0888399	0.14	0.671769	-0.02	2.43763	0.34638
12	0.01	> 1	302520	8.29399	3.05239	17069981	111.735	5.17233	228.509	16.8636	0.0691001	0.14	0.672261	-0.02	1.74137	0.344378
9	0.05	> 1	445448	13.0666	3.73394	16927053	107.222	5.40457	228.721	16.8347	0.108627	0.14	0.654905	-0.02	2.5641	0.344657
6	0.01		896494	36.6055	4.96989	16476007	82.9489	5.59526	236.988	16.7777	0.306183	0.136	0.559129	-0.024	5.16042	0.335316
12	0.01	< -1	502314	17.8816	3.5629	16870187	102.09	5.11181	231.069	16.8305	0.149048	0.131	0.565827	-0.029	2.89143	0.341761
9	0.001	> 1	288670	11.9392	3.32926	17083831	108.039	5.16991	230.375	16.8655	0.0995119	0.128	0.612638	-0.032	1.66165	0.342449
9	0.05	< -1	768580	26.3615	4.31645	16603921	93.4995	5.3885	233.517	16.796	0.219934	0.124	0.52779	-0.036	4.42412	0.339186
6	1e-06		365874	21.4072	3.85284	17006627	98.5067	5.16626	233.729	16.801	0.178521	0.122	0.52994	-0.038	2.10605	0.339082
9	0.05		1214028	37.4507	5.2877	16158473	82.2828	5.87942	236.222	16.7969	0.312784	0.113	0.477813	-0.047	6.98822	0.336372
12	0.01		804834	25.9643	4.50595	16567667	93.6291	5.58023	234.108	16.8586	0.217105	0.113	0.492816	-0.047	4.6328	0.338119
6	0.001	< -2	63688	13.9435	2.50502	17308813	105.379	4.50533	234.243	16.7313	0.116855	0.107	0.441724	-0.053	0.366602	0.337484
12	0.05	< -1	612035	19.3431	3.81919	16760466	100.561	5.25965	231.543	16.8326	0.161321	0.105	0.463379	-0.055	3.52301	0.341173
6	0.05	< -2	70525	14.1845	2.55907	17301976	105	4.53914	234.825	16.7577	0.119012	0.105	0.442965	-0.055	0.405958	0.336671
6	0.01	< -2	68449	14.4766	2.56469	17304052	104.719	4.52169	235.016	16.7518	0.121452	0.104	0.438386	-0.056	0.394008	0.336511
6	1e-06	< -2	54644	13.695	2.42101	17317857	105.664	4.45111	234.097	16.7025	0.114738	0.103	0.413318	-0.057	0.314543	0.337692
12	0.05		1018427	27.7099	4.8294	16354074	91.7193	5.8284	234.874	16.8715	0.232019	0.099	0.440076	-0.061	5.86229	0.337082
FDRexp is the FDR cut-offs from RNA-Seq analysis used to define the genomic features
log2(FC) is the log2-transformed fold-change values from RNA-Seq used to define the genomic features
NO.SNPf is the number of SNPs located in the genomic features
gf is the genomic variance explained by the genomic features
SEgf is standard error of gf
NO.SNP-f is the number of SNPs located in the remaining genome
g-f is the genomic variance explained by the remaining genome
SEg-f is the standard error of g-f
ge is the residual variance
SEge is the standard error of ge
H2f is proportion of genomic variance explained by the genomic features
r is the prediction accuracy with GFBLUP
b is the regression coefficient of DRP on GEBV
Δr is the change of prediciton accuracy with GFBLUP compared with GBLUP
%SNPf is the percentage of SNPs over the whole genome loacted in the genomic features
h2GFBLUP is the total heritability estimated with GFBLUP
h2GBLUP is the total heritability estimated with GBLUP
Table S14. The results of GFBLUP for fat yield in across-breed prediction
Time points (h) post-IMI	FDRexp	log2(FC)	NO.SNPf	gf	SEgf	NO.SNP-f	g-f	SEg-f	ge	SEge	H2f	r	b	Δr	%SNPf	h2GFBLUP
6	0.001	> 1	343635	21.7691	3.70376	17028866	88.95	4.68758	224.352	15.5555	0.196616	0.117	0.576787	0.047	1.97804	0.330435
9	1e-06		452145	26.7062	3.76527	16920356	82.3826	4.62616	229.177	15.6101	0.244811	0.104	0.476619	0.034	2.60265	0.322494
6	1e-06	< -1	164239	22.2782	3.13288	17208262	87.5404	4.21737	229.118	15.4625	0.202864	0.102	0.446255	0.032	0.945396	0.32401
3	0.05	> 2	19208	0.933453	0.86451	17353293	108.907	4.14452	220.211	15.6719	0.00849824	0.101	0.566875	0.031	0.110566	0.332798
3	0.01	> 2	18270	0.794019	0.812814	17354231	109.059	4.14022	220.118	15.6727	0.007228	0.1	0.559652	0.03	0.105166	0.332918
3	0.001	> 2	15334	0.495414	0.700991	17357167	109.356	4.13742	220.055	15.6778	0.00450984	0.099	0.558484	0.029	0.0882659	0.332979
3	1e-08	> 2	7331	0.472557	0.540043	17365170	109.359	4.10793	220.053	15.6713	0.00430258	0.099	0.556154	0.029	0.0421989	0.332939
3	1e-06	> 2	10254	0.49371	0.607433	17362247	109.329	4.12079	220.126	15.6764	0.00449552	0.098	0.553721	0.028	0.0590243	0.332848
6	1e-08	< -1	107340	3.44098	1.69707	17265161	106.444	4.29699	220.444	15.6597	0.0313143	0.097	0.537815	0.027	0.617873	0.332654
3	1e-08		11061	0.542973	0.655986	17361440	109.342	4.12134	219.878	15.6665	0.00494128	0.096	0.541706	0.026	0.0636696	0.333224
3	1e-08	> 1	10477	0.532394	0.637417	17362024	109.348	4.11855	219.907	15.6667	0.00484521	0.095	0.539908	0.025	0.060308	0.333186
3	1e-06		22144	0.524304	0.724086	17350357	109.38	4.13762	219.776	15.6682	0.00477054	0.094	0.531911	0.024	0.127466	0.333367
6	0.001		680618	39.3583	4.42283	16691883	69.5846	4.72581	233.502	15.4967	0.361275	0.094	0.432796	0.024	3.91779	0.318133
3	1e-06	> 1	20822	0.458328	0.689685	17351679	109.449	4.13401	219.774	15.669	0.00417014	0.093	0.529941	0.023	0.119856	0.333374
3	1e-10	> 2	5617	0.271762	0.427842	17366884	109.592	4.10275	219.925	15.6732	0.00247362	0.093	0.529168	0.023	0.0323327	0.333135
9	0.05	> 2	87009	1.6225e-07	1.31439	17285492	109.867	4.25296	219.86	15.6743	1.47679e-09	0.092	0.526204	0.022	0.500843	0.333205
3	1e-10		7307	0.243296	0.452463	17365194	109.664	4.10581	219.764	15.6706	0.00221364	0.091	0.520478	0.021	0.0420607	0.333385
9	0.01	> 2	84334	2.72314e-07	1.29763	17288167	109.859	4.24785	219.906	15.6762	2.47875e-09	0.09	0.518786	0.02	0.485445	0.333144
9	0.001	> 2	75762	4.21477e-07	1.22319	17296739	109.869	4.23586	219.906	15.6773	3.83619e-09	0.09	0.516771	0.02	0.436103	0.333163
3	1e-10	> 1	6969	0.236091	0.43877	17365532	109.666	4.10492	219.791	15.6711	0.0021482	0.09	0.517694	0.02	0.0401151	0.333347
48	0.01	< -2	293	0.333549	0.331326	17372208	109.556	4.08479	219.633	15.6688	0.00303532	0.089	0.507575	0.019	0.00168657	0.33348
6	0.01	> 1	423477	19.0957	3.69749	16949024	91.2231	4.82708	223.778	15.6044	0.173096	0.088	0.456893	0.018	2.43763	0.3302
9	1e-06	< -1	290952	13.0589	2.70957	17081549	95.793	4.44698	226.815	15.7386	0.119969	0.087	0.472336	0.017	1.67478	0.324286
6	1e-08		258068	7.93712	2.69733	17114433	102.09	4.60045	220.965	15.6357	0.0721379	0.087	0.490588	0.017	1.4855	0.332416
9	1e-06	> 2	63762	1.0441e-07	1.14011	17308739	109.877	4.20536	219.84	15.6764	9.50253e-10	0.086	0.504227	0.016	0.367028	0.333245
48	0.05	> 2	6498	3.79655e-05	0.373223	17366003	109.929	4.10181	219.685	15.6729	3.45364e-07	0.086	0.502977	0.016	0.0374039	0.333508
12	0.01	> 2	53068	1.73721e-06	1.08145	17319433	109.93	4.21936	219.635	15.6719	1.58029e-08	0.086	0.502245	0.016	0.305471	0.333561
12	0.05	> 2	58102	2.8773e-07	1.14458	17314399	109.932	4.23126	219.6	15.6713	2.61735e-09	0.085	0.501804	0.015	0.334448	0.3336
9	1e-10	> 1	91470	0.0374518	1.31208	17281031	109.845	4.26962	219.894	15.6752	0.000340834	0.085	0.499126	0.015	0.526522	0.333203
6	1e-10	> 2	77143	2.96756e-07	1.12706	17295358	109.946	4.23375	219.573	15.6721	2.69911e-09	0.084	0.500172	0.014	0.444052	0.333656
12	1e-10	> 1	48900	1.29692e-07	0.994954	17323601	109.91	4.1816	219.674	15.6709	1.17999e-09	0.084	0.498769	0.014	0.281479	0.33348
12	0.001	> 2	49383	1.30517e-06	1.03241	17323118	109.933	4.20801	219.622	15.6716	1.18724e-08	0.084	0.499164	0.014	0.28426	0.33358
3	1e-08	< -2	257	0.0235902	0.162776	17372244	109.929	4.08937	219.581	15.6728	0.000214548	0.083	0.498247	0.013	0.00147935	0.333662
6	1e-08	> 2	86948	2.97592e-07	1.19602	17285553	109.92	4.25028	219.715	15.6757	2.70736e-09	0.083	0.498168	0.013	0.500492	0.33346
9	1e-08	> 2	56549	9.52197e-08	1.06195	17315952	109.888	4.19166	219.8	15.6752	8.66519e-10	0.083	0.497495	0.013	0.325509	0.333308
3	1e-10	< -2	255	0.0184701	0.157583	17372246	109.931	4.08935	219.599	15.6731	0.000167988	0.082	0.496286	0.012	0.00146784	0.333636
3	0.05	< -2	1825	0.0417406	0.317506	17370676	109.89	4.10179	219.671	15.6723	0.000379697	0.082	0.495843	0.012	0.0105051	0.333527
12	1e-06	> 2	37240	5.79533e-08	0.94089	17335261	109.917	4.16709	219.641	15.6706	5.27247e-10	0.082	0.495962	0.012	0.214362	0.333528
3	0.05	> 1	92960	1.55206e-06	1.2292	17279541	109.943	4.26217	219.537	15.6746	1.41169e-08	0.081	0.49438	0.011	0.535099	0.333687
6	1e-06	> 2	95527	0.115205	1.28201	17276974	109.798	4.26694	219.753	15.676	0.00104814	0.081	0.493938	0.011	0.549875	0.333408
3	1e-06	< -2	402	0.00884624	0.172881	17372099	109.93	4.09103	219.647	15.6727	8.04654e-05	0.081	0.49308	0.011	0.002314	0.333566
6	0.01	> 2	118621	0.205884	1.45417	17253880	109.696	4.31079	219.799	15.6759	0.00187334	0.08	0.493472	0.01	0.682809	0.333339
6	0.001	> 2	114863	0.0907632	1.40426	17257638	109.809	4.30061	219.785	15.6765	0.000825871	0.08	0.493085	0.01	0.661177	0.333348
48	0.01	> 2	3913	5.09075e-07	0.45693	17368588	109.931	4.10468	219.676	15.6734	4.63088e-09	0.079	0.491446	0.009	0.0225241	0.33352
48	1e-06	> 2	1749	0.0943753	0.332141	17370752	109.858	4.09519	219.628	15.6721	0.000858331	0.079	0.490759	0.009	0.0100676	0.333613
9	1e-10	> 2	52056	6.5972e-08	1.00083	17320445	109.88	4.17546	219.827	15.6763	6.00398e-10	0.079	0.491345	0.009	0.299646	0.333267
6	1e-10	< -1	72075	0.202976	1.10509	17300426	109.745	4.23361	219.656	15.672	0.00184611	0.079	0.490697	0.009	0.41488	0.333576
3	0.05		110598	6.30378e-07	1.36976	17261903	109.937	4.29955	219.55	15.6739	5.73399e-09	0.078	0.490451	0.008	0.636627	0.333661
12	1e-08	> 2	34829	6.71223e-08	0.903547	17337672	109.927	4.16338	219.588	15.6699	6.10605e-10	0.078	0.491323	0.008	0.200484	0.333604
6	0.05	> 2	126416	2.62026e-06	1.45694	17246085	109.897	4.32125	219.785	15.677	2.38429e-08	0.078	0.49075	0.008	0.727679	0.333341
48	1e-06	> 1	4182	1.5385e-09	0.44319	17368319	109.927	4.0962	219.669	15.6745	1.39956e-11	0.077	0.490507	0.007	0.0240725	0.333521
48	1e-08		1861	0.0531506	0.314411	17370640	109.891	4.09557	219.645	15.6723	0.000483435	0.077	0.489813	0.007	0.0107123	0.333579
48	1e-08	> 1	1861	0.0531506	0.314411	17370640	109.891	4.09557	219.645	15.6723	0.000483435	0.077	0.489813	0.007	0.0107123	0.333579
48	0.001	> 1	21549	0.0475263	0.560713	17350952	109.86	4.10959	219.758	15.6762	0.000432421	0.077	0.490155	0.007	0.124041	0.333391
48	1e-08	> 2	1724	0.0791252	0.320579	17370777	109.87	4.09503	219.635	15.6722	0.000719654	0.076	0.489353	0.006	0.00992373	0.3336
48	0.001		22956	7.02827e-07	0.575768	17349545	109.892	4.11115	219.785	15.6768	6.39559e-09	0.076	0.489838	0.006	0.13214	0.333334
48	1e-10	> 2	1299	7.29249e-07	0.257958	17371202	109.934	4.09233	219.662	15.6726	6.63349e-09	0.076	0.4897	0.006	0.00747733	0.333543
48	0.05	> 1	58480	0.423849	1.03771	17314021	109.519	4.18552	219.695	15.6712	0.00385517	0.075	0.489455	0.005	0.336624	0.333526
48	1e-10		1404	5.634e-07	0.267514	17371097	109.934	4.09252	219.661	15.6727	5.12487e-09	0.075	0.489451	0.005	0.00808174	0.333543
48	1e-10	> 1	1404	5.634e-07	0.267514	17371097	109.934	4.09252	219.661	15.6727	5.12487e-09	0.075	0.489451	0.005	0.00808174	0.333543
48	0.05	< -1	10963	9.16426e-08	0.47777	17361538	109.928	4.10611	219.659	15.6727	8.33663e-10	0.075	0.489367	0.005	0.0631055	0.333532
3	0.001	< -1	3299	7.58057e-07	0.370036	17369202	109.935	4.1031	219.665	15.6725	6.89548e-09	0.074	0.489332	0.004	0.0189898	0.333542
48	1e-06		4429	1.3157e-07	0.465954	17368072	109.927	4.09622	219.668	15.675	1.19689e-09	0.074	0.488948	0.004	0.0254943	0.333521
48	0.001	< -2	72	1.75823e-08	0.111393	17372429	109.937	4.09017	219.658	15.6727	1.59931e-10	0.074	0.488472	0.004	0.000414448	0.333551
48	0.01	> 1	33577	0.293627	0.767015	17338924	109.652	4.13901	219.672	15.6709	0.00267066	0.073	0.48782	0.003	0.193277	0.333554
3	1e-08	< -1	584	4.53153e-07	0.181605	17371917	109.936	4.09178	219.662	15.6727	4.12197e-09	0.073	0.488109	0.003	0.00336163	0.333545
3	1e-10	< -1	338	3.93959e-09	0.160013	17372163	109.935	4.08961	219.665	15.675	3.58356e-11	0.073	0.487858	0.003	0.0019456	0.333541
3	1e-06	< -1	1322	0.102471	0.263903	17371179	109.839	4.09273	219.615	15.6706	0.000932046	0.072	0.486969	0.002	0.00760973	0.333605
48	0.001	< -1	1407	2.84441e-06	0.399983	17371094	109.937	4.09274	219.636	15.6716	2.58731e-08	0.072	0.487671	0.002	0.00809901	0.333574
48	1e-06	< -1	247	6.03969e-10	0.198822	17372254	109.936	4.08826	219.657	15.6739	5.49384e-12	0.072	0.487099	0.002	0.00142179	0.33355
48	0.01		36469	0.0378469	0.731077	17336032	109.883	4.14472	219.719	15.674	0.000344309	0.071	0.487516	0.001	0.209924	0.333458
3	0.01	< -2	1153	8.18677e-08	0.327808	17371348	109.936	4.09543	219.654	15.6725	7.44682e-10	0.071	0.486745	0.001	0.00663693	0.333555
3	0.001	< -2	944	2.98778e-08	0.286512	17371557	109.936	4.09399	219.656	15.6726	2.71774e-10	0.071	0.486727	0.001	0.00543388	0.333553
48	0.01	< -1	2892	4.01901e-07	0.520343	17369609	109.936	4.10298	219.642	15.6719	3.65578e-09	0.071	0.485901	0.001	0.016647	0.333566
3	0.05	< -1	17638	1.92075e-07	0.708489	17354863	109.93	4.14001	219.671	15.6721	1.74725e-09	0.07	0.484525	0	0.101528	0.333525
9	1e-10	< -2	117047	3.72168	1.65856	17255454	106.322	4.25948	219.788	15.637	0.0338199	0.07	0.478844	0	0.673749	0.333636
48	0.05		69443	0.0508968	1.0559	17303058	109.846	4.2035	219.815	15.6766	0.000463133	0.07	0.482198	0	0.399729	0.333312
6	1e-10	> 1	114968	2.76472	1.78411	17257533	107.203	4.34869	220.101	15.6642	0.0251412	0.07	0.480765	0	0.661782	0.333166
6	1e-10		187043	2.5365	2.04607	17185458	107.402	4.48142	220.037	15.6687	0.0230721	0.07	0.481527	0	1.07666	0.333171
3	0.01	> 1	69844	0.0956807	1.12349	17302657	109.842	4.22981	219.605	15.6744	0.000870318	0.07	0.481024	0	0.402038	0.333607
12	1e-10	> 2	28067	5.82089e-08	0.772604	17344434	109.92	4.14028	219.636	15.6714	5.29558e-10	0.069	0.480104	-0.001	0.16156	0.333539
3	0.01	< -1	8569	2.91381e-08	0.494594	17363932	109.928	4.10808	219.681	15.6736	2.65064e-10	0.069	0.478633	-0.001	0.0493251	0.333511
6	1e-08	< -2	45917	0.526921	0.990386	17326584	109.408	4.18796	219.732	15.6717	0.00479301	0.069	0.475096	-0.001	0.264309	0.333474
6	1e-10	< -2	41293	0.491035	0.924738	17331208	109.447	4.17321	219.707	15.671	0.00446645	0.069	0.473776	-0.001	0.237692	0.333505
48	0.05	< -2	721	0.23565	0.349664	17371780	109.693	4.09263	219.676	15.6721	0.00214368	0.068	0.469439	-0.002	0.00415024	0.333516
6	1e-06		365874	29.1906	3.88154	17006627	81.1065	4.57428	227.816	15.4339	0.264655	0.068	0.388635	-0.002	2.10605	0.326214
3	0.01		78413	1.52759e-06	1.18042	17294088	109.93	4.244	219.607	15.6739	1.38961e-08	0.068	0.468771	-0.002	0.451363	0.333589
3	0.001		52574	3.04087e-07	1.00646	17319927	109.943	4.20201	219.559	15.6737	2.76586e-09	0.068	0.469478	-0.002	0.302628	0.333665
3	0.001	> 1	49275	3.34532e-07	0.962446	17323226	109.944	4.19266	219.552	15.6739	3.04274e-09	0.068	0.468778	-0.002	0.283638	0.333673
9	1e-10	< -1	172707	2.53114	1.75971	17199794	107.521	4.33173	219.592	15.6539	0.0229993	0.067	0.462655	-0.003	0.99414	0.333853
9	1e-10		264177	3.04776	2.21299	17108324	107.01	4.49797	219.643	15.6557	0.0276923	0.067	0.464054	-0.003	1.52066	0.333812
48	0.001	> 2	2380	0.23366	0.446256	17370121	109.771	4.09715	219.46	15.6691	0.00212409	0.067	0.463419	-0.003	0.0136998	0.333889
12	0.001	< -1	368538	5.71674	2.69292	17003963	104.404	4.66288	219.909	15.6479	0.0519133	0.067	0.456651	-0.003	2.12139	0.333669
9	1e-08	< -2	131594	3.8551	1.73567	17240907	106.25	4.28117	219.569	15.6391	0.0350128	0.067	0.458956	-0.003	0.757484	0.333982
6	0.05	> 1	518946	19.3242	3.85453	16853555	90.9579	4.95168	223.538	15.607	0.175225	0.067	0.414122	-0.003	2.98717	0.330364
9	1e-08	< -1	235803	3.33619	2.00746	17136698	106.723	4.41093	219.62	15.654	0.0303126	0.066	0.454097	-0.004	1.35733	0.333838
12	1e-08	> 1	69588	3.83289	1.75666	17302913	106.049	4.29739	221.21	15.6898	0.0348819	0.065	0.443825	-0.005	0.400564	0.331878
6	1e-08	> 1	150728	4.25239	2.10439	17221773	105.789	4.42235	220.199	15.6522	0.0386434	0.065	0.441591	-0.005	0.867624	0.333217
9	1e-06	> 1	161193	24.2388	3.53217	17211308	87.2163	4.3739	224.764	15.4399	0.217476	0.065	0.338419	-0.005	0.927863	0.331496
12	0.05	< -2	149605	3.26913	1.77336	17222896	106.957	4.29731	219.063	15.6371	0.0296585	0.065	0.439287	-0.005	0.86116	0.334739
12	0.01	< -2	141433	3.15376	1.74354	17231068	107.051	4.29357	219.092	15.6399	0.0286173	0.064	0.43893	-0.006	0.81412	0.334667
12	1e-10		192817	2.8609	1.89811	17179684	107.216	4.37213	219.561	15.6529	0.0259899	0.063	0.436779	-0.007	1.1099	0.333934
9	1e-06	< -2	145409	4.14879	1.83887	17227092	106.012	4.30281	219.539	15.6338	0.0376611	0.063	0.43597	-0.007	0.837007	0.334125
12	1e-10	< -2	100571	3.46951	1.56085	17271930	106.801	4.21918	218.793	15.6204	0.0314637	0.062	0.422623	-0.008	0.578909	0.335104
9	0.05	< -2	192975	3.68501	1.89445	17179526	106.343	4.35857	219.925	15.6537	0.0334915	0.062	0.426691	-0.008	1.11081	0.333466
6	0.05	< -2	70525	18.7678	2.70278	17301976	90.3014	4.05735	229.061	15.4315	0.172072	0.062	0.335522	-0.008	0.405958	0.322565
9	0.01	< -2	178962	3.49276	1.82632	17193539	106.51	4.34208	219.957	15.6577	0.0317515	0.062	0.424725	-0.008	1.03015	0.333382
6	1e-06	> 1	201635	8.00787	2.57928	17170866	102.1	4.52122	220.974	15.6353	0.0727276	0.062	0.411444	-0.008	1.16066	0.33257
12	1e-10	< -1	143917	3.1621	1.69251	17228584	106.96	4.28472	219.383	15.6416	0.0287146	0.061	0.42024	-0.009	0.828418	0.334204
9	1e-08	> 1	120464	5.43523	1.98734	17252037	104.51	4.33795	220.688	15.6578	0.0494357	0.06	0.400881	-0.01	0.693418	0.332529
12	0.001	< -2	130682	4.09398	1.80844	17241819	106.253	4.28006	218.715	15.6196	0.0371011	0.06	0.402395	-0.01	0.752235	0.335337
9	1e-08		356267	7.94604	2.6871	17016234	102.247	4.5965	219.771	15.6281	0.0721103	0.06	0.401033	-0.01	2.05075	0.333954
9	0.001	< -2	167066	3.97806	1.84076	17205435	106.105	4.32053	219.769	15.6473	0.0361368	0.058	0.398592	-0.012	0.961669	0.333735
12	1e-06	< -1	230259	9.05541	2.61358	17142242	101.493	4.47106	219.202	15.5854	0.0819132	0.058	0.380811	-0.012	1.32542	0.33525
12	1e-06	> 1	104319	3.14252	1.78146	17268182	106.915	4.32594	219.873	15.6607	0.0285534	0.056	0.385016	-0.014	0.600483	0.333578
6	0.001	< -1	336983	26.0463	3.50415	17035518	82.1308	4.42424	233.378	15.6333	0.240775	0.054	0.316143	-0.016	1.93975	0.316719
12	1e-06	< -2	120335	4.80556	1.82359	17252166	105.698	4.25357	218.255	15.5982	0.0434878	0.054	0.358904	-0.016	0.692675	0.336124
12	0.01	< -1	502314	18.5017	3.40539	16870187	90.31	4.72411	228.788	15.7629	0.170034	0.053	0.334547	-0.017	2.89143	0.32231
6	0.01	< -2	68449	18.8187	2.70474	17304052	90.2605	4.04688	229.288	15.4278	0.172523	0.053	0.285243	-0.017	0.394008	0.32237
12	1e-08	< -2	110569	4.10038	1.6729	17261932	106.307	4.23021	218.324	15.6067	0.0371386	0.052	0.349217	-0.018	0.63646	0.33586
12	1e-08	< -1	177465	9.62545	2.49359	17195036	101.283	4.36441	218.07	15.5318	0.0867873	0.05	0.323976	-0.02	1.02153	0.33713
12	1e-08		247053	12.8235	2.93724	17125448	97.9389	4.51989	219.681	15.5513	0.115775	0.046	0.294534	-0.024	1.42209	0.335193
12	0.05	< -1	612035	17.6815	3.52928	16760466	91.4965	4.85696	226.606	15.7391	0.161951	0.045	0.29006	-0.025	3.52301	0.325144
6	0.01		896494	43.7425	4.75227	16476007	64.9274	4.92571	234.897	15.5139	0.402526	0.045	0.261637	-0.025	5.16042	0.316299
9	0.001	< -1	467343	31.1145	3.86312	16905158	77.6227	4.52659	233.644	15.5993	0.286144	0.044	0.245745	-0.026	2.69013	0.317591
12	1e-06		334578	11.7887	3.07904	17037923	98.8062	4.65748	219.56	15.5822	0.106594	0.043	0.28443	-0.027	1.92591	0.334979
9	0.05	< -1	768580	26.7016	4.09305	16603921	82.0656	4.97097	230.989	15.7168	0.245493	0.042	0.261651	-0.028	4.42412	0.320133
6	1e-06	< -2	54644	16.9642	2.5163	17317857	91.974	3.99075	228.833	15.4011	0.155723	0.039	0.204214	-0.031	0.314543	0.322521
9	0.01	< -1	606716	28.5356	3.95621	16765785	80.0381	4.75926	232.86	15.7085	0.262822	0.037	0.223188	-0.033	3.49239	0.317994
6	0.001	< -2	63688	17.933	2.62425	17308813	90.915	4.03404	229.543	15.4354	0.164752	0.036	0.190089	-0.034	0.366602	0.321663
6	0.05		1132588	46.0342	5.03306	16239913	62.771	5.15551	234.68	15.5241	0.423088	0.032	0.183276	-0.038	6.51943	0.316768
12	0.001		586338	14.3063	3.63936	16786163	96.0542	4.9763	220.741	15.6047	0.129632	0.031	0.20307	-0.039	3.37509	0.333313
6	0.01	< -1	473017	31.3225	3.89101	16899484	76.6868	4.56859	234.811	15.6125	0.289998	0.03	0.175363	-0.04	2.72279	0.315061
6	0.05	< -1	613642	31.3375	4.07028	16758859	76.8416	4.77173	233.468	15.636	0.289681	0.022	0.130873	-0.048	3.53226	0.31664
9	0.01	> 1	371474	18.2876	3.59388	17001027	92.008	4.7927	223.133	15.6046	0.165805	0.018	0.110537	-0.052	2.13829	0.330793
12	0.05	> 1	406392	18.1095	3.55082	16966109	91.6518	4.81463	224.049	15.6137	0.16499	0.017	0.104753	-0.053	2.33928	0.328813
9	0.05	> 1	445448	18.8909	3.75013	16927053	91.2723	4.90867	223.374	15.6137	0.171481	0.013	0.0818037	-0.057	2.5641	0.330288
12	0.05		1018427	32.5125	4.61344	16354074	76.4964	5.23614	230.164	15.6767	0.298256	0.008	0.0501918	-0.062	5.86229	0.321397
12	0.001	> 1	217800	9.7049	2.71023	17154701	100.365	4.53765	221.4	15.6322	0.0881703	0.008	0.0491222	-0.062	1.25371	0.332066
9	0.001	> 1	288670	22.5373	3.67832	17083831	87.6789	4.66143	226.524	15.6021	0.204483	0.006	0.0379006	-0.064	1.66165	0.327303
9	0.001		756013	43.5871	4.59475	16616488	65.1788	4.76555	235.498	15.5114	0.400742	0.004	0.0217877	-0.066	4.35178	0.315938
12	0.01		804834	29.4544	4.30938	16567667	79.317	5.06066	230.924	15.713	0.270792	0.001	0.0056192	-0.069	4.6328	0.320203
12	0.01	> 1	302520	13.6403	3.15839	17069981	96.1416	4.70235	223.108	15.6506	0.124249	0.001	0.00547641	-0.069	1.74137	0.329784
9	0.05		1214028	40.3872	4.9808	16158473	68.5543	5.31041	232.913	15.6361	0.370723	0	0.00209977	-0.07	6.98822	0.318678
9	0.01		978190	41.2483	4.78754	16394311	67.7023	5.06786	233.553	15.6074	0.378596	0	-0.000486078	-0.07	5.63068	0.318101
FDRexp is the FDR cut-offs from RNA-Seq analysis used to define the genomic features
log2(FC) is the log2-transformed fold-change values from RNA-Seq used to define the genomic features
NO.SNPf is the number of SNPs located in the genomic features
gf is the genomic variance explained by the genomic features
SEgf is standard error of gf
NO.SNP-f is the number of SNPs located in the remaining genome
g-f is the genomic variance explained by the remaining genome
SEg-f is the standard error of g-f
ge is the residual variance
SEge is the standard error of ge
H2f is proportion of genomic variance explained by the genomic features
r is the prediction accuracy with GFBLUP
b is the regression coefficient of DRP on GEBV
Δr is the change of prediciton accuracy with GFBLUP compared with GBLUP
%SNPf is the percentage of SNPs over the whole genome loacted in the genomic features
h2GFBLUP is the total heritability estimated with GFBLUP
h2GBLUP is the total heritability estimated with GBLUP
