# Supplementary material for: Exploring the genetic architecture and improving genomic prediction accuracy for mastitis and milk production traits in dairy cattle by mapping variants to hepatic transcriptomic regions responsive to intra-mammary infection
Source: Genet Sel Evol. 2017 May 12;49:44. doi: 10.1186/s12711-017-0319-0 (PMC5427631; doi:10.1186/s12711-017-0319-0)
Supplement: Supplementary file 10 — Additional file 10: Table S15. The 34 up-regulated genes associated with protein yield. The data represent the detailed information of the 34 highly up-regulated genes detected in the liver at 48h post intra-mammary infection (IMI). [file 12711_2017_319_MOESM10_ESM.xlsx]

## Sheet: Sheet1
Table S15. 34 genes detected at 48h post-IMI with FDR < 10E-6 and log2(fold-change) > 2
Ensembl ID	Gene name	Chr	Start	End	Gene_type	FDR_48vs-22	log2FC_48vs-22
ENSBTAG00000001595		18	24117441	24118787	protein_coding	2.36307e-20	4.96209
ENSBTAG00000002632	CSN2	6	87179502	87188025	protein_coding	9.58878e-07	8.76443
ENSBTAG00000003492		21	61025472	61032824	protein_coding	3.24355e-13	3.60374
ENSBTAG00000005005		6	87262457	87280936	protein_coding	1.24776e-09	9.10716
ENSBTAG00000005260	SPP1	6	38120578	38127577	protein_coding	1.62957e-07	3.12694
ENSBTAG00000006263	GP2	25	18102959	18118225	protein_coding	9.77865e-07	6.12497
ENSBTAG00000006354		18	39173135	39179293	protein_coding	1.85222e-44	7.33987
ENSBTAG00000006505	S100A9	3	17176217	17179005	protein_coding	1.77601e-09	2.52202
ENSBTAG00000007041		21	60994032	61003302	protein_coding	1.73965e-24	2.61362
ENSBTAG00000007043		21	60956931	60986261	protein_coding	8.21649e-16	3.73023
ENSBTAG00000007695	CSN1S1	6	87141556	87159096	protein_coding	1.5748e-15	9.45777
ENSBTAG00000007850	ITIH4	22	48615397	48630387	protein_coding	4.13293e-30	4.19308
ENSBTAG00000008441	SOCS3	19	54458856	54459555	protein_coding	1.74125e-16	2.76158
ENSBTAG00000012638	S100A12	3	17163820	17165262	protein_coding	1.8606e-13	2.75354
ENSBTAG00000012640	S100A8	3	17146918	17147898	protein_coding	1.42545e-10	3.0577
ENSBTAG00000013417		5	25595262	25598162	protein_coding	1.90296e-30	8.73129
ENSBTAG00000014678	PAEP	11	103301664	103306381	protein_coding	1.46978e-41	9.21023
ENSBTAG00000014855	MICAL2	15	41003243	41107850	protein_coding	3.38658e-13	2.07804
ENSBTAG00000016864	LBP	13	67874474	67910095	protein_coding	1.20598e-10	2.55641
ENSBTAG00000018137	A2M	5	101298127	101346611	protein_coding	9.89264e-50	4.59722
ENSBTAG00000018223	CHI3L1	16	771323	781451	protein_coding	2.56821e-11	3.24947
ENSBTAG00000021050	ECEL1	2	120925717	120933239	protein_coding	3.8603e-52	7.24745
ENSBTAG00000022394		29	26711467	26714908	protein_coding	1.5234e-20	4.47899
ENSBTAG00000022395		29	26693329	26696498	protein_coding	1.2962e-21	5.10647
ENSBTAG00000023659	MT1X	18	24125366	24126333	protein_coding	1.62957e-07	2.4047
ENSBTAG00000026275	CCL24	25	34578756	34582072	protein_coding	1.03455e-07	2.5964
ENSBTAG00000031814	SDS	17	63302947	63311098	protein_coding	3.45902e-09	2.10879
ENSBTAG00000032918	SCGB1A1	29	41501196	41504719	protein_coding	2.05823e-22	6.71987
ENSBTAG00000038067		18	24106722	24108521	protein_coding	4.82537e-35	5.37187
ENSBTAG00000038706		18	24112351	24114381	protein_coding	2.62566e-17	4.57913
ENSBTAG00000039787	CSN3	6	87378398	87392750	protein_coding	5.02506e-60	9.1776
ENSBTAG00000043553	GPX3	7	64286948	64295116	protein_coding	5.47348e-20	4.73832
ENSBTAG00000046540		21	59822520	59830426	protein_coding	6.55794e-13	2.1009
ENSBTAG00000047040	SERPINA3-6	21	60927758	60935160	protein_coding	4.60699e-19	3.27114

## Sheet: Sheet2
ENSBTAG00000001595		18	24117441	24118787	protein_coding	3.35903e-37	4.35825	4.92474e-17	6.3677	2.95847e-31	6.57821	7.13866e-33	6.48475	4.47712e-32	4.96209	2.36307e-20
ENSBTAG00000002632	CSN2	6	87179502	87188025	protein_coding	9.6832e-37	-5.1143	0.0566679	-0.880355	0.770286	-3.36487	0.0522096	0.310817	1	8.76443	9.58878e-07
ENSBTAG00000003492		21	61025472	61032824	protein_coding	8.3399e-37	4.14649	1.46079e-17	4.86385	1.26319e-23	5.44207	4.64394e-28	6.19322	1.41772e-33	3.60374	3.24355e-13
ENSBTAG00000005005		6	87262457	87280936	protein_coding	3.42853e-45	-3.17486	0.464988	-0.380022	1	-3.17486	0.134143	1.28424	0.509636	9.10716	1.24776e-09
ENSBTAG00000005260	SPP1	6	38120578	38127577	protein_coding	3.80809e-51	2.23051	0.000310621	2.74101	2.61934e-07	5.47785	4.0105e-24	6.33225	4.51319e-30	3.12694	1.62957e-07
ENSBTAG00000006263	GP2	25	18102959	18118225	protein_coding	4.47409e-11	0.825843	1	5.30282	2.54054e-06	4.76096	3.75292e-05	4.54476	0.000128417	6.12497	9.77865e-07
ENSBTAG00000006354		18	39173135	39179293	protein_coding	1.11244e-53	5.81521	3.89562e-32	7.43539	2.8093e-46	7.83575	7.05208e-50	7.94316	1.13315e-50	7.33987	1.85222e-44
ENSBTAG00000006505	S100A9	3	17176217	17179005	protein_coding	2.27594e-67	3.47723	1.23122e-18	4.80742	1.36037e-33	5.67627	9.646e-44	5.97422	4.4976e-47	2.52202	1.77601e-09
ENSBTAG00000007041		21	60994032	61003302	protein_coding	2.43709e-25	2.00904	2.23958e-15	2.20852	2.40723e-19	2.3104	4.29254e-21	2.34669	1.58894e-21	2.61362	1.73965e-24
ENSBTAG00000007043		21	60956931	60986261	protein_coding	1.40897e-19	3.19109	1.41627e-12	3.80312	6.01716e-18	3.82205	3.24022e-18	4.22157	4.32496e-21	3.73023	8.21649e-16
ENSBTAG00000007695	CSN1S1	6	87141556	87159096	protein_coding	4.44743e-73	-4.36145	0.0988596	-1.57798	0.380217	-1.78851	0.273785	1.57212	0.205672	9.45777	1.5748e-15
ENSBTAG00000007850	ITIH4	22	48615397	48630387	protein_coding	1.45591e-37	2.3716	2.48717e-11	3.65923	2.62204e-25	4.01264	1.61311e-29	4.2226	8.10399e-32	4.19308	4.13293e-30
ENSBTAG00000008441	SOCS3	19	54458856	54459555	protein_coding	3.66267e-82	5.36469	7.07497e-54	6.05807	1.59945e-65	5.33293	2.42642e-54	4.92222	6.42001e-48	2.76158	1.74125e-16
ENSBTAG00000012638	S100A12	3	17163820	17165262	protein_coding	1.20449e-55	3.17755	2.03989e-18	4.01304	8.78057e-29	4.79869	1.14448e-38	5.34375	1.58172e-45	2.75354	1.8606e-13
ENSBTAG00000012640	S100A8	3	17146918	17147898	protein_coding	1.00885e-44	3.39912	9.41455e-14	4.77352	3.01246e-26	5.32379	1.6681e-31	5.78554	1.094e-35	3.0577	1.42545e-10
ENSBTAG00000013417		5	25595262	25598162	protein_coding	2.69068e-119	-1.90575	0.824617	0.0801228	1	-1.90575	0.429628	-1.90575	0.441531	8.73129	1.90296e-30
ENSBTAG00000014678	PAEP	11	103301664	103306381	protein_coding	4.73807e-175	-3.57359	0.24602	0.651923	0.802122	-3.57359	0.0498355	0.572174	0.857491	9.21023	1.46978e-41
ENSBTAG00000014855	MICAL2	15	41003243	41107850	protein_coding	6.76837e-112	2.17555	3.60718e-15	4.89915	1.03051e-65	4.91814	2.30506e-66	4.63336	1.92053e-60	2.07804	3.38658e-13
ENSBTAG00000016864	LBP	13	67874474	67910095	protein_coding	1.29027e-51	3.68962	1.37306e-21	4.72813	3.35575e-33	5.2487	5.09271e-39	5.32888	9.34842e-40	2.55641	1.20598e-10
ENSBTAG00000018137	A2M	5	101298127	101346611	protein_coding	9.42015e-91	2.86685	1.42187e-22	5.22725	1.43636e-61	5.6099	1.49205e-68	5.74887	5.7057e-71	4.59722	9.89264e-50
ENSBTAG00000018223	CHI3L1	16	771323	781451	protein_coding	4.02657e-14	1.39603	0.0403497	2.61645	1.34294e-08	2.82943	3.93629e-10	2.84269	4.4605e-10	3.24947	2.56821e-11
ENSBTAG00000021050	ECEL1	2	120925717	120933239	protein_coding	2.28211e-88	3.81462	8.9134e-18	5.09481	8.43814e-31	7.59913	3.3005e-57	7.96734	3.54877e-61	7.24745	3.8603e-52
ENSBTAG00000022394		29	26711467	26714908	protein_coding	2.67369e-22	3.18115	5.99909e-12	4.2334	2.85276e-20	4.1994	3.62219e-20	4.29916	9.537e-21	4.47899	1.5234e-20
ENSBTAG00000022395		29	26693329	26696498	protein_coding	2.95465e-23	3.72345	2.26171e-13	4.84769	1.94043e-21	4.84918	1.32461e-21	4.9334	5.11602e-22	5.10647	1.2962e-21
ENSBTAG00000023659	MT1X	18	24125366	24126333	protein_coding	5.54265e-54	3.94079	1.52923e-19	6.09716	2.54278e-39	5.51293	2.83035e-34	3.96144	1.07843e-20	2.4047	1.62957e-07
ENSBTAG00000026275	CCL24	25	34578756	34582072	protein_coding	3.97781e-114	4.55473	2.12336e-26	6.58622	8.57585e-51	7.77675	9.33951e-66	7.73441	3.76548e-65	2.5964	1.03455e-07
ENSBTAG00000031814	SDS	17	63302947	63311098	protein_coding	1.36854e-115	2.12518	5.06316e-10	4.66971	6.04508e-41	6.36192	6.82782e-65	5.80939	4.84731e-57	2.10879	3.45902e-09
ENSBTAG00000032918	SCGB1A1	29	41501196	41504719	protein_coding	1.14053e-56	2.58782	0.0721695	-0.716667	0.945317	0.72171	0.830687	4.10041	4.71232e-07	6.71987	2.05823e-22
ENSBTAG00000038067		18	24106722	24108521	protein_coding	2.30337e-90	6.12353	5.10715e-43	8.6732	4.41534e-70	8.60167	1.44766e-69	8.09154	2.70784e-64	5.37187	4.82537e-35
ENSBTAG00000038706		18	24112351	24114381	protein_coding	5.27051e-58	5.82267	2.24472e-26	8.32771	3.29299e-45	7.89935	2.36118e-42	7.57284	7.61408e-40	4.57913	2.62566e-17
ENSBTAG00000039787	CSN3	6	87378398	87392750	protein_coding	1.60474e-249	-1.9598	0.58166	-0.579221	0.892997	-1.32952	0.420213	0.743923	0.618905	9.1776	5.02506e-60
ENSBTAG00000043553	GPX3	7	64286948	64295116	protein_coding	3.19968e-44	2.21482	1.55388e-05	3.07121	5.99192e-11	4.87152	1.51241e-22	6.18348	1.29206e-31	4.73832	5.47348e-20
ENSBTAG00000046540		21	59822520	59830426	protein_coding	3.39015e-12	1.23404	6.35372e-05	1.43051	1.75965e-07	1.37143	5.2595e-07	1.46532	1.05537e-07	2.1009	6.55794e-13
ENSBTAG00000047040	SERPINA3-6	21	60927758	60935160	protein_coding	6.36562e-19	2.82801	3.50734e-15	2.91197	5.47878e-17	2.84447	1.89462e-16	2.80294	6.78995e-16	3.27114	4.60699e-19
